# Supplementary material for: Characterization of Three Pleiotropic Drug Resistance Transporter Genes and Their Participation in the Azole Resistance of Mucor circinelloides
Source: Front Cell Infect Microbiol. 2021 Apr 14;11:660347. doi: 10.3389/fcimb.2021.660347 (PMC8079984; doi:10.3389/fcimb.2021.660347)
Supplement: Supplementary file 3 [file Table_2.xlsx]

## Sheet: Munka1
jgi|Aaoar1|19386|_Aaosphaeria_arxii_CBS_175.79_Dothideomycetes	MEKPNVPLNNSTDREEPSGPTYEAIHPEHPSTTDAGAHHQRNRASISTVSSSDLTAGEAHSEKRTDAAYVKGGVNVARAEAEFAELNRELSRTSNLSRRISRVQSRQSHKNTASQDVEKAPASDDSSDEPFDLQAVLRGNRDEEEAAGIKSKRIGVVWDGLTVSGIGGVKNYVKTFPDAFVSFFNVFETAQSLLGLGKKGREFDILNNFKGVVNPGEMVLVLGRPGSGCTTFLKVISNQRYGYTKVDGDVAYGPFDSAFFEKRYRGEAVYCEEDENHHPTLTVKQTLDFALETKVPGKRPAGLSRTEFKEKVIDLMLKMFNIEHTANTIVGNPFVRGVSGGERKRVSIAETMITGASVVSWDNSTRGLDASTAVDYARSLRVLTNIYKTTTFVSLYQAS…
jgi|Aaoar1|469912|_Aaosphaeria_arxii_CBS_175.79_Dothideomycetes	MVERSDIHPGPHVFQQPEDLPWYRYEGREVGVLFHGLNVWGKVAGEARAKDILAIFQDVFFESPINLVRRIIGRRIHRNRLLIHDAVGTAEPGKTLLVLGRPGSGCSTLLKALANQHGSFEKVEGHLQHGAFPFEESTRLLRSNIVYSGEDDVHFPTLSVGHSMEFALNLRKPKRLDHESNADFVRRLSKTILESLGIAHTKDTIVGDAFVRGVSGGERRRVTLAEVLTAGPAIVCWDNPLRGLDSSSALSFLKLLKTLSTTTGMTNIVTAYQVSESIYQECFDRVLLLYEGRTIYSGPAGNEAKAYFTHHLGFHCPDRQTTSDFLTAITSPEERQVVEGFTPPPPMDPDGLAERFRQSAYFRELEMDMKQFRIHAAEDKGQIAAIEEDIRSTKHPLTR…
jgi|Abobie1|803598|_Abortiporus_biennis_CIRM_BRFM1778_Agaricomycetes	MSDHEVQEKVAELPASPSIGGHHHHHGEHRNPLTRHVSRASSTHVDVGFFDPAGVGELRRTMSRMSAEPSQVPLPATPRPTTSNSATESSGDTLAEENNADFDFEKILRDVMRQADESEIQRRELGVLFKDLRVVGLGSTARHQSTFGSVLNPFHVLQSIHALRHPPLRDILSGFEGVVRPGEMLLVLGRPGAGCSTLLRTLANQRHEYYAIEGDVHYDSFTPQEIEKHYRGDVQYCPEDDIHFPTLTVEETLTFAAKTRTPHTRIGGETREQHVARVVGILSTIFGLNHVKDTLVGDASIRGVSGGEKKRVSIAESMATLSRLSSWDNSTRGLDASTALEFVQALRIATDVARGTTLVSIYQAGESLYELFDKVCVIYEGKMAYFGPAKQARQYFIDM…
jgi|Absrep1|192390|_Absidia_repens_NRRL_1336_Mucoromycotina	MDTEGFSLRKFSTVGGDRASQQPYVSTSGDRAADEGANLQKTDTAGGYGELDGNAVNIDDAKSNYESLRREMSRQSISAAEGATDEEKAAAEEFDLTDFLSGSMARREEEGFKAKRLGLVVRNLTVKGVGADHEWIPTISTVFESALCFWRWGRKSGHDKTILNDVSGYCKPGEMLLVLGRPGAGCTTLLRVLAEMRQGFTEITGEVKYGGIDSKEFGKLYRGEVCYNEEEDINYPTLTAAQTLRFAIRCKTPGKRLPGDTKNKFQDKIIYVLGNMLGLTKQMDTMVGNEFVRGLSGGERKRLTIAEQMTTGSCINCWDCSTRGLDASSALDYVRSLRVQTDILQKTTVATLYQASDSIFQLFDHCMVLDGGHCLYFGPASQAKTYFEDMGFHCPSRKS…
jgi|Absrep1|341911|_Absidia_repens_NRRL_1336_Mucoromycotina	MTERSNNHRPNNTAHEEQKMQDDLSTDTAIDDSYQPNNNYGEPDANRVDVDAAVEEYHDLKKELSRISRLNTGHTSKLEEGITDDDFNLDQFLNGMSNDNGESGQLPKHLGVTWRDLEVKGLAADAHTIPTVFNFIGDILKVWKYLGIGLSGNKKTILHKLSGFCKNGEMLLVLGRPGSGCTSLLKVIANMRGNFTDVNGTVSYGGIDPDTFAHDFQGQVCYNEEEDLHFPTLTAKQTLQFALRTKTPGKRLPEESKGEFVNKILYMLGNMLGLTKQMDTMVGNAFVRGLSGGERKRLSIAEQMTTSSSINCWDCSTRGLDAASALDYVRSLRIMTDVFNKTTIATLYQASNSIFNTFDKVLLLDEGRCLYFGPVGEAREYFEDLGFYCPPRKSTPDFL…
jgi|Absrep1|377322|_Absidia_repens_NRRL_1336_Mucoromycotina	MDMPALQQGMPNEKVDRDEEHHARHGVSDDDNTTVNMTEEYELTKTSTRRTEGGYGEREGNAVDIDTAMQDYEELRKELTHHSQRLSKTENDVEAGTADFDLTDFLRNQSEQGTAAGFHPKHMGVYWKNLVVQGLGADAKVIPTNYTWLASAVQFWKWGRHEGHDFTILKGNDGFCKDGEMLLVLGRPGAGCTTLLRILANMRKSYTKVEGEVSYGGIEAQEFSKFFRGEVCYNEEEDLHYPTLTTKQTLTFALKNKTPGKRLPDESRAEFINKILYMLGNMLGLTKQMDTMVGNAFVRGLSGGERKRLSIAEQMTTSSSINCWDCSTRGLDASSALDYVRSLRIMTDVMHKTTISTLYQASDSIFHLFDKVMVLDEGRCIYFGPTANAKPYFEDIGFH…
jgi|Absrep1|410902|_Absidia_repens_NRRL_1336_Mucoromycotina	MSGQENHKSTGMEITRPSPSPGTHDDSLSIKTTTDDTYFANDTYGEPDSNRVNVQSAKDEYHEMKKELSRISQISRNSNKLEEGVIDDETFDLDQFLKGMANDNGEAGQLPKHLGVIWRDLNVKGLAADAHTIPNIFNFIGDMLKVWKHFGIGLGGNKKTILHKLNGFCKDGEMLLVLGRPGAGCTSLLKVVANMRGSFTDVDGTISYGGLDPYLFAKDFQGQVCYNGEEDLHYPTLTAKQRKRLPNETKTEFVNKILYMLGNMLGLTKQMDTMVGNAFIRGLSGGERKRLSIGEHMTTSSSINCWDCSTRGLDAASALDYVRSLRIMTDVFNKTTIATLYQASNNIYDTFDKLLLLDEGRCIYFGPSSEAKHYFESLGFHCPARKSTPDFLTGLCNPL…
jgi|Absrep1|447872|_Absidia_repens_NRRL_1336_Mucoromycotina	MDMPALEHGMPNDMVDRDQEHYIRRQHDGGSETTVNMTSHGKNEVTKTDTHHTEGGFGEREGNAVDIDTAMQDYEELRKELTHQSRRISKTANEAEAGVGDFDLTDFLRNQNEQGQAAGFHPKHMGVYWKNLVVQGLGADAKTIPTNYTWLASAVQFWKWGKHEGHDFTILKGNDGFCKDGEMLLVLGRPGAGCTTLLRILANMRKSYTNIEGEVCYGGIEAQEFSKFFRGEVCYNEEEDLHYPTLTTKQTLTFALKNKTPGKRLPDESRAEFINKILYMLGNMLGLTKQMDTMVGNAFVRGLSGGERKRLSIAEQMTTSSSINCWDCSTRGLDASSALDYVRSLRIMTDVMHKTTISTLYQASDSIFHLFDKVMVLDEGRCIYFGPTANAKPYFEDIG…
jgi|Absrep1|448078|_Absidia_repens_NRRL_1336_Mucoromycotina	MDEKTMKYSEEHFTVNDVDHHSTNGSASTIGNEYHAKHTFGEPEGDDVDVQAAKEEYQSIKRELSRMSRQSVANAGRLEEGAAAADDFNLDSFMNGMFEEQTDAGQKPKHLGVIWRDLEVKGLAADAHTIPTVFNFIGGFLQFWKFFGVGASTTRKTILRNLTGFCKDGEMLLVLGRPGAGCTSLLRVLANMRGSFTDINGSVSYGGIDPKVFSTNFRGQVCYNEEEDLHYPTLTTKQTLEFALRTKTPGKRLPNETKKEFVNKILYMLGNMLGLTKQMNTMVGNAFVRGLSGGERKRLSIAEQMTTSSSINCWDCSTRGLDAASALDYVRSLRIMTDIFNKTTIATLYQASNNIYNLFDKVLLLDEGYCVYFGPGNRAKEYFEELGFYCPPRKSLPDF…
jgi|Absrep1|468252|_Absidia_repens_NRRL_1336_Mucoromycotina	MIDQEKTISTETWINQNRDQPQQQRQYSDNASISTAVQEAYEEKHTYGESDGSRIDIHAAKEEYHDLKKELSRMSRASGNPSKLEQGATSDDFDLDQFLKGMSNDNGESGQLPKHLGVTWRDLEVKGLAADAHTISTNLSFIVDMLQVWKYFGIGLSSNKKTILHKLSGFCKNGEMLLVLGRPGAGCTSLLKVLANMRSSFTDVNGTVSYGGIDPDTFAHDFQGQVCYNEEEDLHFPTLTAKQTLQFALRTKTPGKRLPEESKGEFVNKILYMLGNMLGLTKQMNTMVGNAFVRGLSGGERKRLSIAEHMTTSSSINCWDCSTRGLDAASALDYVRSLRIMTDVFNKTTISTLYQASNTIFNTFDKVLLLDEGRCLYFGPVGEAREYFEDLGFYCPPRK…
jgi|Absrep1|481193|_Absidia_repens_NRRL_1336_Mucoromycotina	MDTEGLHEKKQSTVGGDRTIQQPYASTSHCPGDGASLEKIDTAGGFGERDGNAVNIDDAKSNYESLRREMSRQSVATGMIDEEKGAVEQFDLTDFLSGNLARREEEGFKPKRLGLVVKNLTVKGVGADHEWIPTISTVFESALCFWRWGRKSGHDKTILNNVSAYCKPGEMLLVLGRPGAGCTTFLRVLSEMRKGFTEITGDIKYGGIDSKEFGKTYRGEVCYNEEEDINYPTLTASQTLRFAIRCKTPGKRLPGDTKGKFQEKIIYVMGNMLGLTKQMDTMVGNEFVRGLSGGERKRLTIAEQMTTGSCINCWDCSTRGLDASSALDYVRSLRVQTDILQKTTVATLYQASDSIFQLFDHCMVLDGGHCLYFGPASKAKTYFEDMGFHCPSRKSTPDF…
jgi|Absrep1|486341|_Absidia_repens_NRRL_1336_Mucoromycotina	MTELSMNHRPSNTTHDEQKLRDDLSTDTAINGNYKSNSNYGEPDSNRVDVEAAVEEYHDLKKELSRISRLDTSHTSKLEEGIIDNDFNLDQFLNGMSNDNGESGQLPKHLGVTWRDLEVKGLAADAHTIPTVLNFIGDILKVWKYLGVGLGGNKKTILHKLSGFCKDGEMLLVLGRPGSGCTSLLKVIANMRGNFTDVNGTVSYGGIHHDTFAHDFQGQVCYNEEEDLHYPTLTAKQTLQFALRTKTPGKRLPEETKGEFVNKILYMLGNMLGLTKQMDTMVGNAFVRGLSGGERKRLSIAEHMTTSSSINCWDCSTRGLDAASALDYVRSLRIMTDVFNKTTIATLYQASNSIFNTFDKVLLLDEGRCLYFGPVDLGFYCPPRKSTPDFLTGLCNPLE…
jgi|Absrep1|81063|_Absidia_repens_NRRL_1336_Mucoromycotina	MDEKTKYSEEYLVVDDEAEHRSTNESTSTIGNAYHANNTFGETEGNDVNIEAAKEEYHTIKRELSRISRQSSNHASKLEEGVADTDDFDLDNFLNGMHSEQTDAGHKPKHLGVIWRDLEVLGLAADAHTIPTVFNFIGGILQFWKAFGIGASTNKKTILRNLTGFCKDGEMLLVLGRPGAGCTSLLRVLANMRGSFTDINGTVSYGGIDPKAFSSHFRGQVCYNQEEDLHYPTLTTKQTLQFALRTKTPGKRLPNETKTEFVNKILYMLGNMLGLTKQMNTMVGNAFVRGLSGGERKRLSIAEQMTTSSSINCWDCSTRGLDAASALDYVRSLRIMTDIFNKTTIATLYQASNNIYNLFDKVLLLDEGYCVYFGPGNRAKAYFEDLGFHCPPRKSLPDF…
jgi|Acema1|667243|_Acephala_macrosclerotiorum_EW76_UTF0540_Leotiomycetes	MSEKETYEPSPKALEETPIDTTTTTTTAPTTIRSSIETAASASESIRENARRENPNGFSTLEGVNIKAAEAEFATLQRELSGISQASKRLSRTQSRKAGVASEKDVEKSASEGSTTEEEAFDLEHVLRGNHTAEQESGIRSKHIGVVWENLTVSGTGGVTNFVKTFPDAFISFFNVIETGMHLFGVGKKGREVNILKDFKGVVHPGEMVLVLGRPGSGCTTFLKVIANQRFGYTGVNGEVLYGPFDANTFAKQYRGEAVYNQEDDVHHPTLTVGQTLGFALDTKTPGKRPHGMSKADFKDKVITTLLKMFNIEHTRNTIVGNPFVRGVSGGERKRVSIAEMMVTSGTVCAWDNSTRGLDASTASDYAKSLRIMTNIYKTTTFVSLYQASENIYKQFDKV…
jgi|Aciri1_iso|70522|_Acidomyces_richmondensis_BFW_Dothideomycetes	MERLEEVIEKGFHLNQSGQHHDGLITVTADVEDPGGRAGVFSRGSEHTLSEDVVDNKTLGIGEAYERLSLESRHSGVNIQDAEKEFADLQRELSNVSRLSRTHSRRSVKNKTHDLEKAVSAGTSNDEEPFDLEDMLRGNKLMEEEVGIKGKQIGVIWENLTVKGMGGSKIFVPTFPDAFISFFGFPFKKAAQLLGLARRGKELEILRNFRGVAKPGEMVLVLGRPGAGCTTFLKVIANQRFGYTAIDGEVLYGPFTSKDFEKQYRGEAVYCQEDDVHHPTLTVKQTLGFALETKVPGQRAGGLSVGEFRDKVVDMLLRMFNIAHTKDTIVGNSFVRGISGGERKRVSIAEMMIAGAAVCSHDNSTRGLDASTAVDYAKSLRIITNIYRTTTFVSLYQAS…
jgi|Aciri1_meta|143534|_Acidomyces_richmondensis_BFW_Dothideomycetes	MERLEEVIEKGFHLNQSGQHHDGLITVTADVEDPGGRAGVFSRGSEHTLSEDVVDNKTLGIGEAYERLSLESRHSGVNIQDAEKEFADLQRELSNVSRLSRTHSRRSVKNKTHDLEKAVSAGTSNDEEPFDLEDMLRGNKLMEEEVGIKGKQIGVIWENLTVKGMGGSKIFVPTFPDAFISFFGFPFKKAAQLLGLARRGKELEILRNFRGVAKPGEMVLVLGRPGAGCTTFLKVIANQRFGYTAIDGEVLYGPFTSKDFEKQYRGEAVYCQEDDVHHPTLTVKQTLGFALETKVPGQRAGGLSVGEFRDKVVDMLLRMFNIAHTKDTIVGNSFVRGISGGERKRVSIAEMMIAGAAVCSHDNSTRGLDASTAVDYAKSLRIITNIYRTTTFVSLYQAS…
jgi|Acrchr1|3436|_Acremonium_chrysogenum_ATCC_11550_Sordariomycetes	MADDAFERAEQKVAAGRPLDEIEKPADSSDKDSLSTADERSNNADKRASKELTRLRSGISVEQAEADFQELQREFTGVSRASRRGAGKAPADAEKNASDQSTTSDGDSIFDLEAALRGDLDANNEAGIKAKHIGAYWNNLTVKGIGGRANYVSTFPDAFINFFDIITPVVNLLGLGKKPVEATLLHEFQGVCKPGEMILVLGKPGSGCTTFLKTIANQRYGYTSVTGDVLYGPWSAKDFDRYRGETVYNAEDDLHHPTLTVEQTLSFALDTKMPAKRPGNMSKKEFKEHVISMLLKMFNIEHTRKTVVGDHFVRGVSGGERKRVSIAEMMITKACILSWDNSTRGLDASTALDFTKSLRVQTNLYKTTTFVSLYQASENIYNLFDKVLVIDQGRQVYFG…
jgi|Agabi_varbisH97_2|121012|_Agaricus_bisporus_var_bisporus__H97__Agaricomycetes	MHNEDSVAGQSPPRSSSLSPVGASRTTRYHQAGTSRSSKLSPNHALTNEGDEERLGTLCRAQSHVNIDYFDPRGVRGLSRALSHVSNGEPLPSEDEQEREEEATEETIQVGDQFDFERAVRTYLRKKDEAEIKTRQLGVLFQDLGVVGLGASASYQMTLGSIFNPLNLIRSIQSIRHPHLRNILTNFEGVVRPGEMLLVLGRPGSGCTTLLKMLANRRSEYHAVTGQVHYDSFSPSEIDKHFRGDVQYCPEDDILFPTLTVDETIRFAAKTRAPQPRIQEMTRKEYTRLITDVYLTIFGLKHAKNTLVGDAAIRGVSGGEKKRVSISETLATRSLITSWDNSTRGLDASTALEFARALRIATDLVRVSTIVSIYQAGESLYEMFDKVCVIYEGRMAYYG…
jgi|Agabi_varbisH97_2|187123|_Agaricus_bisporus_var_bisporus__H97__Agaricomycetes	MSLSPGDAPEGTQSISQSKTPTLLDDEEASIVDVGFFDPEGVDELEQSLRRQSRSARELTLDTASTDTVSTIGIKDGKPFDLERTLRKILHKREENDFKPRELGVVFRNLRVTGLGVSASYAKTLGSILNPVNYISSIQRLRHPPLRDILNGFEGVVRPGEMLLVLGRPGSGCSTFLKTLANRRQEYHAVEGDVHYDSLTPNELFRHYRGDVQYCPEDDIHFPSLTVEQTIKFAATTRTPRQRTGETRSEFVNWTTDVLTTVFGLRHARKTPVGDHLLRGVSGGEKKRVSIAESLAARSCIGAWDNSTRGLDSSTALEFVQAIRIATDTFRTTNMVSLYQAGEPLYKHFDKVCVIFEGKMAYFGPADQARQYFIGMGYEPANRQTTADFLVAVTDPDSR…
jgi|Agabi_varbur_1|109489|_Agaricus_bisporus_var._burnettii_JB137_S8_Agaricomycetes	MSLSPGDAPEGTQSISQSKTPTLLDDEESQPLEAPKFSPRRRRASIVDVGFFDPEGVDELEQSLRRQSRSARELTLDTASTDTVSTIGIKDGKPFDLERTLRKILHKREENDFKPRELGVVFRNLRVTGLGVSASYAKTLGSILNPVNYISSIQRLRHPPLRDILNGFEGVVRPGEMLLVLGRPGSGCSTFLKTLANRRQEYHAVEGDVHYDSLTPNELFRHYRGDVQYCPEDDIHFPSLTVEQTIKFAATTRTPRQRTGETRSEFVNWTTDVLTTVFGLRHARKTPVGDHLLRGVSGGEKKRVSIAESLAARSCIGAWDNSTRGLDSSTALEFVQAIRIATDTFRTTNMVSLYQAGEPLYKHFDKVCVIYEGKMAYFGPADQARQYFIGMGYEPANRQ…
jgi|Agabi_varbur_1|129349|_Agaricus_bisporus_var._burnettii_JB137_S8_Agaricomycetes	MHNEDSLAGQSPPWSSSLSPVGASRTTRYHQAGTSSSSKLSPNHALTNEGDEERLGTVCRAQSHVNIDYFDPRGVHGLSRALSHVSNGEPLPSEDEQEREEEATEETIQVGDQFDFERAVRTYLRKKDEAEIKTRQLGVLFQDLGVVGLGASASFQMTLGSIFNPLNLIRSIQSIRHPHLRNILTNFEGVVRPGEMLLVLGRPGSGCTTLLKMLANRRSEYHAVTGQVHYDSFSPSEIDKHFRGDVQYCPEDDILFPTLTVDETIRFAAKTRAPQPRIQEMTRKEYTRLITDVYLTIFGLKHAKNTLVGDAAIRGVSGGEKKRVSISETLATRSLITSWDNSTRGLDASTALEFARALRIATDLVRVSTIVSIYQAGESLYEMFDKVCVIYEGRMAYFG…
jgi|Agrped1|548811|_Agrocybe_pediades_AH_40210_Agaricomycetes	MPYSVDDEEWTYPPQNPMRLPKQTPTDDVDGIRRRSSMSSDRTIDVPDEESFNLEKSVRVLKKRQNTARIKSRSLGVGFRNLTVTGLGSSESYIPTVGSIFNPRVILEQVQKLRHPAVRRILSGFQGVVRPGEMLLVLGSPGSGCSTFLKCLVGQRKEYHSVDGDVFYDSMTLEEMQTRFRGDLQYCPEDDIHFPSISVHDTLSFAAAARTPRDRAGESKREYTEKIVNILASTFGLKHTLSTPVGDNMIRGVSGGEKKRVSIAETLSARGSIAAFDNSTRGLDSSTALEFIQALRTATDELQTTTIVSLYQAGESLYEYFNKACVIYEGRMVYYGPASEAKQYFIDMGYQPANRQTTADFLVAVTDPKGRIPRAGITNQPRTADEFATYFRRSMHGQR…
jgi|Agrped1|710706|_Agrocybe_pediades_AH_40210_Agaricomycetes	MDPSSPAPPPALTDIAEETPSGTVSRSASHPTLTNLDIQAAGEHQHHQHGGHHEPPPNSAVSASGHGGMPHGRRRRNSSVSHVDVEFFDPSGVQELRRTMTQERQHQHQHQEKQHGQGDLEKQQEQEQDRRSSGESSDATINVGDGDGPFDFEKTLKQIIRKRDETQIKPRSLGIVFQNLTVTGLGSSNSYMTTFGSLLNPLHILEEIQKARHPTLRTILTGFEGVVKPGEMLLVLGSPGSGCTSLLKTLANHTDEFYKVTGDRYYDSITPKDLARHFRGDVQYSPEDDIHFPTLSVKQTIDFAAASRTPRDRIGSISRKEFKDNVTTMLGTIFGLRHAMNTPVGDNAIRGVSGGEKKRVSIAEALASRSCINAWDNSTRGLDASTALEFVRALRIATD…
jgi|Agrped1|712128|_Agrocybe_pediades_AH_40210_Agaricomycetes	MSGSSKHLVDEGIPMSELPKNFDYAEVLRSSLQSRLNAGIGARELGVTFQNLHVTGLGASASYQATIGSIFNPLNFKNAIQAKRHPAIRDILNGFSGCVRPGEMLLVLGRPGSGCSTLLKILSNNREEFHSVEGDVLFDSFLPQDIAKNYRGDVIYCPEDDVHFPTLTVEQTIQFAAHLRAPRQRLGQTRAEYAKSTAQILMELFGLHHAKDTRIGDHGSRGISGGERKRVSLCEALAARACVVCWDNATRGLDASTALEFAQALRKTTDIYQMTNVVSLYQASENIYNLFDKVCVLYEGRMAYFGPAKDARKYFMDLGYEPAHRQTTSDFLVAVTDPNARIPRKIDSPIPRTCSEFAYAYLNSYSGQRNMEEIASYRSSSSADVSRREGYTKSAREEH…
jgi|Agrped1|780926|_Agrocybe_pediades_AH_40210_Agaricomycetes	MGSAASFQPTLGSLLNPLGIVSALQRIRHPPLRDILSGFEGVVRPGEMLLVLGRPGSGCSTFLKVLANQRHEYHSVEGNVYYDSLTPEEVYKHYRGDVQYCPEDDVHFATLTVDQTISFAAKTRAPRRRVDQATRRDFKEKVTEVYETIFGLRHVKDTFVGDASVRGVSGGEKKRVSISENLATRSLMTSWDNSTRGLDSSTALEYVRALRIATDLVRNTTIVSIYQAGESLYEIFDKVCLIYEGKMVYFGPASMARQYFIDMGYVPANRQTTPDFLVSVTDPLGRTMVDKEHDERDEDKRNKPIPQTAAEFEEYYRQSEIMKLNREDIDSYKEENVNKHEMVRDYKFSAKQDHARHTRRKSPYMISIFMQVRIVMLRRMQIMKGNFTSQALSTASFTL…
jgi|Amarub1|1163497|_Amanita_rubescens_Přilba_Agaricomycetes	MAPSRPERIAASHKSRTLTPDSIRTTPREWSSVSRVDLNHFDGEGVDDLKRSLSHDDSNADARSEVSDRTIIVDDNFDFGKTLLRMVKKANEAHIKPRELGVMFRDLRVVGLASAASHIPTVGAFLNPSALLENVQNLRHPYLKTILSGFEGVVRPGEMLLVLGRPEAGSTTFLKALANRRELYKHYRGDVQYCPEEDVHFPTLTVDQTLNFASTTRTPREHLTKSRSQFARKETDMLTTLFGLGHAKNTRIGNAAIRGVSGGEKKRVSIAEVLATRALISCWDNSTRGLDSSTALEFIHALRLATDTMHLTTVAAIYQASESIYKHFDKVCVIYEGKMAYFGPADKARQYFIDMGYEPANRQSTSDFLVAVTDPNGRITRKGARYIPKTATEFAKYFR…
jgi|Amarub1|119847|_Amanita_rubescens_Přilba_Agaricomycetes	MSSQPELIVESERMGNSQEPSRVDANYFDPQGFQELQRALSHDDPKEDARSDITDSTIDVDHNFDFGKKLQRIVKKADEANIKMRQLGVMFRDLRVVGVAPAASHIPTVGGVFNPLAILENIQNLRHPRLKTILSGFEGVVRPGEMLLVLGRPEAGSTTFLKMLANHRSEYRAVEGDVYYDSISPSDIHNHYRGDVQYSPEDDIHFPTLTVDQTLKFASTTRTPREHLTKTRRQFSRKETDMLTTVFGLRHAKNTPVGNAAIRGVSGGEKKRVSIAESLATRALISCWDNSTRGLDSSTALEFVRALRLATDTMHLTTVAAIYQASESIYKHFDKVCVLYEGQMAYFGSANKARQYFIDMGYEPANRQTTSDFLVAVTDPNGRITRKGATNVPRTAIEF…
jgi|Amarub1|618858|_Amanita_rubescens_Přilba_Agaricomycetes	MSSQPELIVESERMGNSQEPSRVDANYFDPQGFQELQRALSHDDPKEDARSDITDSTIDVDDNFDFGKKLQRIVKKADEANIKMRQLGVMFRDLRVVGVAPAASHIPTVGGVFNPSAILENIQNLRHPRLKTILSGFEGVVRPGEMLLVLGRPEAGSTTFLKMLANHRSEYRAVEGDVYYDSISPSDVHNHYRGDVQYSPEDDIHFPTLTVDQTLKFASTTRTPREHLTKTRRQFARKETDMLTTLFGLRHAKNTPVGNAAIRGVSGGEKKRVSIAEALATRALISCWDNSTRGLDSGTALEFVRALRLATDTMHLTTVAAIYQASESIYKHFDKVCVLYEGKMAYFGPANKARQYFIDMGYEPANRQTTSDFLVAVTDPNGRITRKGATNVPRTATEF…
jgi|Amarub1|618868|_Amanita_rubescens_Přilba_Agaricomycetes	MSSQPELIVESERMGNSQEPSRVDANYFDPQGFQELQRALSHDDPKEDARSDITDSTIDVDHNFDFGKKLQRIVKKADEANIKMRQLGVMFRDLRVVGVAPAASHIPTVGGVFNPLAILENIQNFRHPRLKTILSGFEGVVRPGEMLLVLGRPEAGSTTFLKMLANHRSEYRAVEGDVYYDSISPSDIHNHYRGDVQYSPEDDIHFPTLTVDQTLKFASTTRTPREHLTKTRRQFSRKETDMLTTVFGLRHAKNTPVGNAAIRGVSGGEKKRVSIAESLATRALISCWDNSTRGLDSSTALEFVRALRLATDTMHLTTVAAIYQASESIYKHFDKVCVLYEGQMAYFGSANKARQYFIDMGYEPANRQTTSDFLVAVTDPNGRITRKGATNVPRTAIEF…
jgi|Amath1|148472|_Amanita_thiersii_Skay4041_Agaricomycetes	MAISLISLTPPVRREKASIKARQLGVMFRNLRVVGLGSMASYIPTFGSMFNPAAMLESIQSLRHPPLRDILSGFEGVVRPSEMLLVLGRPGSGCTTFLKALSNRRSEYHSIEGEVHYDSLSPAEIHSHYRGDVQYCPEDDVHFPTLTVEQTIKFAAKTRAPNETQTDRICDTFDSTATDILISIFGLGHARHTPIGNAAIRGVSGGEKKRVSLAEVLATRACLAAWDNPTRGLDSSTALEFVQALRTLTDMFSLTTVASVYQAGEPLYRHFDKVCVLYEGKMAYFGPADRARQYFIDMGYQPANRQTTADFLVAVTDPNGRIPRPGVAHLPRTADEFAQYFKHSQFGVSNRRDMSEYEAEYVNNEKRAMDYRESARAEFMKHARADSPYLLTIAHQAKV…
jgi|Ambph1|5273|_Ambrosiozyma_philentoma_NRRL_Y_7523_Saccharomycotina	MVSITNRSSSDSSSVIDEAIPYRASDEFQNLDNGDAISELHKTVTNSVTQDPENNVLTRLSSLSKVLSHMTAKEMQNFEVDPNDFDLKRILNFMMHKSNEQGIQARATDVIFEDFTVIGNNNTASIVKDVSDQFFFPIVALKKKFSKKPQIDLSKFPKTRKIIRDVTGICESGSMTLVLGRPGAGCSTFLKCIAGENQTYLSTEGEVSFDGIPADEMIKKFKQQIIYNPELDVHFPFLTVEETLKFAIGCKTPAVRIDNVSRNEYVNTIKDLYTVLYGLKHIEKTLVGNDFVRGVSGGQRKRVSIAEAMATRATVYCFDNATRGLDASTALEFVESLRTMTNVTNATSLVTIYQASESIYKLFDNVSVLYLGRQIYFGPINEGVAYFNKMGYMKAARET…
jgi|Amnli1|526746|_Amniculicola_lignicola_CBS_123094_Dothideomycetes	MTTANNHSEGTTFAPIHSDGPHARGRGSNDTARDEEREETFSENGLTNPSGGVDVTRAEHDFAELNRELSRASQMSRKISRVQSRQSQKHQVYADIEKSPESASSSEDLFDLESVLRGNRDEEEAAGIKSKRIGVAWENLTVSGIGGVKYYVKTFPDAFVSFFNVIETGMNLFGLGKKGTEFDILKNFRGLAKPGEMVLVLGRPGSGCTSFLKVISNQRYGYTKVDGNVQYGPFDAAFFEKRYRGEAVYCEEEENHHPTLTVGQTLDFALETKVPGKRPGGLSRKDFKQKVIDLMLKMFNIEHTRDTIVGNPFVRGISGGERKRVSIAETMVTGASVLSWDNSTRGLDASTAVDYARSLRVLTNIYKTTTFVSLYQASENIYNCFDKVLVIDSGRQVYF…
jgi|Ampqui1|554146|_Ampelomyces_quisqualis_HMLAC05119_Dothideomycetes	MENSSALRDANEGTMYEAINSERKHSKQDNESPPTASTGNGTAPNSHQYNETGFSNAAGGVNIKRAESDFAELSKELSRTSNIERRLSRIQSRPSRKDQPVADIEKADVASSSDTSSDEPFDLEKTLRGSRDEEEAAGIKSKRIGVVWEDLTVSGLGGMKNYVKTFPDAFVSFFNIFETIGSLIGMGKKGTEFDILKGFKGVATPGEMVLVLGKPGSGCTTFLKVISNQRYGYTNVDGKVLYGPFESDFFEKRYRGEAVYCEEDENHHPTLTVGQTLDFALETKVPGKRPGGLSRKDFKEKVIDLMLKMFNIEHTRNTIVGNPFVRGVSGGERKRVSIAETMITGASLMSWDNSTRGLDASTAVDYARSLRVLTNIYKTTTFVSLYQASENIYKCFDKV…
jgi|Amylap1_1|134021|_Amylocystis_lapponica_SKaAmylap13_Agaricomycetes	MDPEQLSYGEDSDTVPALPLGPSVLAAHGNAAFHNAHTHNPSPYPSQGPGPSPGSTSHVDIGHFNPSGVDELRRTMSRVSADQGQSVHTKEKEAAGERQSYTSEATLRPGEGPFDFERALRQVIKKVDEADIIKRELGVVFKDLRVVGLGSSANYQATLASMLSPLTVLQKINSLRHPATRDILSGFEGVVRPGEMLLVLGRPGAGCSSLLRVLANQRSDFHAVEGDVHYDSFTPEEIFSHYRGDVQYSPEDDVHFPTLTVKQTLDFAATTRTPRTRIADFSRQDHVDSTSDVLMTIFGLRHAKDTLVGDASIRGVSGGEKKRVSISEMMATRSLLNSWDNSTRGLDASTALEFVQALRLATDICRMSTIVSIYQAGENLYQLFNKVCVIYEGKMAYFG…
jgi|Amylap1_1|753041|_Amylocystis_lapponica_SKaAmylap13_Agaricomycetes	MDPDQLTKAEGSDIVPELPLGPSVAGAHANTVYNAHDHSPASSRGTSPVRHGSTSRVDIGHFNPAGVEELRRTMSRMSADQGKVTEEKASGRDRQSYVSEATLLPGEGPFDFERSLRQLIKKTDEADIIRRELGVVFKDLRVVGLGASATFQPTLASVLSPLTALQTINSIRHPATRDILSGFEGVVRPGEMLLVLGRPGAGCSTLLRVLANQRSEFHAVEGDVRYDSFTPEEIHAHYRGDAQYSPEDDVHFPTLTVKQTLDFAATTRTPRTRVGGLSREEHVNIVAEVLMTIFGLRHAKDTLVGDASVRGVSGGEKKRVSISEMMATRSLLNSWDNSTRGLDASTALEFVQALRLATDIVRMSTIVSIYQAGENLYQLFDKVCVIYEGKMAYFGRADR…
jgi|Antser1|1086362|_Antrodia_serialis_Sig1Antser10_Agaricomycetes	MQESTLAPGDEGFDFESSLRDVVDKLDRSDVKRRELGVLFEKLRVVGLGESAAIQSTFGSTLNPVNWIQGIQHMRHPATRDILSGFEGVVRPGEMLLVLGRPGAGCTTLLRTLANQRGDYHAVEGDVFYDSLSHRDVEKYCRGDTLQFASVTRTPYGQLDATTRQRHVDVMTDVLKSVFGLRHVKDTLVGDASIRGVSGGEKKRVSISETLATRSLLTCWDNSTRGLDSSTALEFVRALRTVTDVTRISTVVSIYQAGEQLYDHFDKVCVIYEGRMAYFGPANRARQYFIDMGYEPANRQTTADFLVAVTDPNGRIPHPGRSLLAPRTAIEHGAVPQLYVAKPELRRAYLESVRSERSRTQQEQPLMLSIPGQVRALMIESADHAGAMTALLIELASFI…
jgi|Antser1|979765|_Antrodia_serialis_Sig1Antser10_Agaricomycetes	MDPAQLHDANSGDHLPEVPLGTSTAAAYGNAAIHNLVAHRENSHELRAPHDAQEEEGRRHVSVGHFDREGVDELKRTMSRMSTAQRSEKRGAPSAGLLPTHASHHSSDRSSDHTLAPGDGPFDFEKSLQQMVRRKDESDIKRRELGVVFDNLRVVGLGASVSYQPTLGSTLNPFQIFETIKKIRHPPVKDILSGFEGCVKPGEMLLVLGRPGAGCSTMLKTLANQRQDYHQVLGDVWYDDFTPQEIEKQYRGDVQYCPEDDVHFATLTVRQTLDFAAKTRTPRARVHETREQHRNTMIDVLTTIFGLRHVRDTLVGDASVRGVSGGEKKRVSISEVLAARSLLTSWDNSTRGLDASTALEFVRALRLATDVARVSTIVSIYQAGEQLYQLFDKVCVIYE…
jgi|Armcep1|8567|_Armillaria_cepistipes_B5_Agaricomycetes	MDTIDHIPLQKIREDGTYEDDDAHPHSPNHATHHVDAAKRRRRSASVDYDFFDPTGVAGLQRRLSRISTRTHDDIRPTNDSEVTLSIPTDGTFDLEKTMRAVVKRREEANIKDRQLGVVFENLRVVGLGATASYQETLGSTLNPLNIVNNIRTGRHPPLRDILSGFEGVVRPGEMILVLGRPGSGCSTFLKTLANQREEYHSVEGEVHYDSLSSEELAKHYRGDVQYCPEDDVHFPTLTVEQTLRFAVKTRAPQERVGHSRAEYVDMMVEVLTTIFGLRHAKGTMVGDAAIRGVSGGEKKRVSIAEAMATRSKLNCWDNSTRGLDASTALEFGRALRISTDIDNLSTVVSIYQAGETLYQLFDKVCVIYEGRMAYFGPADQAKQYFIDLGYLPANRQTT…
jgi|Armga1|1021235|_Armillaria_gallica_21_2_Agaricomycetes	MDTIDHIPLQKIREDGTYEDDDAHPHSPNHATHHVDAAKRRRRSASVDYDFFDPTGVAGLQRRLSRISTRTHDDIRPTNDSEVTLSIPTDGTFDLEKTMRAVVKRREEANIKDRQLGVVFENLRVVGLGATASYQETLGSTLNPLNIVNNIRTGRHPPLRDILSGFEGVVRPGEMILVLGRPGSGCSTFLKTLANQREEYHSVEGEVHYDSLSSEELKKHYRGDVQYCPEDDVHFPTLTVEQTLRFAVKTRAPQERVGHSRAEYVDMMVEVLTTIFGLRHAKGTMVGDAAIRGVSGGEKKRVSIAEAMATRSKLNCWDNSTRGLDASTALEFGRALRISTDIDNLSTVVSIYQAGETLYQLFDKVCLIYEGRMAYFGPADQAKQYFIDLGYLPANRQTT…
jgi|Armga1|924841|_Armillaria_gallica_21_2_Agaricomycetes	MSGKETRSPSSGDAATSHVDVNYFNPDGDEGLRRTISRMSAATQDIEQTGSSETLNAFDLRKVLEQVAEQREKVNLKSRELGVMFENLRVVGLGATASYQPTLGSTLNPLGIVEGIQAARHPHTRDILSGFEGVVYPGEMLLVLGRPGSGCTTLLKTLANQRGEYHAFEGDVHFDSLSHRDIFKNYRGDVVYCPEDDVHFPTLTVEQTIKFAAKLRAPHLRLGYSREDYAEHITELLTTVFGLKHARKTLVGDAAVRGVSGGEKKRVSISEVLATRACVASWDNSTRGLDASTALEFVRALRIATDIAKMTTVVSLYQAGESLYKLFDKVCVIYEGKMAYYGPANEARSYFIDLGYEPANRQTTADFLVAVTDPNGRIPRSDALHLPRTADEFATHFQA…
jgi|Armost1|898410|_Armillaria_solidipes_28_4_Agaricomycetes	MSGKETQSPSSGEAATSHVDVNYFNPDGDEGLRRTISRMSAATQVIEQTGSSETLNAFDLRKVLEQVAEQREKVNLKSRELGVMFENLRVVGLGATASYQPTLGSTLNPLGIVEGIQAARHPHTRDILSGFEGVVYPGEMLLVLGRPGSGCTTLLKTLANQRGEYHAFEGDVHFDSLSHRDIFKNYRGDVVYCPEDDVHFPTLTVEQTIKFAAKLRAPHLRLGYSREDYAEHITELLTTVFGLKHARKTLVGDAAIRGVSGGEKKRVSISEVLATRACVASWDNSTRGLDASTALEFVRALRIATDIAKMTTVVSLYQAGESLYKLFDKVCVIYEGKMAYYGPANEARSYFIDLGYEPANRQTTADFLVAVTDPNGRIPRSDALHLPRTADEFATHFQA…
jgi|Armost1|913958|_Armillaria_solidipes_28_4_Agaricomycetes	MDDTSVTRASSSLPRHRDSEATTVRVDVGHFDPDGMQGLQRTFSKRSNVGDDSASSSTVGNSVGFDFQRTLGEFIKRRDDAQIKARELGVVFRNLHVVGMGASSSHQPTLGTALDPRSILDVIQRIRHPPVRDIISGFEGVVRPGEMLLVLGRPGSGCSTLLKTLANQRAEYHAVEGDVRYDSIFPEELEKHYRGDVQYCPEDDIHFPTLTVEQTISFAAKTRSPRAHMGLASSEDEYSELVTDILCTVFGLRHARKTPIGNASIRGVSGGEKKRVSICEALAARSCIGVWDNSTRGLDSSTALEFVRALRIATDMMRLTTIVSIYQAGEPLYRLFDKVCVIYEGKMAYFGPACAARQYFIDLGYTPVNRQTTADFLAAVTDPMARLPRSDVLSIPRTA…
jgi|Armost1|938003|_Armillaria_solidipes_28_4_Agaricomycetes	MDTIDHIPLQKIREDGTDEYDDAHPHSPNHAAQHVDAAKRRRRSASVDYDFFDPTGVAGLQRRLSRISTRTHDDIRPTNDSDVTLSIPTDGTFDLEKTMRAVVKRREEANIKDRQLGVVFENLRVVGLGATASYQGTLGSTLNPLNIVNNIRTARHPPLRDILSGFEGVVRPGEMILVLGRPGSGCSTFLKTLANQREEYHSVEGEVHYDSLSSEELAKHYRGDVQYCPEDDVHFPTLTVEQTLRFAVKTRAPQERVGHSRAEYVDMMVEVLTTIFGLRHAKGTMVGDAAIRGVSGGEKKRVSIAEAMATRSKLNSWDNSTRGLDASTALEFGRALRISTDIDNLSTIVSIYQAGETLYQLFDKVCVIYEGKMAYFGPADQAKQYFIDLGYLPANRQTT…
jgi|Armosto1|251546|_Armillaria_ostoyae_C18_9_Agaricomycetes	MDTIDHIPLQKIREDGTDEYDDAHPHSPNHAIHHADAAKRRRRSASVDYDFFDPTGVAGLQRRLSRISTRTHDDIRPTNDSDVTLSIPTDGTFDLEKTMRAVVKRREEANIKDRQLGVVFENLRVVGLGATASYQETLGSTLNPLNIMNNIRTARHPPLRDILSGFEGVVRPGEMILVLGRPGSGCSTFLKTLANQREEYHSVEGEVHYDSLSSEELAKHYRGDVQYCPEDDVHFPTLTVEQTLRFAVKTRAPQERVGHSRAEYVDMMVEVLTTIFGLRHAKGTMVGDAAIRGVSGGEKKRVSIAEAMATRSKLNSWDNSTRGLDASTALEFGRALRISTDIDNLSTIVSIYQAGETLYQLFDKVCVIYEGRMAYFGPADQAKQYFIDLGYLPANRQTT…
jgi|Armosto1|251746|_Armillaria_ostoyae_C18_9_Agaricomycetes	MVDTSVTRASSSLPRHRDSEATTVRVDVGHFDPDGMQGLQQTFSKRSNVGDDSASSSTVGNSVGFDFQRTLGEFIKRRDDAQIKARELGVVFRNLRVVGMGASSSHQPTLGTALDPRSILDVIQRIRHPPVRDIISGFEGVVRPGEMLLVLGRPGSGCSTLLKTLANQRAEYHAVEGDVRYDSIFPEELEKHYRGDVQYCPEDDIHFPTLTVEQTISFAAKTRSPRAHMGLASSEDEYSELVTDILCTVFGLRHARKTPIGNASIRGVSGGEKKRVSICEALAARSCIGVWDNSTRGLDSSTALEFVRALRIATDMMRLTTIVSIYQAGEPLYRLFDKVCVIYEGKMAYFGPACAARQYFIDLGYTPVNRQTTADFLAAVTDPMARLPRSDVLSIPRTA…
jgi|Artele1122_1|492375|_Artolenzites_elegans_CIRM_BRFM_1122_Agaricomycetes	MADPAQLESLEGQDRVPELPTATHIAAAYGGAAFHNHGAHHSPNLAHHSPNLGHHSPHVEEQDARSPSQAGGEVGYQLTRTTSAASYASHASHVDIGHFDPEGVEQLRRTMSMQSQSHDLTRHNTRQRAAAAATAEENSLKQVQEKRSAHSHSTSELTLTSVGPFDFEKTLRNVIKKIDESDIKRRELGVVFKDLRVVGVGAAASYQPTLGSMLNPLNLVGNIQNALHPATRDILSGFDGVVRPGEMLLVLGRPGSGCSTLLKTLANQRQEFHAVHGEVWYDSLTPEQVEKHYRGDAQYCPEDDVHFPTLTVDQTLRFAATTRTPRTRLNGVSREEHVSRTVEVLETVFGLRHVKDTLVGDASVRGVSGGEKKRVSIAEALATRSLLNSWDNSTRGLDA…
jgi|Artol1|6011|_Arthrobotrys_oligospora_ATCC_24927_Orbiliomycetes	MDHQDPEKLGKMEAKDLENYREGRWGEESDQSSVNIQRAEAEFQDIRRELSNISARPSSPHLGLSLTRSRRRVADEEKAQKEVDPSETEGEQEHDHETIDLEDYIRRSNEQKDESGILRKKVGVSFRDLSVSGTAGEKMYAKTLKDEIVELFGGTFVNMVMGALPLKKPASKAIIQGFNGVVKPKEMLLVLGKPGSGSSTFLRALTNQRRPFTSIGGDIHYSGLPFELAKGRYRGEILFNDEDDIHLPTLTVEQTLRFALKMKTPKTRIPGTSKAAFVESMLNLYASIFGMKHTLKTIVGGPWVRGVSGGERKRVSIMEALASRATINAHDNSTRGLDSSTAIDYIKSLRIMTTLSESTTIVTLYQAGESIYQEFDKVCLIDSGRQIYFGPAQEARAYF…
jgi|Arxad1|1770|_Blastobotrys__Arxula__adeninivorans_Saccharomycotina	MSEGVSQQQQQQQQQQQQPAPEPFYQEDENKVHRTASGRSVPLNDPEAHDEMSSLTHQLSRVMSQPDAIHRIETLSRVLSHRTHREGQIQFDPEDMDLRVVLEAIVNRMEAEGQKLNRTGVTFKGLTVSGVDTAAEHGPSVTEMALQIATLPRAIHKARHPKLRQIVRNFDGIIEAGEMLLVLGRPGSGCSSFLRTIAGEIDGFRGVEGDLRYDGVPQADMLKHFKDDIIYNPELDVHFPHLTVDQTLRFAVASRTPRVRLDGIGRKEYETYMVELLATVFGLRHTFQTKVGNDFVRGVSGGERKRVSIAEALAARASVYCWDNATRGLDASTALEYNHAIRAATNLLQSSAIVAIYQAGENIYELYDKVTVIYSGQQVYFGPAEKAKAYFENMGWECP…
jgi|Arxad1|542|_Blastobotrys__Arxula__adeninivorans_Saccharomycotina	MSSDSMRGNKLSSGSDDPRPFYGAWLDDLEANDQRSVLTHQLSEVLSHPDAMERIESLSRVMSRRTHKDGKLDIDPKDFDLKVVLQAIVNRMESQGHSSNRTGVTFNNLTVKGIDTAAEYGPSVTNVIAQLLALPWAIHRKRNPKLRNLLEGIDGFIESGEMLLVLGRPGAGCSTLLRTIAGEIDSFKGIEGDLHYDGVPYHDMLKNFKDDIIYNPELDIHFPHLTVEDTLRFAVASRTPRVRLDNVDRTQYETYMVQLLATVFGLRHTFQTKVGNDYIRGVSGGERKRVSIAEALAARASVYCWDNATRGLDASTALEYNHAIRASTNLLNSSAIVAIYQAGENIYELYDKVTVLYLGKQVYFGPAEEAKGYFERMGWQRPPRQTTAEFLTSLTDPNG…
jgi|Ascim1|413060|_Ascobolus_immersus_RN42_Pezizomycetes	MSSQQNTNDLEKQPLPTHDGGVDVLSAELEYAELARELTRQSQRTHRSQRNKEDGLVDVASGKGSDATSSEDGDFDLEEYLRGQQDDGVGWRKKKRIGVLFQDLTVRGMGGVKTYIKTFPHAFIEFAQPLLNLLPSRRGGEEVEILRDFRGVLKPGEMCLVLGRPGSGCTTFLKVMANQRHGYTGVDGEVMYGRFGAETFGKKYRGEAVYNQEDDVHHPTLTVGQTLGFALDTKTPAKGINGMSKAEVKEMIIKLLLKMFNIEHTRNTIVGNAFIRGVSGGERKRVSIAEMMITKATVCCWDNATRGLDASTALDYAKSMRIMTNIYQTTTFVSLYQASESIYKLFDKVLVIDEGRQVYFGPTSEARAYFEGLGYAKKPRQTTPDYLTGCTDEFEREFA…
jgi|Ascni1|229610|_Ascodesmis_nigricans_CBS_389.68_Pezizomycetes	MGPSPPDTLSTTSSTTISTPPPTPPPPSQPEEHHVDIAIAEHEFAALSRHLSALSTRSKPHPNNLEKPISGSEEELFDLESHLRGRVTAEREAGIRPKHIGVLFDDLSVSGLGGVRHYIPTFPDAVTGFLNVFGTAKDLLGVGRKGTEVQILRGFSGVVKPGEMVLVLGRPGSGCTTFLKVMANMRDGYTGIGGDVRYGRFEAKEFAERYRGESVYNQEDDTHHHPTLTVGQTLGFALDVKTPGKLPSGMSQSAFKDTVITTLLKMFNISHTKNTVIGNQFVRGVSGGERKRVSIAEMLLTKASVTCWDQSLRGLDSSTALDYAKSLRVMTNVYKMTTFASFYQASESIYELFDKVLVIDAGREIFFGDVKEARAYFEGLGYSPRPRQTTPDYLTGITD…
jgi|Ascni1|322197|_Ascodesmis_nigricans_CBS_389.68_Pezizomycetes	MAQSGDLIPGGAHLPPPPHSHPSSFSSVSSSSDTPSTPTQREHAPITQVVSHRSQQTNRNHAAGDGDAVDVEAALKDFESLRQQLTNASNRPQTPSIRRHTIKQHHGDEETGGKPADNNFIDLEEYLKRENHERESAGAAPKKIGVSFRDLTVSGTGPGWIPVQTFPQKLLTLVGWDLINMIRMAFGPGPPSKPIIQGFAGVVRPGEMLLVLGKPGSGSSTFLRALTNQPRGFTQISGEVHYAGIPFDDANGPYRAEIVFTDEDDEHLPTLTVDQTVRFALKSKTPQKRTPGTSKGAFVDQMVELFAKMFSMGNVLNTIVGNAYVRGVSGGERKRVSIMEALASRATIYAWDNSTRGLDSSIAGDYVRSLRILTTLTSSTTIATLYQVSESIYREFDKV…
jgi|Ascra1|7247|_Ascochyta_rabiei_ArDII_Dothideomycetes	MENSNVPLNHSTAREETEGKTYEYIHPDRHHIKSDNESARTASVYGETTRNPEYVNEKGASQVKGGIAVQRAEAEFAQLSKELSRTSGISRRMSRVQSHSHKAHTTTDVEKAVDGSSVSSEEAFDLEKTLRGNRDEEEAAGIKSKRIGVVWDGLTVSGIGGVKNYVKTFPDSFVSFFNVFATAQSLLGLGKKGKEFDILKDFKGVLKPGEMCLVLGRPGSGCTTFLKVISNQRFGYTKIDGNVLYGPFESHFFEKRYRGEAVYCEEDENHHPTLTVGQTLDFALETKVPGKRPAGLSRQAFKEKVIDMMLKMFNIEHTKNTVVGNPFVRGVSGGERKRVSIAETMITGASLMSWDNSTRGLDASTAVDYARSLRTLTNIYKTTTFVSLYQASENIYKCF…
jgi|Aspac1|27146|_Aspergillus_aculeatus_ATCC16872_v1.1_Eurotiomycetes	MQKAGDVLGDHRSDSSVSLTSEDEQEELQNLTRIASSRHGRTLSHTATLDEKNDPRLDPTSPEFDHRRWAAMVLRANSQAGITPQTQGVVFSNLCISGSGSALRFQETLLTQLTTPFRRISRLLSGQRSPPPRQILHNFDGLLQSGELLLVLGRPGSGCSTFLKTLCGHLGGLTLEPQSNIQFQGLAYDDMIKHHRGEVAYNGEVDQHFPHLTVGQTLSFAAYARTPQRRLEGITREEYVDTLTQVVLSVFGLTQTINTKVGDNFIRGVSGGERKRVSIAEMFLSRSRIGAWDNSTRGLDSASALKLIKSLRLSADIGQSCHAVAAYQASQSMYDLFDKVVLLYEGYEIYYGPSDRAVAFFQEMGWELPERQVSGDFLTSITNPGERRARPDMVDKVPR…
jgi|Aspac1|54668|_Aspergillus_aculeatus_ATCC16872_v1.1_Eurotiomycetes	MHPGLNCSLLTLLVSSLVLFSYLFNEDQLNKHQALPAPAIYASPIYRKDGRALGVVFKDLTVLGVASGVNRTMTLPAIVSKIVQWPVKAVTDATGKQSTPTSKLIRDVSGVIFPGETMLVLGRPGAGCTTLLKTLANSHGSFVEVQGQLQYATLSKEEMARRYRSETVYASEEDFHFPTLSVKNTMGFAFQLRKPANETRSDSEFAHAMTEASLKAVGLSHTANTIVGDSFVRGVSGGERKRVTLIEALSVNPTLTAWDNPTRGLDSSSATEFVQLITSLSAQSGMSNAVSMYQVSETIYECFDRVTVLYDGRLIFCGRAEQAKDYFLRLGFECRHRQTTPDFLTAVTSPAERLIRKDVVGPVPTDPDGLAAAFRDSAEYRQLQEDIVRYQTEMASDGQ…
jgi|Aspacu1|450547|_Aspergillus_aculeatinus_CBS_121060_Eurotiomycetes	MQKVGDVLGDHRSDSSELQNLTRIASSRHGRTLSHTATLDEKNDPRLDPTNPEFDHRRWAAMVLRANSQAGITPQTQGVVFSNLCISGSGSALRLQETLLTQLTTPFRRISRLLSGERSPPPRQILHNFDGLLQSGELLLTLCGHLGGLTLEPQSNIQFQGLAYDDMIKHHRGEVAYNGEVDQHFPHLTVGQTLSFAAYARTPQRRLEGITREEYVDTLTQVVLSVFGLTQTINTKVGDNFIRGVSGGERKRVSIAEMFLSRSRIGAWDNSTRGLDSASALKLVKSLRLSADIGQSCHAVAAYQASQSMYDLFDKVVLLYEGYEIYYGPSDRAVAFFQEMGWELPERQVSGDFLTSITNPGERRARPDMVDKVPRTPQEFADYWKRSSEYKELCAQIEQ…
jgi|Aspacu1|451776|_Aspergillus_aculeatinus_CBS_121060_Eurotiomycetes	EPTAASPIYRKDGRALGVVFKDLTVVGVASGVNGIMTLPAMVTKVVQWPVKAIAHATGKQSTPTRKLIRDVSGVIFPGESMLVLGRPGAGCTTLLKTLANSHGSFVEVQGQLQYATLSKEEMARRYRSETVYASEEDFHFPTLSVKNTMGFAFQLRKPANETRSDSEFAHEMTEASLKAVGLSHTANTIVGDAFVRGVSGGERKRVTLIEALSVNPTFAAWDNPTRGLDSSSATEFVQLITSLSAESGMSNAVSMYQVSETIYERFDRVTVLYDGRLIFCGRAEQAKDYFLRLGFECRDRQTTPDFLTAVTSPAERLIRKDAAGPVPTDPDGLAAAFRESAEYCQLQEDIVRYQAGMARDGQRVQAFRENVHQIRSSWVPQQAIAPSTLAKQIWVAMRR…
jgi|Aspave1|127736|_Aspergillus_avenaceus_IBT_18842_Eurotiomycetes	MPVTDLPIYRTEGRAMGVVFEHLNVFGATASTDGILDLPALIYKILNGNRPVPSRAITQDVTGALFPGEMMLVLGRPGSGCSTVLKTLANNHDSFLEVQANLCYGSIPSNKMHGQYRSETVYVGEDDIHFPTLSMGKTIQFGYRLRKPSSERKRDAAFASEQSDKMLEALGISHTKDTVVGDAFVRGVSGGERKRITLAEAFSINSAYASWDNPIRGLDSSSAIQFLRLLKAITQRTGMANSVSLYQASENMYQECFDRVMVLYEGRMIFCGKSTEAKAYFEDLGYECLERQTTPDFLTAVTSPTERRINPQHKGPVPVEPDSMAQAFRNSDYYRQLLDDIDRYYSTVSDQKEYTGQFKEITQSLRSRLTLSSAIAPRSVFSQAWVAICRYYQLLWGSR…
jgi|Aspave1|136048|_Aspergillus_avenaceus_IBT_18842_Eurotiomycetes	MSTTPKEITDSAPDDLPVYRQKGRSVGVALKSVTVQGRSGSHRTVLDLPQILLDVIKAPYQTLRHRVGVKPVPKRDLIQDVSGVVFPGETMIVLGRPGSGCTTLLKVIANNRDSFMAVKGDVYYAGIPAQEITGPLKSEIVYSSEEDLHFRTLSVKDTLDFALKLRRPKGYQMGDDQFSSDYTQRLLGSLGINHTSSTIVGDSFTRGVSGGERRRVSLAETMAVNPTLACWDNPIRGLDSSSALDFLRLLKRMSQVTGMSNVVTLYQASETMYQECFDRVILMYDGLMIFSGRAKEAKQHFHELGFHCPDRQTTPDFLTSITSPAERTIREDYAGPLYLDAKSLEQAFRQSRYYAQLQANLIEYSNEISSDEEAQRQFQHSALDIRSRMATKRVVEVSS…
jgi|Aspbom1|4931|_Aspergillus_bombycis_NRRL_26010_Eurotiomycetes	MPGNLPIYREKGRGLGAAFRNITVQGRSGSQRTVLDLPQILFEVIKAPYRTVRQSVGNKPVPKRNLIQNVSGVLFPGETMIVLGRPGSGCTTLLKVIANNRDSFLAVNGDVDYAGIPAQEMTGALKSEIVYSSEEDLHFPTLSVKDTLDFALKLRRPKNYPMRDDQFSSEYTKRLLGSLGMLHTSNTIVGDSFTRGVSGGERRRVSLVESMASNPALACWDNPIRGLDSSSALDFLGLLKRMSEVTGMNNVVTLYQASETMYQNCFDRVILMYDGLMIFSGETREAKQYFQDLGFHCPDRQTTPDFLTSITSPAERTIREDYCGPLYLDAKSLEQAFRQSPHYAQLQADLTQYANQIPSNPEIQRQFRQSALEVRSKMTTKRAVEVSSLWKQISEGTRR…
jgi|Aspbr1|28029|_Aspergillus_brasiliensis_Eurotiomycetes	MEEKDARAHEPYPPDNEETTSSDEEQHELQNLTRIASSHTGRRISHAATINEKDDPRLDPTNPAFDQRLWAKLVLRALDQSGIVPQTQGVVFSNLCVSGSGSALQIQNTILTQLAAPFRAAARALSGRASPPPRQILRGFDGFLQGGELLLVLGRPGSGCTTFLKTLCGHLGGLTLEPQSTIHYQGIEYEDMIKHHRGEVAYNKEVDQHFPHLTVGQTLSFAAHARTPQKRIEGLTRSEYVETLTQVVLAVFGLSNTYHTKVGDNFVRGVSGGERKRVSIAEMFVSRCRIGAWDNSTRGLDASSALKFVRALRLSADMGRSCHAIAAYQASQSMYDLVDKVSVLYEGRQIYFGRRDRAVGYFEEMGWELPDRQVSGDFLTSVTNPGERKARPDMVDKVP…
jgi|Aspbru1|112387|_Aspergillus_brunneoviolaceus_CBS_621.78_Eurotiomycetes	MQKVGDVLGDHRSDSSVSLTSEDEQEELQNLTRIASSRHGRTLSHTATLDEKNDPRLDPTNPEFDHRRWAAMVLRANSQAGITPQTQGVVFSNLCISGSGSALRLQETLLTQLTTPFRRISRLLSGERSPPPRQILHNFDGLLQSGELLLVLGRPGSGCSTFLKTLCGHLGGLTLEPQSNIQFQGLAYDDMIKHHRGEVAYNGEVDQHFPHLTVGQTLSFAAYARTPQRRLEGITREEYVDTLTQVVLSVFGLTQTINTKVGDNFIRGVSGGERKRVSIAEMFLSRSRIGAWDNSTRGLDSASALKLIKSLRLSADIGQSCHAVAAYQASQSMYDLFDKVVLLYEGYEIYYGPSDRAVAFFQEMGWELPERQVSGDFLTSITNPGERRARPDMVDKVPR…
jgi|Aspbru1|450688|_Aspergillus_brunneoviolaceus_CBS_621.78_Eurotiomycetes	MTLPAIVTKVVQWPVKAIAHATGKQSTPTSKLIRDVSGVIFPGESMLVLGRPGAGCTTLLKTLANSHGSFVEVQGQLQYATLAKEEMARRYRSETVYASEEDFHFPTLSVKNTMGFAFQLRKPANETRSDSEFAHEMTESSLKAVGLSHTANTIVGDAFVRGVSGGERKRVTLIEALSVNPTFAAWDNPTRGLDSSSATEFVQLITSLSAESGMSNAVSMYQVSETIYECFDRVTVLYDGRLIFCGRADQAKDYFLRLGFECRHRQTTPDFLTAVTSPAERLVRKDAAGPVPTDPDGLAAAFRESMEYRQLQEDIVRYQTEMARDGQRVQAFRDNVHQIRSSWVPQQAIAPSTLAKQIWVVMRRYYQLLWGDKWTFLTLVAFVALNAVINGPAYYMAPK…
jgi|Aspca3|143557|_Aspergillus_carbonarius_ITEM_5010_v3_Eurotiomycetes	MEEKEFGAPDPYQAGRTRSASSRDEEEREHQNLTRIASSRTGRRLSLSATINEKDDPRLDPTNPEFDHRRWAKLVFRALDQSGITPQAQGVVFSNLCVSGSGSALRVQETLLTQLAAPFRGAARALSGRTSPPPRQILRSFDGLLQSGELLLVLGRPGSGCTTFLKTLCGHLGGLTLEPQSTIHYQGIEYEDMIKHHRGEVAYNKEVDQHFPHLTVGQTLSFAAHARTPQKRIEGLTRSEYVETLTRVVLAVFGLSNTYNTKVGDNFVRGVSGGERKRVSIAEMFLSRCRIGAWDNSTRGLDAASALKFVRSLRLAADMGQSCHAVAAYQASQSMYDLFDKVIVLYEGQEIYFGPGDRAVRYFEEMGWELPERQVSGDFLASVTNPSERKARPGMADKV…
jgi|Aspca3|166617|_Aspergillus_carbonarius_ITEM_5010_v3_Eurotiomycetes	MEKAGNAGEPLTQSPIYRRDGRALGVVFEDLNVLGVAAGVDGITTLPAIINTILQWPVQAIRRVTGKQTTPTTKILHNVSGVIFPGESMLVLGRPGAGCTTLLKTLANSHGSFLEVQGQLGYAGLSSAEMAGQYRSETVYSSEEDFHFPTLSVRNTMGFALQLRKPANEARTDSDFARDMTEASLKSVGLSHTAKTIVGDSFVRGVSGGERKRVTLIEALSVNPVMASWDNPTRGLDSSSATEFVQLISSLARETGMSNAVTMYQVSETIYGCFDRVTVLSSGRLIFCGKAAQAKEYFIRLGFECRDRQTTPDFLTAVTSPAERLIRKDAVGIVPTDPDGLAQAFRESEEYRQLREDIQRYRTEVATDAQMMQRFRENVHQIRSRWIPRQAIAPSTLWK…
jgi|Aspca3|407558|_Aspergillus_carbonarius_ITEM_5010_v3_Eurotiomycetes	MSTDSPNKHASTAPPFREPVDLEQANSSDQLPIYRYDGRALGVAFDNVTVQASYGARRTVSDLPQILLDVLRSPWHLLRSTISRDTSPRRNIVQDVSGVLFPGETMLVLGRPGAGCTTVLKVIANNRESFDAIHGEVYYGKLTAQEMTGKLKSEVVYSSEDDVHFPTLTVADTLDFALKLRKPANQPGRNAQFSAEYTERLVPLWEMHSSEASRGGERRRVSLAEAMTVNSTLVSWDNPIRGLDSSSALEFLRLLKRMSRATGMTNVATLYQVSESMYQECFDRTLVMYEGRMIFSGSIHAAKQYFEELGFVCPERQTTPDFLTSVTSTVDRIIRPDHTGPLYLDPDSLAEAFKRSSHYVQLQKELLEYSVTARDNKSALVALRSNVDSIRSKLAFKHA…
jgi|Aspcae1|155109|_Aspergillus_caelatus_CBS_763.97_Eurotiomycetes	MSTSDPKDETSPVPKDLPIYRQKGRGLGVAFRNITVQGRSGSQRTVLDLPQILFEVIKAPYQTVRHRIGNKPVPKRNLIQDVSGVLFPGETMIVLGRPGSGCTTLLKVIANNRNSFMAVNGDVQYAGIPARDMTGALKSEIIYSSEDDLHFPTLPVKDTLDFALKLRRPKDYPMEDGQFSSDYTKRLLGSLGMLHTSNTIVGDSFTRGVSGGERRRVSLAESMAVNPALACWDNPIRGLDSSSALDFLALLKEMSGVTGMNNVVTLYQASEAMYRNCFDRVILMYDGLMIFSGKAGEAKQYFHDLGFHCADRQTTPDFLTSITSPAERTIREGYSGPLYLEAKSLEQAFRQSPYYTRLQAELTQYSDQIQSNTEVQRQFRQSALEIRSKMTTKRAVEIS…
jgi|Aspcal1|768060|_Aspergillus_calidoustus_Eurotiomycetes	MAEQDFESSKVLDDSIAGVEAVGAEGLEAIKALLHSQHGKGEASRIGVTFDNLSVSAVAGTEVPVKALPRAVLNTFGPDQYNFIRTHVLNRFLGSKHSRNARTLLSGFTGIAKPGEMVLVLGRPGSGCSTFLRTIANVSTLSQTGDVHYAGVPAPDFRQKHPRETIYLPEEDRHVASLSVRQAITFALRTCLPSGSRDPALVANLVDAIARLFGLKHALDTPAGGAFSPGISGGERKRLSIAELFAAGSSVQCFDNSTRGLDSSTALDFVKALRVLTNVGQKTSLATLYQAGEDIYRTFDRVIVLDQGHEAFFGSTTEAWAYFENLGFVPIPGQTTAEFLMTVTDPDQRRTRPGSQAEKIKSPAELAQAFGESDQFKLLQAEIQSYQTEVKAKQAPPPS…
jgi|Aspcos1|157560|_Aspergillus_costaricaensis_CBS_115574_Eurotiomycetes	MRAENTEKTMNRDPMYRKEGRALGVVFENVTVIGVAAGVDGIMTLPAMINKIVQWPVTVLTQMTGKRKTPTTQIIRDANGVVFPGESMLVLGRPGAGCTTLLKTLANSHGSFLEVQGQLAYAGLSGKEMAHRYRSEVVYANEEDFHFSTLTVKNTMEFALRLRKPANETRSDSDFARENTDAFLGSVGLSHTADTIVGDAFVRGVSGGERKRVTLIEALSANPAVAAWDNPTRGLDSSSATEFVQFVTSTARDTGMSNIVTMYQVSETIYDCFDWVTVLYDGRTIFCGKTDRAKEYFIRLGFECRDRQTTPDFLTSVTSPADRLIRKDAAGIVPTDPDQLAAAFRKSPEYLELRKEIEAYHTQVGKNSRLIQEFRDNVQQIRSRWVPKLAIAPNPLPKQ…
jgi|Aspcos1|277628|_Aspergillus_costaricaensis_CBS_115574_Eurotiomycetes	MDEKDASAHDPYPSDKEQTPSSDEEEQELHNLTRIASTRTGRRISQAATIIEKDDPRLDPANPAFDQRLWAKLVLTALNQSGIVQQTQGVVFSNLCVSGSGSALQIQKTIATQLAAPFRAAAHALSRRASPPPRQILHSFDGFLQSGELLLVLGRPGSGCTTFLKTLCGHLGGLTLEPQSTIHYQGIEYEDMIKHHRGEVAYNKEVDQHFPHLTVGQTLSFAAHARTPQKRIEGLTRSEYVETLTQVVLAVFGLSHTYHTKVGDNFVRGVSGGERKRVSIAEMFVSRCRIGAWDNSTRGLDASSALKFVRALRLSADMGRSCHAIAAYQASQSMYDLVDKVVVLYEGRQIYFGRRDRAVRYFEEMGWELPDRQVSGDFLTSVTNPGERKARPDMVDKVP…
jgi|Aspell1|471956|_Aspergillus_ellipticus_CBS_707.79_Eurotiomycetes	MSSSTSAVDKIEVHETYPNSPEFNHHLWAKFVFRALNQSGITPQTQGVVFSNLCVSGSGSALRIQQTLLTQLTTPFQRAVGALSGRNAPPPRQILHGFDGLLQSGELLLVLGRPGSGCTTLLKTLCGHLSGLALEPQSSIHYQGIEYEDMIKHHRGEVAYNKEVDQHFPHLTVGQTLSFAAHARTPEKRIEDLTRSQYVETITKVVLSVFGLSDTYNTKVGDNFVRGVSGGERKRVSIAEMFLSRCRIGAWDNSTRGLDAASALKFIRSLRIAADIGQSCHAVAAYQASQSMFDLFDKVVVLYEGHEIYYGPCSRAVDYFQEMGWQLPERQVSGDFLASVTNPSERQARPDMLDKVPRTAKEFAQYWKRSAEYKELYRQIERYGGDHRPNSAEANIFKS…
jgi|Aspeuc1|433267|_Aspergillus_eucalypticola_CBS_122712_Eurotiomycetes	MDEKDASAHDPYPSDKEQTSSSDEEEQELHNLTRIASTRTGRRISQAATIIEKDDPRLDPANPAFDQRLWAKLVLTALNQSGIVQQTQGVVFSNLCVSGSGSALQIQNTIATQLAAPFRAAAHALSRRASPPPRQILHNFDGFLQSGELLLVLGRPGSGCSTFLKTLCGHLGGLTLEPQSTIHYQGIEYEDMIKHHRGEVAYNKEVDQHFPHLTVGQTLSFAAHARAPQKRIDGLTRSDYVDTLTQVVLAVFGLSHTYHTKVGDNFVRGVSGGERKRVSIAEMFVSRCRIGAWDNSTRGLDASSALKFVRALRLSADMGRSCHAIAAYQASQSMYDLVDKVVVLYEGREIYFGRRDRAVPYFEEMGWELPDRQVSGDFLTSVTNPGERKARPDMVDKVP…
jgi|Aspeuc1|441681|_Aspergillus_eucalypticola_CBS_122712_Eurotiomycetes	MTGKRKTPTTQIIRDANGVVFSGESMLVLGRPGAGCTTLLKTLANSHGHFWKYRVNWHMLVFRTKRWHIDIGPKFALRLRKPANETRSDSEFAREIADASLSTVGLSHTTDTIVGNAFVRGVSGGERKRVTLIEALSANPAVAAWDNPTRGLDGSSATEFVQFVTSTARDTGMSNIVTMYQVSETIYDCFDWVTVLYDGRTIFCGKTDRAKEYFIRLGFECRDRQTTPNFLTSVTSPADRLIRKDAAGIVPTDPDQLAAAFRESHEYLKLQKEIEAYHIQVGKNSRLIQEFRDNVQQIRSRWAPKLAIAPNPLPKQIWITIFRYYQLLWGDKRTFLTILAFVVLNAVINGPAYYMAPKDETGSYEKSSALFFALIYFYLNALTEVVSTVKSRSILLKQA…
jgi|Aspfij1|292222|_Aspergillus_fijiensis_CBS_313.89_Eurotiomycetes	MQKVGDVLGDHRSDSSVSLTSEDEQEELQNLTRIASSRHGRTLSHTATLDEKNDPRLDPTNPEFDHRRWAAMVLRANSQAGITPQTQGVVFSNLCISGSGSALRLQETLLTQLTTPFRRISRLLSGERSPPPRQILHNFDGLLQSGELLLVLGRPGSGCSTFLKTLCGHLGGLTLEPQSNIQFQGLAYDDMIKHHRGEVAYNGEVDQHFPHLTVGQTLSFAAYARTPQRRLEGITREEYVDTLTQVVLSVFGLTQTINTKVGDNFIRGVSGGERKRVSIAEMFLSRSRIGAWDNSTRGLDSASALKLIKSLRLSADIGQSCHAVAAYQASQSMYDLFDKVVLLYEGYEIYYGPSDRAVAFFQEMGWELPERQVSGDFLTSITNPGERRARPDMVDKVPR…
jgi|Aspfij1|458679|_Aspergillus_fijiensis_CBS_313.89_Eurotiomycetes	MTLPALVTKVVQWPVKAIAHATGKQSTPTRKLIRDVSGVIFPGESMLVLGRPGAGCTTLLKTLANSHGSFVKVQGQLQYATLSKEEMARRYRSETVYASEEDFHFPTLSVKNTMGFAFQLRKPANETRSDSEFAHEMSEASLKAVGLSHTANTIVGDAFVRGVSGGERKRVTLIEALSVNPTFAAWDNPTRGLDSSSATEFVQLITYLSAESGMSNAVSMYQVSETIYECFDRVTVLYDGRLIFCGRAEQAKDYFLRLGFECRDRQTTPDFLTAVTSPAERLIRKNAAGPVPTDPDGLAAAFRDSAEYRQLQEDIVRYQAEMARDGQRVQAFRDNVHQIRSSWVPQQAIAPSTLAKQIRVAMRRYYQLLWGDKWTFLTLVAFVALNAVINGPAYYKAPK…
jgi|Aspfo1|202400|_Aspergillus_luchuensis_CBS_106.47_Eurotiomycetes	MDEKDASAHDPYPTDKEQTPSSDEEEQELHNLTRIASTRTGRRISQAATIIEKDDPRLDPANPAFDQRLWAKLVLTALNQSGIVQQTQGVVFSNLCVSGSGSALQIQNTIATQLAAPFRAAAHALSRRASPPPRQILHNFDGFLQSGELLLVLGRPGSGCSTFLKTLCGHLGGLTLEPQSTIHYQGIEYEDMIKHHRGEVAYNKEVDQHFPHLTVGQTLSFAAHARTPQKRIDGLTRSEYVDTLTQVVLAVFGLSHTYHTKVGDNFVRGVSGGERKRVSIAEMFVSRCRIGAWDNSTRGLDASSALKFVRALRLSADMGRSCHAIAAYQASQSMYDLVDKVVVLYEGREIYFGRRDRAVPYFEEMGWELPDRQVSGDFLTSVTNPGERKARPDMVDKVP…
jgi|Aspfo1|223676|_Aspergillus_luchuensis_CBS_106.47_Eurotiomycetes	MEFPSQIKMYAHSSGLELPLYRRQGRSLGVVFEHMNVLGATASGGGGILDLPTMILRIAEFPVHLALSMLGNRAQPTKHIVQDVTGVLFPGETMLVLGRPGSGCSTVLKALANEHDPFVDVQGKISYGNISPSEMSRNFRSETVYASEDDIHFPTLSTQNTMSFAYKLRKPVNLEQSDSEFATQQTQKMLSSLGIAHTKDTIVGDAFVRGVSGGERKRVTLAEALSINSAYGSWDNPIRGLDSSSATQFLRLLKSISTETGMANSVSLYQASETMYQECFDRVMVLYEGRMIFCGKVSKAKQYFEDLGFECLPRQTTPDFLTAVTSPAERKIRSGHKGVPSDPQSMAQAFLDSEHYRHLLNDIGAYYNTVAERHEYTQSFKEASQNIRSRLTVSTAIAP…
jgi|Aspgl1|1507027|_Aspergillus_glaucus_Eurotiomycetes	MSADPKGLPDTDEGGRDSLPIYRPDGRSLGVSFSNVTAVGASGSSQTVTDLLKIFTDILTWPVNTGRKLMKDSPQKSSSIIQDVTGVLFPGETMLVLGRPGAGCSTVLRVLANQHQSFQEVQGSIQYAGLSSAEMGKRYRSEAVYCAEDDIHLPMLPVKDTLDFALRLRKPEAQPESSSQFSKWMTGRILESLGLSHTYDTRVGDAFVRGVSGGERKRISLAEVLAVNPALACWDNPIRGLDSSSALSFLELLRDMSRRTGMSNVATLYQVSEAMYQYFDRVVVMYEGQMIFCGPASRAKEYFLELGFHCPERQTTADFLTAITSPAERKFQKTFNGPRYDTAESLAQVFRSSNDYRLLQKDMIRYQENIASDASYTSNFQSEVEGMRSKLSPKSATEP…
jgi|Asphet1|379416|_Aspergillus_heteromorphus_CBS_117.55_Eurotiomycetes	MEEKVEVRETYQFDWERSTSIKKDEEQEIGNLTRIASSPNGRKISLSATIDERDDPRLDPTHADFNHRLWAKFVLKALDQSGIVPQTQGVVFSNLCVSGSGSALQIQETLPTQLTAPFRRLAGALSGRSSPPPRQILNSFDGLLQSGELLLVLGRPGSGCTTFLKTLCGHLGGLTLEPQSSIHYQGIEYEDMIKHHRGEVAYNKEVDQHFPHLTVGQTLSFAAHARTPQKRIDGLTRAEYVETITKVVLAVFGLSNTYNTKVGDNFVRGVSGGERKRVSIAEMFLSRCRIGAWDNSTRGLDAASALKFIKSLRLAADMGQSCHAVAAYQASQSMYDQFDKVVVLYEGHEIYFGPCSRAVNYFQEMGWELPERQVSGDFLASVTNPSERQARPDMADKVP…
jgi|Asphom1|386103|_Aspergillus_homomorphus_CBS_101889_Eurotiomycetes	MALLCLCRSGLQFWTSRSRLKSRSHVVRSFTIVPVRGNPSPTDSPIDPILTKVQTDLEKTESPSDQLPIYRHDGRALGVAFDNITVKGNSGGRRTVQDLPQILVNILAAPLHFTRATLARNTRSPCNIVQGVSGVIFPGETMLVLGRPGSGCTTMLKVIANNRDSFEAVEGHVQYGGCEADDMTNELKSEVVYSSEDDVHFPTLTVRNTLDFALKLRKPANHPGKDAQFSAEYSNRLMQALGIAHTRDTVVGDSYIRGISGGERRRVSLAEAMTVNSTLVSWDNPIRGLDSSSALAFLRLLKRMSRATGMANVVTLYQASESMYHDCFDRTLVMYDGRMIFSGNVADAKQYFVDLGFHCPDRQTTPDFLTAVTSPAERTIRPDYQGPLYLDPDSLAKAF…
jgi|Asphom1|449011|_Aspergillus_homomorphus_CBS_101889_Eurotiomycetes	MSYVDSKSSSEVDLEKRDNASNQLPIYRHEGRGLGVAFDNITVQGHSGGQRTVLDLPQILGNILQTPLSLFSKLVSQQATPQSTIVQGVSGVLLPGETMLVLGRPGSGCTTVLKVIANNRDSFAAVDGEVHYGGIKAQEMSQGLKSEVVYSSEDDLHFPTLPVKDTLDFALRLRKPAKYPGNDARFSAELTDKLVNALGIAHTKSTIVGDSFTRGVSGGERRRVSLAEAMAVNSTLVCWDNPIRGLDSSSALDFLRVLKRMSKATGMTNVVTLYQASETMYRECFDRTIVMYDGRMIFSGKMKEAKRYFEDLGFYCPDRQTTPDFLTSVTSPAERRIRNDYRGPLYLDSESLAQAFRQSPHYAQLQQEIGLYSRSTETNATAQDEFRREVGGLRSSAAF…
jgi|Asphom1|472198|_Aspergillus_homomorphus_CBS_101889_Eurotiomycetes	MQKLGQAPGDHWSESSISITSEDEQEELQNLTRIASSRHGRTISHTATIDEKNDPRLDPTNPEFDHRRWAAMVLRGVVFSNLCISGSGSALRLQETLLTQLTTPFPPPRQILHNFDGLLQSGELLLVLGRPGSGCSTFLKTICGHLGGLTLEPQSNIQYQGLAYDDMIKHHRGEVAYNGEVDQHFPHLTVGQTLSFAAHARTPQKRMEGISRDEYVDTLTKVVLSVFGLTQTIDTKVGDNFIRGVSGGERKRVSIAEMFLSRSRIGAWDNSTRGLDSASALKLIKSLRLAADIGQSCHAVAAYQASQSMYDLFDKVVVLYEGYEIYYGPVDRAVAFFQEMGWELPERQVSGDFLTSITNPGERRARPDMVDKVPRTPQEFADYWKRSSEYKELCAQIEQ…
jgi|Aspibe1|445529|_Aspergillus_ibericus_CBS_121593_Eurotiomycetes	MDEKDLSIHEPCEARGAPSTSSKEEEEREHQNLTRIASSRTGRRLSLSATINERDDPRLDPTSPEFDHRRWAKLVLKALDQSGIVPQAQGVVFSNLCVSGSGSALQIQETLLTRLAAPFHGIARALSGQAAPPPRQILRSFDGLLQGGELLLVLGRPGSGCTTFLKTLCGHLGGLTLEPQSTIHYQGIEYEDMIKHHRGEVAYNKEVDQHFPHLTVGQTLSFAAHARTPQKRIEGLTRSEYVETLTQVVLAVFGLSNTYHTKVGDNFVRGVSGGERKRVSIAEMFLSRCRIGAWDNSTRGLDAASALKFVKSLRLAADMGQSCHAVAAYQASQSMYDLFDKVIVLYEGQEIYFGRRDRAVRYFEDMGWELPERQVSGDFLASVTNPSERRARPDMADQV…
jgi|Aspibe1|475229|_Aspergillus_ibericus_CBS_121593_Eurotiomycetes	MEKAGNASETRTPSPIYRRDGRALGVVFEHLNVLGVAAGVDGITTLPAIISTILQWPVKAIRQVTDNQATPTTKILHDASGVIFPGESMLVLGRPGAGCTTLLKTLANNHGSFVEVHGQLGYAGLSSGEMAGQYRSETVYSSEEDFHFPTLSVQNTMGFALELRKPANETRSDAEFTRDMTEASLQAVGLSHTANTIVGNSFVRGVSGGERKRVTLVEALSVNPVMASWDNPTRGLDSSSATEFVQLISSLAKETGMSNAVTMYQVSENIYSCFDRVTVLYSGRMIFCGKTAQAKEYFIQLGFECRDRQTTPDFLTAVTSPAERLIRKDAVGVVPTDPDGLAQAFRESQEYRQLQEDIQRYRTEVATDVQLIQRFRDNVQEIRSRWVPRQAIAPNTLCK…
jgi|Aspind1|452170|_Aspergillus_indologenus_CBS_114.80_Eurotiomycetes	MQKVGDVLGDHRSESSVSLTSEDEQEELQNLTRIASSRHGRTISHTATIDEKNDPRLDPTNPEFDHRRWAAMVLRANSQAGITPQTQGVVFSNLCISGSGSALRLQETLLSQLTTPFRRISRLLSGQRSPPPRQILHNFDGLLQSGELLLVLGRPGSGCSTFLKTLCGHLGGLTLEPQSNIQFQGLAYDDMIKHHRGEVAYNGEVDQHFPHLTVGQTLSFAAHARTPQRRIEGITREEYVDTLTQVVLSVFGLTQTINTKVGDNFIRGVSGGERKRVSIAEMFLSRSRIGAWDNSTRGLDSASALKLIKSLRLAADIGQSCHAVAAYQASQSMYDLFDKVILLYEGYEIYYGPSDRAVAFFQEMGWELPERQVSGDFLTSITNPGERKARPDMVDKVPR…
jgi|Aspjap1|176149|_Aspergillus_japonicus_CBS_114.51_Eurotiomycetes	MQKVGDVLGDHRSESSVSLTSEDEQEELQNLTRIASSRHGRTISHTATIDEKNDPRLDPTNPEFDHRRWAAMVLRANSQAGITPQTQGVVFSNLCISGSGSALRLQETLLTQLTTPFRRISRLLSGQRSPPPRQILHNFDGLLQSGELLLVLGRPGSGCSTFLKTICGHLGGLTLEPQSNIQFQGLAYDDMIKHHRGEVAYNGEVDQHFPHLTVGQTLSFAAHARTPQRRIEGITREEYVDTLTQVVLSVFGLTQTINTKVGDNFIRGVSGGERKRVSIAEMFLSRSRIGAWDNSTRGLDSASALKLIKSLRLAADIGQSCHAVAAYQASQSMYDLFDKVVLLYEGYEIYYGPSDRAVAFFQEMGWELPERQVSGDFLTSITNPGERKARPDMVDKVPR…
jgi|Aspjap1|441445|_Aspergillus_japonicus_CBS_114.51_Eurotiomycetes	MEKPVTGDEPTAASPIYRKDGRALGVVFKDLTVLGVASGVNGIMTLPAIVSKVVQWPVKAIQHATGKHSTPTSKLIRDVSGVIFPGESMLVLGRPGAGCTTLLKTLANSHGSFVEVQGQLQYAALSKEEMARRYRSETVYASEEDFHFPTLSVKNTMSFAFQLRKPATEARSDSEFAHQMTEASLKAVGLSHTANTIVGNSFVRGVSGGERKRVTLIEALSVNPTFAAWDNPTRGLDSSSATEFVQLITSLAAQSGMSNAVSMYQVSETIYECFDRVTVLYGGRLIFCGRAERAKDYFLRLGFECRDRQTIPDFLTAVTSPAERLILKDAAGPVPTDPDGLAAAFRESAEYRQLQEDIVRYQAEVASDGQRVQAFRDDVHQIRSSWVPRQAIAPSTLAK…
jgi|Aspka1_1|18260|_Aspergillus_kawachii_IFO_4308_Eurotiomycetes	MDEKDASAHDPYPTDKEQTPSSDEEEQELHNLTRIASTRTGRRISQAATIIEEDDPRLDPANLAFDQRLWAKLVLTALNQSGIVQQTQGVVFSNLCVSGSGSALQIQNTIATQLAAPFRAAAHALSRRASPPPRQILHNFDGFLQSGELLLVLGRPGSGCSTFLKTLCGHLGGLTLEPQSTIHYQGIEYEDMIKHHRGEVAYNKEVDQHFPHLTVGQTLSFAAHARTPQKRIDGLTRSEYVDTLTQVVLAVFGLSHTYHTKVGDNFVRGVSGGERKRVSIAEMFVSRCRIGAWDNSTRGLDASSALKFVRALRLSADMGRSCHAIAAYQASQSMYDLVDKVVVLYEGREIYFGRRDRAVPYFEEMGWELPDRQVSGDFLTSVTNPGERKARPDMVDKVP…
jgi|Asplac1|485754|_Aspergillus_niger__lacticoffeatus__CBS_101883_Eurotiomycetes	MEEKVASAHDPYPSDKEQTPSLDEEEQELHNLTRIASSRTGRRISHAATINEKDDPRLDPTNPAFDQRLWAKLVLRALDQSGIVQQTQGVVFSNLCVSGSGSSLQIQNTISTQLAAPFRAAARALSGRASPPPRQILHGFDGFLKSGELLLVLGRPGSGCTTFLKTLCGHLGGLTLEPQSTIHYQGIEYEDMIKHHRGEVAYNKEVDQHFPHLTVGETLSFAAHARTPQKRIEGLTRSEYVETLTQVVLAVFGLSNTYHTKVGDNFVRGVSGGERKRVSIAEMFVSRCRIGAWDNSTRGLDASSALKFVRALRIAADMGRSCHAIAAYQASQSMYDLVDKVVVLYEGREIYFGHRDRAVPYFEEMGWELPDRQVSGDFLTSITNPGERKARPDMVDKVP…
jgi|Asplep1|200363|_Aspergillus_leporis_CBS_151.66_Eurotiomycetes	MSLKVTGSNSAERLPIYRYEGRALGVAFDKVSVQGHCSTQRTVLDLPQILLNILSAPFQILHSKLGKKPDSRKTIVEDVSGILFPGETMLVLGRPGSGCTTVLKVIANKRESFEAVNGEVHYAGISSQDMNHALKSEVVYSSEDDVHFPTLPVKDTLDFALRLRRPTDHQLSDSRFSAEYTERLLASLGISHTKGTIVGDSFTRGVSGGERRRVSLAEAMAVNPVLACWDNPIRGLDSSSALDFLRLLKEMSRATGMTNVVTLYQASESMYQNCFDRTIVMYDGRMIFSGKVGEAKQYFQGLGFHCPERQTTPDFLTSITSPTERIIQDEYSGPLYLDPDSLAQAFRRSIYYEQLQSDLVAYSKEVQSNTEIQAAFRRNVGEVRSKMALKQVVEPSTIW…
jgi|Aspneo1|353950|_Aspergillus_neoniger_CBS_115656_Eurotiomycetes	MDEKDASAHDPYPSDKEQTPSSDEEEQELHNLTRIASTRTGRRISQAATIIEKDDPRLDPANPAFDQRLWAKLVLTALDQSGIVQQTQGVVFSNLCVSGSGSALQIQKTIATQLAAPFRAAAHALSRRASPPSRQILHSFDGFLQSGELLLVLGRPGSGCTTFLKTLCGHLGGLTLEPQSTIHYQGIEYEDMIKHHRGEVAYNKEVDQHFPHLTVGQTLSFAAHARTPQKRIEGLTRSEYVETLTQVVLAVFGLSHTYHTKVGDNFVRGVSGGERKRVSIAEMFVSRCRIGAWDNSTRGLDASSALKFVRALRLSADMGRSCHAIAAYQASQSMYDLVDKVVVLYEGRQIYFGRRDRAVRYFEEMGWELPDRQVSGDFLTSVTNPGERKARPDMVDKVP…
jgi|Aspneo1|436541|_Aspergillus_neoniger_CBS_115656_Eurotiomycetes	MVANLWVQMRAENTEETMNRDPMYRKEGRALGVVFENVTVIGVAAGVDGIMTLPAMINKIVQWPVTVLTQMTGKRKTLTTQIIRDANGVVFPGELMLVLGRSGAGCITLLKTLANSQGSFLEVQGQLAYAGLSGKEMAHRYRSEVVYANEEDFHFSTLTVKNTMEFALWLRKPANETRSDSDFARENIDVFLGSVGLSHTADMIMIPDFLISVTSPADCLIRKDAAGIVPTDSDQLAAAFRKSPEYQELRKEIEAYHTQVGKNSRLIQEFRDNVQQICSCWVSKLAIVPNPLPKQIWIMILRYYQLLWGDKRTFLIILAFVVLNAVINGPAYYMAPKDETGSYEKSSALFFALIYFYLNALTEVVTTVKSRSILLKQAQYGFLHPSAFVIARAIADIPI…
jgi|Aspni7|1082346|_Aspergillus_niger_ATCC_1015_Eurotiomycetes	MEEKVASAHDPYSSDKEQTPSLDEEEQELHNLTRIASSRTGRRISHAATINEKDDPRLDPTNPAFDQRLWAKLVLRALDQSGIVQQTQGVVFSNLCVSGSGSSLQIQNTISTQLAAPFRAAARALSGRASPPPRQILHGFDGFLKSGELLLVLGRPGSGCTTFLKTLCGHLGGLTLEPQSTIHYQGIEYEDMIKHHRGEVAYNKEVDQHFPHLTVGETLSFAAHARTPQKRIEGLTRSEYVETLTQVVLAVFGLSNTYHTKVGDNFVRGVSGGERKRVSIAEMFVSRCRIGAWDNSTRGLDASSALKFVRALRIAADMGRSCHAIAAYQASQSMYDLVDKVVVLYEGREIYFGHRDRAVPYFEEMGWELPDRQVSGDFLTSITNPGERKARPDMVDKVP…
jgi|Aspni_DSM_1|155436|_Aspergillus_niger_CBS_513.88_Eurotiomycetes	MEEKVASAHDPYPSDKEQTPSLDEEEQELHNLTRIASSRTGRRISHAATINEKDDPRLDPTNPAFDQRLWAKLVLRALDQSGIVQQTQGVVFSNLCVSGSGSSLQIQNTISTQLAAPFRAAARALSGRASPPPRQILHGFDGFLKSGELLLVLGRPGSGCTTFLKTLCGHLGGLTLEPQSTIHYQGIEYEDMIKHHRGEVAYNKEVDQHFPHLTVGETLSFAAHARTPQKRIEGLTRSEYVETLTQVVLAVFGLSNTYYTKVGDNFVRGVSGGERKRVSIAEMFVSRCRIGAWDNSTRGLDASSALKFVRALRIAADMGRSCHAIAAYQASQSMYDLVDKVVVLYEGREIYFGHRDRAVPYFEEMGWELPDRQVSGDFLTSITNPGERKARPDMVDKVP…
jgi|Aspni_NRRL3_1|1961|_Aspergillus_niger_NRRL3_Eurotiomycetes	MEEKVASAHDPYSSDKEQTPSLDEEEQELHNLTRIASSRTGRRISHAATINEKDDPRLDPTNPAFDQRLWAKLVLRALDQSGIVQQTQGVVFSNLCVSGSGSSLQIQNTISTQLAAPFRAAARALSGRASPPPRQILHGFDGFLKSGELLLVLGRPGSGCTTFLKTLCGHLGGLTLEPQSTIHYQGIEYEDMIKHHRGEVAYNKEVDQHFPHLTVGETLSFAAHARTPQKRIEGLTRSEYVETLTQVVLAVFGLSNTYHTKVGDNFVRGVSGGERKRVSIAEMFVSRCRIGAWDNSTRGLDASSALKFVRALRIAADMGRSCHAIAAYQASQSMYDLVDKVVVLYEGREIYFGHRDRAVPYFEEMGWELPDRQVSGDFLTSITNPGERKARPDMVDKVP…
jgi|Aspni_bvT_1|298389|_Aspergillus_niger_van_Tieghem_ATCC_13496_Eurotiomycetes	MEEKVASAHDPYPSDKEQTPSLDEEEQELHNLTRIASSRTGRRISHAATINEKDDPRLDPTNPAFDQRLWAKLVLRALDQSGIVQQTQGVVFSNLCVSGSGSSLQIQNTISTQLAAPFRAAARALSGRASPPPRQILHGFDGFLKSGELLLVLGRPGSGCTTFLKTLCGHLGGLTLEPQSTIHYQGIEYEDMIKHHRGEVAYNKEVDQHFPHLTVGETLSFAAHARTPQKRIEGLTRSEYVETLTQVVLAVFGLSNTYYTKVGDNFVRGVSGGERKRVSIAEMFVSRCRIGAWDNSTRGLDASSALKFVRALRIAADMGRSCHAIAAYQASQSMYDLVDKVVVLYEGREIYFGHRDRAVPYFEEMGWELPDRQVSGDFLTSITNPGERKARPDMVDKVP…
jgi|Aspph1|246159|_Aspergillus_niger__phoenicis_Corda__Thom_ATCC_13157_Eurotiomycetes	MEEKVASAHDPYPSDKEQTPSLDEEEQELHNLTRIASSRTGRRISHAATINEKDDPRLDPTNPAFDQRLWAKLVLRALDQSGIVQQTQGVVFSNLCVSGSGSSLQIQNTISTQLAAPFRAAARALSGRASPPPRQILHGFDGFLKSGELLLVLGRPGSGCTTFLKTLCGHLGGLTLEPQSTIHYQGIEYEDMIKHHRGEVAYNKEVDQHFPHLTVGETLSFAAHARTPQKRIEGLTRSEYVETLTQVVLAVFGLSNTYHTKVGDNFVRGVSGGERKRVSIAEMFVSRCRIGAWDNSTRGLDASSALKFVRALRIAADMGRSCHAIAAYQASQSMYDLVDKVVVLYEGREIYFGHRDRAVPYFEEMGWELPDRQVSGDFLTSITNPGERKARPDMVDKVP…
jgi|Asppip1|448408|_Aspergillus_piperis_CBS_112811_Eurotiomycetes	MDEKDASAHDPYPSDKEQTPLSDEEEQELHNLTRIASTRTGRRISQAATIIEKDDPRLDPANPAFDQRLWAKLVLTALNQSGIVQQTQGVVFSNLCVSGSGSALQIQNTIATQLAAPFRAAAHALSRRASPPSRQILHSFDGFLQSGELLLVLGRPGSGCSTFLKTLCGHLGGLTLEPQSTIHYQGIEYEDMIKHHRGEVAYNKEVDQHFPHLTVGQTLSFAAHARTPQKRIEGLTRSEYVETLTQVVLAVFGLSHTYHTKVGDNFVRGVSGGERKRVSIAEMFVSRCRIGAWDNSTRGLDASSALKFVRALRLSADMGRSCHAIAAYQASQSMYDLVDKVVVLYEGRQIYFGRRDRAVRYFEEMGWELPDRQVSGDFLTSVTNPGERRARPDMVDKVP…
jgi|Asppsec1|302442|_Aspergillus_pseudocaelatus_CBS_117616_Eurotiomycetes	MNKDVAEPVSESLPVYRPRGRGIGVAFHNVSVEVDSENQRTVLDLTRILSNIVCTPGRLLRKALGNKPPARRSIIRDVSGLVLPGETMLVLGRPGSGCTTLLKVLAGTSNSFEAVKGDLHYSGLQAHELAPEFKSEIIYCSEDDIHFPNLLVKDTLDFALKQRRPATLSLNGQLFSAEYTQRILASLGIAHTAKTIVGDSFIRGVSGGERRRVSLAEVLAANPAIACWDNPIRGLDSSSALSFLHLLKKMSMATGMTNMVTLYQASERMYQECFDRVVVMYDGYMVFSGQADVAKQYFENLGFYCPGRQTTPEFLTSVTSPAERQIRPDYHGPLYLDAVSLARAFQQSEHYQKLQVELQQYAARSQSHPEVVEQFREAAISIRSKMSRPHSIEPSSAWR…
jgi|Asppset1|294354|_Aspergillus_pseudotamarii_CBS_117625_Eurotiomycetes	MSTSDCKDETSPVPETLPIYRQKGRGLGVAFRNITVQGRSGSQRTVLDLPQIFVEIIKAPYQTVRHRIGNKPVPKRNLIQDVSGVLFPGETMIVLGRPGSGCTTLLKVIANNRDSFMAVDGDVHYAGIPAREMTGALKSEIVYSSEEDLHFPTLPVKDTLDFALKLRRPKSYPMEDDQFSSDYTKRLLGSLGMLHTSNTIVGDSFTRGVSGGERRRVSLAESMAVNPALACWDNPIRGLDSSSALDFLGLLKEMSEMTGMNNVVTLYQASEAMYQNCFDRVILMYDGLMIFSGKTGEAKQYFQDLGFHCPDRQTTPDFLTSITSPAERTIREDYSGPLYLEAKPLEQAFRQSPYYARLQAELTQYPNQIQSNTEVQRQFRQSALEIRSKMATKRAVEIS…
jgi|Aspsac1|321491|_Aspergillus_saccharolyticus_JOP_1030_1_Eurotiomycetes	MQKAEVLGDHRSESSVSITSEEEQEELQNLTRIASSRHGRTLSHTATIDEKNDPRLDPTNPEFDHRRWAAMVLRVHNQAGITPQTQGVVFSNLCISGSGSALRLQETLLTQLTTPFRRISRALSGQRSSPPRQILHSFDGLLQSGELLLVLGRPGSGCSTFLKTLCGHLGGLTLEPQSNIQYQGLAYDDMIKHHRGEVAYNGEVDQHFPHLTVGQTLSFAAHARTPQRRIEGISRDEYVDTLTQVVLSVFGLTQTINTKVGDNFIRGVSGGERKRVSIAEMFLSRSRIGAWDNSTRGLDSASALKFIKSLRLAADVGQSCHAVAAYQASQSMYDLFDKVVLLYEGYEIYYGPSDRAVAFFQEMGWELPERQVSGDFLTSITNPAERQARPDMVDKVPRT…
jgi|Aspscle1|324422|_Aspergillus_sclerotiicarbonarius_CBS_121057_Eurotiomycetes	PLYRWEGRGLGVSLEHVTVLGNAQGHRHADDFGSILWNLAKAPITLARRCVPSRRPEKREIIRDLTGVLFPGETLLVLGNPGAGCSTTLKVIASNFEGYREIQGNVQYAGLSSQQIDRDCRSEVVYNNEEDIHFPTLKVKHAMDFGLQLRRPARDPRIPSEKQFARAMTDRILTALGISHTKGTIVGNSFVRGVSGGERKRVSLAEVLTVNPAIACWDNPIRGLDSSSALDFLSTLKQMSKANGMVNAVSLYQASEAMYQSCFDKVLLLYEGRIIYLGPVSKACDYFVGLGFQPLHRQSTPEFLISVTSPYHQHSTCSSVDPDYLAERYRSSEIYSHVLEEVSQYRSQMCQSHVAEAFRSAVNNTVSKHRMFKANEPSTIAKQVRISTRRYFRLLWSDR…
jgi|Aspscle1|346627|_Aspergillus_sclerotiicarbonarius_CBS_121057_Eurotiomycetes	MSSTSIMEEKKLSAHEPYPAPRAQSTSSKEEEERENQNLTRIASSRAGQRLSLSATINERDDPRLDPTSPEFDHRRWAKLVIRALDQSGIVPQTQGVVFSNLCVSGSGSALQIQETLLTQLAAPFRGAAQALSGRASPPPRQILRSFDGLLQSGELLLVLGRPGSGCSTFLKTLCGHLGGLTLEPQSTIHYQGIEYEDMIKHHRGEVAYNKEVDQHFPHLTVGQTLSFAAHARTPQKRIEGLTRSEYVETLTRVVLAVFGLSNTYHTKVGDNFVRGVSGGERKRVSIAEMFLSRCRIGAWDNSTRGLDAASALKFIKSLRLAADMGQSCHAVAAYQASQSMYDLFDKVIVLYEGQEIYYGRRDRAVRYFEDMGWELPERQVSGDFLASVTNPSERRVRP…
jgi|Aspscle1|438663|_Aspergillus_sclerotiicarbonarius_CBS_121057_Eurotiomycetes	MSTDCPPSREPVDLEKADSSDQLPIYRYDGRALGVAFDNVTVQGPHGGQRTVPDLPQILLGILRSPWHLLRSTITRHSSPRRNIIQEVSGMLFPGEAMLVLGRPGAGCTTLLKVIANNRESFDTVQGGVHYGGLRAQEMTDELKSEVVYSSDDDVHFSTLTVADTLDFALKLRKPANHPGRNAQFSAEYTDRLTNTLGIAHTKGIIVGDAFIRGVSGGERRRVSLAEAMTVNSTLVSWDNPIRGLDSSSALDFLRLLKRMSRATGMTNVATLYQVSETMYQECFDRTLVMYDGRMIFSGSIHAAKQYFEELGFFCPERQTTPDFLTSVTSPGDRTIRPDYTGPLHLDPDSLAEAFKRSTHYAQLQKELLEYSAAAQSNPSALAAMRSDVDSIRSKLAFK…
jgi|Aspscle1|448489|_Aspergillus_sclerotiicarbonarius_CBS_121057_Eurotiomycetes	MEKAGNASETLTPSPIYRRDGRALGVVFEHINVLGVAAGVDGITTLPAIISRILQWPVKAIHQVTGKQNTPTTKILHDASGVIFPGESMLVLGRPGAGCTTLLKTLANSHGSFVEVQGQLGYAGLSSGEMAGQYRSETVYSSEEDFHFPTLSVKNTMGFALQLRKPANETRSDSEFTRKMTDASLKAVGLSHTANTIVGDSFVRGVSGGERKRVTLIEALSVNPVMASWDNPTRGLDSSSATEFVQLISSLARETGMSNAVTMYQVSETIYGCFDRVTVLYRGRMIFCGKAAQAKEYFIRLGLECPDRQTTPDFLTAVTSPAERLIRKDAVGIVPTDPDGLAHAFRESEEYRQLQEDIQRYRTEVGTDAQLMQRFRDNVHQIRSRWIPGQAIAPSTLLK…
jgi|Aspste1|430033|_Aspergillus_steynii_IBT_23096_Eurotiomycetes	MDKTSAPPVSDDLPIYRTRGRAIGVSFKDVTVEGSSAGQRTVYDLPHILADIVCAPYLLLREKIGNKPRPRRNILQDMTGLVPPGETMLVLGRPGSGCTTLLKTVAKSWDSFAAVKGDIQYAGMSADDIPAALKSEIIYCSEDDQHFPTLPVKYTMDFALKLRHPADSLMPDGAFSEEYTKRLLVSLGIPHTANTIVGDSFTRGVSGGERRRVSLAEVLATNPALACWDNPIRGLDSSSALDFLRLLKRMSVATGMSNVTTLYQASESMYQDCFDRVVVLYDGRLIYSGPASSAKSYFQGLGFYCPERQTTPEFLTSITSPAERQVSPEYNGPLYLDADSLAKAFQRSSHFEQLQIQIQEYTTNYQLNPEPQKEFRESATEIRSKQALKHAIEPASQWG…
jgi|Asptam1|297999|_Aspergillus_tamarii_CBS_117626_Eurotiomycetes	MSTSDPKDETSTVAKSLPIYRQKGRGLGVAFRNITVQGRSGSQRTVLDLPEILFKIIKAPYQTVRHRIGNKPIPKRNLIQDVSGVLFPGETMIVLGRPGSGCTTLLKVIANNRNSFMAVNGDVHYAGIPAREMTGALKSEIVYSSEEDLHFPTLSVKDTLDFALKLRRPKNYPMEGGHFSSDYTKRLLGSLGMLHTSDTIVGDSFTRGVSGGERRRVSLAESMAVNPALACWDNPIRGLDSSSALDFLGLLKEMSEVTGMNNVVTLYQASEAMYQSCFDRVILMYDGLMIFSGKAGEAKQYFHDLGFHCPERQTTPDFLTSITSPAERTIREDYSGPLHLEAKSLEQAFRQSPYYARLQAELTQYSNQIQSNTEVQRQFRQSALEIRSKMTTKRAVEIS…
jgi|Asptu1|154224|_Aspergillus_tubingensis_Eurotiomycetes	MYRKGGRALGVVFENVTVIGVAAGVDGIMTLPAMINKIVQWPVTVLTQMTGKRKTPTTQIIRDANGVVFPGESMLVLGRPGAGCTTLLKTLANSHGSFLEVQGQLAYAGLSDKEMAHRYRSEVVYANEEDFHFATLTVKNTMEFALRLRKPANETRSDSDFAREIIDASLSSVGLSHTADTIVGDAFVRGVSGGERKRVTLIEALSANPAVAAWDNPTRGLDSSSATEFVQFVTSTARDTGMSNIVTMYQVSETIYDCFDWVTVLYDGRTIFCGKTDRAKEYFIRLGFECRDRQTTPDFLTSVTSPADRLIRKDAAGIVPTDPDQLAAAFRKSPEYLELRKEIEAYHTQVGKNSRLIQEFRDNVQQVRSRWVPKVAIAPNPLPKQIWIAILRYYQLLWG…
jgi|Asptu1|54099|_Aspergillus_tubingensis_Eurotiomycetes	MDEKDASAHDPYPSDKEQTPSSDEEEQELHNLTRIASTRTGRRISQAATIIEKDDPRLDPANPAFDQRLWAKLVLTALNQSGIVPQTQGVVFSNLCVSGSGSALQIQNTIATQLAAPFRAAAHALSRRASPPSRQILHSFDGFLQSGELLLVLGRPGSGCTTFLKTLCGHLGGLTLEPQSTIHYQGIEYEDMIKHHRGEVAYNKEVDQHFPHLTVGQTLSFAAHARTPQKRIEGLTRSEYVETLTQVVLAVFGLSHTYHTKVGDNFVRGVSGGERKRVSIAEMFVSRCRIGAWDNSTRGLDASSALKFVRALRLSADMGRSCHAIAAYQASQSMYDLVDKVVVLYEGRQIYFGRRDRAVRYFEEMGWELPDRQVSGDFLTSVTNPGERKARPDMVDKVP…
jgi|Aspuva1|48775|_Aspergillus_uvarum_CBS_121591_Eurotiomycetes	MQKVGDVLGDHRSESSVSLTSEDEQEELQNLTRIASSRHGRTISHTATIDEKNDPRLDPTNPEFDHRRWAAMVLRANSQAGITPQTQGVVFSNLCISGSGSALRLQETLLTQLTTPFRRISRLLSGQRSPPPRQILHNFDGLLQSGELLLVLGRPGSGCSTFLKTLCGHLGGLTLEPQSNIQFQGLAYDDMIKHHRGEVAYNGEVDQHFPHLTVGQTLSFAAHARTPQRRIEGITREEYVDTLTQVVLSVFGLTQTINTKVGDNFIRGVSGGERKRVSIAEMFLSRSRIGAWDNSTRGLDSASALKLIKSLRLAADIGQSCHAVAAYQASQSMYDLFDKVVLLYEGYEIYYGPSDRAVAFFQEMGWELPERQVSGDFLTSITNPGERKARPDMVDKVPR…
jgi|Aspvad1|374007|_Aspergillus_vadensis_CBS_113365_Eurotiomycetes	MDEKDASAHDPYPSDKEQTPSSDEEKQELHNLTRIASSRTGRRISQAATIIEKDDPRLDPANPAFDQRLWAKLVLRALNQSGIVQQTQGVVFSNLCVSGSGSALQIQKTIATQLAAPFRAAAHALSRRASPPPRQILHNFDGFLQSGELLLVLGRPGSGCSTFLKTLCGHLGGLTLEPQSTIHYQGIEYEDMIKHHRGEVAYNKEVDQHFPHLTVGQTLSFAAHARTPQKRIDGLTRSEYVDTLTQVVLAVFGLLHTYHTKVGDNFVRGVSGGERKRVSIAEMFVSRCRIGAWDNSTRGLDASSALKFVRALRLSADMGRSCHAIAAYQASQSMYDLVDKVVVLYEGREIYFGSRDRAVPYFEEMGWELPDRQVSGDFLTSVTNPGERKARPDMVDKVP…
jgi|Aspvio1|261689|_Aspergillus_violaceofuscus_CBS_115571_Eurotiomycetes	MQKVGDVLGDHRSESSVSLTSEDEQEELQNLTRIASSRHGRTISHTATIDEKNDPRLDPTNPEFDHRRWAAMVLRANSQAGITPQTQGVVFSNLCISGSGSALRLQETLLTQLTTPFRRISRLLSGQRSPPPRQILHNFDGLLQSGELLLVLGRPGSGCSTFLKTICGHLGGLTLEPQSNIQFQGLAYDDMIKHHRGEVAYNGEVDQHFPHLTVGQTLSFAAHARTPQRRIEGITREEYVDTLTQVVLSVFGLTQTINTKVGDNFIRGVSGGERKRVSIAEMFLSRSRIGAWDNSTRGLDSASALKLIKSLRLAADIGQSCHAVAAYQASQSMYDLFDKVVLLYEGYEIYYGPSDRAVAFFQEMGWELPERQVSGDFLTSITNPGERKARPDMVDKVPR…
jgi|Aspvio1|449174|_Aspergillus_violaceofuscus_CBS_115571_Eurotiomycetes	MEKPVTGDEPTAASPIYRKDGRALGVVFKDLTVLGVASGVNGIMTLPAIVSKVVQWPVKAIQHATGKHSTPTSKLIRDVSGVIFPGESMLVLGRPGAGCTTLLKTLANSHGSFIEVQGQLQYAALSKEEMARRYRSETVYASEEDFHFPTLSVKNTMGFAFQLRKPATEARSDSEFAHQMTEASLKAVGLSHTANTIVGNSFVRGVSGGERKRVTLIEALSVNPTFAAWDNPTRGLDSSSATEFVQLITSLAAQSGMSNAVSMYQVSETIYECFDRVTVLYGGRLIFCGRAERAKDYFLRLGFECRDRQTIPDFLTAVTSPAERLILKDAAGPVPTDPDGLAAAFRESAEYRQLQEDIVRYQAEVASDGQRVQAFRDDVHQIRSSWVPRQAIAPSTLAK…
jgi|Aspwe1|172335|_Aspergillus_wentii_Eurotiomycetes	MSDSKEEAGASPVKSPIYRSQGRSLGVVYEDVSVLGTAAGANGISTLPAIIWDIAKWPVNAIAQFTGKQNIPTTPILRNVSGVVFPGETMLVLGRPGAGCSTLLRVLANNHESFQDVQGRLMYAGLSNEEMSRSYRSETVYASEDDFHFPTLTVKNAMGFAFCLRKPANHTQSDSSFAADMTDASLSSVGLSHTANTIVGDSFVRGVSGGERKRVTLIEALSVNPAVASWDNPTRGLDSSSAIDFVNLIQNLSRETGMANTVTMYQVSETIYECFDRVTVLYDGRMIFCGRAANAKAYFNRLGLECRDRQTTADFLTSITSPAERLIRKDAVGSVPLDPDSMAAAFRESDQYQTLQREIQEYHQRVGTDTQLMTSFRESVQQIRSRWAPKQAIAPNTVL…
jgi|Aspwel1|183670|_Aspergillus_welwitschiae_CBS139.54b_Eurotiomycetes	MEEKVASAHDPYPSDKERTPSLDEEEQELHNLTRIASSRTGRRISHAATINEKDDPRLDPTNPAFDQRLWAKLVLRALDQSGIVQQTQGVVFSNLCVSGSGSSLQIQNTISTQLAAPFRAAARALSGRASPPPRQILHGFDGFLKSGELLLVLGRPGSGCTTFLKTLCGHLGGLTLEPQSTIHYQGIEYEDMIKHHRGEVAYNKEVDQHFPHLTVGETLSFAAHARTPQKRIEGLTRSEYVETLTQVVLAVFGLSNTYHTKVGDNFVRGVSGGERKRVSIAEMFVSRCRIGAWDNSTRGLDASSALKFVRALRIAADMGRSCHAIAAYQASQSMYDLVDKVVVLYEGREIYFGHRDRAVPYFEEMGWELPDRQVSGDFLTSITNPGERKARPDMVDKVP…
jgi|Aulhe2|369258|_Aulographum_hederae_Dothideomycetes	MEHASDPARANIVDSAQHAGHLPQETVNHPTPADAHSHGDNLADLEAESEGGKSHEWSTKIAPLIAPHEKQSRPTAGTSSHSYNEKEYGVNIARAEAEFAELSKELSRASQHSRRMSRQQSRTKNGPHDVEKANSSENSSEGEPFDLESTLRGNKSEEEAAGIKSKKIGVIFDKLTVSGIGGVKNFVQTFPDSFNFFKTITGLLGLGKKGREFDILRNFRGVVKPGEMVLVLGRPGSGCTTFLKVISNQRYGYTKVDGEVLYGPFDSNFFEKRYRGEAAYNDEDDIHHPTLTVGQTLDFALETKVPGKRPASLSRKEFKERVTEMLLKMFNIEHTKNTIVGNPFVRGISGGERKRVSIAEMMITGASVCSWDNSTRGLDASTALDFTKSLRIMTDIYKT…
jgi|Auramp1|548815|_Auriculariopsis_ampla_NL_1724_Agaricomycetes	MSFSATAAPVAAQHGDIHHGNSHHDNVDFGRFDPHGVAELRRTLSRASASGIHPNDLTLNDLGPGERASKAESVTVSETTLPNESTTDNAKKTDEDGFDFEKTLREIVARRADADIESRELGVVFEDLSVTGVGSAAAYQPTLGSMFNPVDIVRGIQGIRHPATRQILSGFEGVVRPGEMLLVLGRPGAGCSTFLKTIANQRDEYHSIDGQVDYDSLSPAEIAKHYRGDVLYCPEDDVHFPTLTVEQTLKFAAYCRAPRDHHRLGHSRESYEDVVTDVLLTLFGLQHTATRSSTRGLDASTALEFVQALRIATDVSRMSTVVALYQAGESLYRLFDKVAVINEGRLAYYGPADQARTYFNDMGYTPITPRQTTADFLVSVTDPAGRVLRDGVDPASKSA…
jgi|Aurde3_1|1250429|_Auricularia_subglabra_Agaricomycetes	MSSHDAPAERPSHLSVIIEDGAPYQPSPATTTPVTPLRLHPNYTSDSTPGPPGGYPVTPRARSSSRVSIDYFDPPGVGELRRTLTDQSEHQHHHTHHEHHEHPVSPVAEPQHPYQQSQHSASQYSQHTQRDAAVDSDNSASQSSATLTVGDNFDFERTVRHVVRKAEESNIKTRSIGVAFRDLRVQGLGASAAHQETVGSLFSPLAMVDKIREARHPHVRDILSGFSGVVRPGEMLLVLGRPGAGCSTLLRTLSNETGQFHAVSGHRMYDSLTPDELEKHYRGDVLYCPEDDVHFPTLRVGETVSFAATTRTPQRRIEDAPRKTARGRMVEIITTVFGLRHVLKTPVGDAAVRGVSGGEKKRVSIAEAMVSRARLTAWDNSTRGLDASTALEFGRAVRI…
jgi|Aurpu_var_mel1|85017|_Aureobasidium_pullulans_var._melanogenum_CBS_110374_Dothideomycetes	MAEKEVNELPVYRPDGRRLGVVFENITVTGVAAEENTVTDFAQVLENIITLPYQAVKLFAGNRRKNVRNLIQDVSGVVQPGETLLVLGTPGAGCSTTLRAIASDIESFVGVEGQVDYSTIPSAEARKLYKSEIVYNNEEDNHFPKLSVGNTLDYALELRKPAKDEQKKADFKQNMRSKLLDKFGISHTINTIVGNSFVRGVSGGERKRVSLAEVLTTNPAVACFDNPSRGLDSSSALAFCRLLKDMSRKTGMANIVTMYQTSQSIYDQCFDRVLVLYKGRMIFSGRAAAARQYFIDLGYHCEPRQTTPDFLTAVTSVTERTVRSDHVGPVPSTPDEFAQAFRESAFYTEMQQDIAAYRAEHASNASYVNDFKAEVQRVRSSGVSKTAAEPHSLPQQVVT…
jgi|Aurpu_var_nam1|78172|_Aureobasidium_pullulans_var._namibiae_CBS_147.97_Dothideomycetes	MAEKEVNDLPVYRPDGRRLGVVFENITVTGLAAEENTVTDFAQVLENIITLPYQAVKLFAGNRRKNVRNLIQDVSGVVRPGETLLVLGTPGAGCSTTLRAIASDVESFVGVDGQVDYSTISSAEARKLYKSEIVYNNEEDNHFPKLSVGNTLDYALELRKPAKDEQSKADFKQSMRSKLLDKFAIPHTINTIVGNSFVRGVSGGERKRVSLAEVLTTNPAVACFDNPSRGLDSSSALAFCRLLKDMSRKTGMANIVTMYQTAQSIYDQCFDRVLVLYKGRMIFSGRTAAARQYFIDLGYHCGPRQTTPDFLTAVTSVTERVVRSDHIGPVPSTPDEFALAFRESTLYLELQQDIAAYRSEHASNPSYVDDFKTEVKRVRSSGVSKKAAEPHSLPQQIAT…
jgi|Basme2finSC|235423|_Basidiobolus_meristosporus_CBS_931.73_Entomophthoromycotina	MSNETHDDISSNNSESTIIDEVTEKPVKAQLVDHKHNWGEGEPCIDVFGAAGKYEDLRRELSRVSTIHRISTRFSSVEEGSGEDFDLTEYLHSTVRAGERAAIKPKHIGIIFKNVTVIGDKVGLCKIFNPATWLNKPPKPDSGDEDGKVILHDVDGFCKDGEMVFVLGRPGAGCSTLLRVLAGEHKQYRSIAGDVSYGGISASEFIKKYVGEVAYNPEDDFHFPTLTVKETMDFALKCKTPGNLLPDETKKSFVENLRGTLLKMFGLSHTLDTLVGNEYVCGVSGGERKRLSIAEQMAARAAINLWDGSTKGLDASSALNYIRSLRIVTNIMHKATMVTVYQASEKIYREFDKVLVLDEGRCVYFGPARDARQYFRSLGFQDSPRQTTSDFLTAVTDPQ…
jgi|Basme2finSC|247515|_Basidiobolus_meristosporus_CBS_931.73_Entomophthoromycotina	MFHDLERRISRISSKHSQEASRQLSRRSTRPIDPEKGAPQGDDFDFKDYLESGVRAADANGVRRQHMGITFRNLTIVGEGSDASVILTLLSPIRAVGKMLNPMRWFGKISKVTQFDIIHNVTGYCPEGEMLLVLGRPGAGCSSLLRVLANSRQGFLDVVGEVNYGGIPAERFGKYLGEAIYCMEEDAHYPELTVKETLGFALKMKTPARRVPGMSSKEFQADFMSTLLKIFGLKKQENTLVGNAWVRGLSGGERKRMTISEAMTARSAITTWDCPTRGLDAASALDYNKSLRIQCNTLNKTTIATLYQASDSIYDLYDKVMLLYLGRCIFFGPKERAKSYFMEMGYSCEPRKSVPDFLTGITNPNERVVTPGYEGKVPRSPEEFEKYFQQSEDYKILLQ…
jgi|Basme2finSC|320718|_Basidiobolus_meristosporus_CBS_931.73_Entomophthoromycotina	MEKDTNPIDNRHSDDSEGTATSAAFDTSKEKTAHAHFERPTSNNWGEGEPDIDVLGATGEYEDLRRELSRISTIHRVTTAHSSSEATLEEGQGGDDFDLDDFLRSVAQKNEQADIKQKRIGLTFKNLTVVGDKVGKIYAPDCGTPFVGIANLFNPFAWKKKEKPAGDDEGRVILHEIDGFCKDGEMIFVLGRPGAGCSTLLRVLANERKQYKKITGEVSYGGISAEEFSKKYVGEVAYNPEDDFHFPTLTVKETMDFALKCKTPGKRLPDETKKSFVQNVRDTLLKMFGLSHTLDTLVGNEYVRGVSGGERKRLSIAEQMAARAAINLWDGSTKGLDASSALSYVKSLRIMTNIMHKATLVTIYQASENIYQEFDKVLLLDQGRCVYFGPAQEAREYFN…
jgi|Basme2finSC|353528|_Basidiobolus_meristosporus_CBS_931.73_Entomophthoromycotina	MGLNQEPDSIEKVQAKGYHPHFGESDDEDTTSTAVDPSDDGIDVKRNTEMFRDLERRISRISSKHSQEVSRQLSRRSTNPIDPEKGAPQGDDFNFKDYLESGVRAADANGISRQHMGVTFKNLTIVGEGSDASVILTLLSPIRAIGKMLNPMRWFGKVSKVTQFDIIHNVTGYCPEGEMLLVLGRPGAGCSSLLRVLANSRQGFLDVVGEVNYGGIPAESFGRYLGEAIYCMEEDAHYPELTVKETLGFALKMKTPARRVPGMSSKEFQDDFMNTLLRIFGLKKQENTLVGNAWVRGLSGGERKRMTISEVMTARSAITTWDCPTRGLDAASALDYNKSLRIQCDTLNKTTIATLYQASDSIYNLYDKVMLLYLGRCIFFGPKDRAKSYFMEMGYDCEP…
jgi|Basme2finSC|384766|_Basidiobolus_meristosporus_CBS_931.73_Entomophthoromycotina	MDRKNESVNNDGHSTHSDGTAISEAFEGTKEKATHTHYPNTGDGWGEGEPDIDVLGATGDYEELRKELSRISTVHRITTVQSSDNPLESGRIEDDFDLNDFLQSIIVRNQEADIKQKRIGITFKNLTVIGDKVGRVFAPTCGTPFRMIAGLFSPSTWRRVILHEVDGFCRDGEMVFVLGRPGAGCSTLLRVLSNERKQYKQIKGDVSYGGISAEEFQKRFVGEVAYNPEDDFHFPTLTVKETMNFALKCKTPGKRLPDETKKSFVQNVRDTLLKMFGLSHTLNTLVGNEFVRGISGGERKRLSISEQMAARAAINLWDGSTKGLDASSALSYVKSLRIMTNIMRKATLVTIYQASESIYREFDKVLLLDQGRCVYFGPAQEAREYFIKLGFENSPRQTT…
jgi|Basme2finSC|388413|_Basidiobolus_meristosporus_CBS_931.73_Entomophthoromycotina	MSSNNERESCHSGSTVLGDEGQKEKTQDTNLRVRTHFDTEGSTGDWGEGEPNIDVIGATGEYEDLRRELSRISTIHQRSARASSDTEKRIGLTFKNLTVIGDKVGRVYAPDCGTPFRKLGRLFNPFAKREHGDKDEGRVILHEIDGFCKDGEMLFVLGRPGAGCSTLLRVLSNERKQYKKIEGDVSYGGISAEEFAKKYTGEVAYNPEDDFHFPTLTVQETMNFALKCKTPGKRLPDENKKSFVQNVRDTLLKMFGLSHTLHTLVGNEFVRGVSGGERKRLSIAEQMTARAAINMWDGSTKGLDASSALSYIKSLRIMTNIMHKATLVTIYQASESIYREFDKVLVLDEGRCVYFGPATEARQYFISLGFQDVPRQTTSDFLTAVTDPHERKITPGMED…
jgi|Bimnz1|240612|_Bimuria_novae_zelandiae_CBS_107.79_Dothideomycetes	MDPEKVDVPLSTAALRDEPAEGVAAKEGGRTGGDTESITTISTSSGDGSTQASDKQRGGVNVSRAQAEFAALNREFSRTSQLSRTKSRQSRKGATTDVERAVDEGTGSEDPFDLETVLRGNRDEEERAGIKSKQIGVLFEGLTVRGIGGVKNYVKTFPDAFVSFFNVFETIQSILGLGKKGREFDILKDFNGVVKPGEMCLVLGRPGSGCTTFLKVASNQRYGYTHVGGKVQYGPFESDFFEKRYRGEAVYCEEDENHHPTLTVGQTLDFALETKVPGKRPAGVSRKDFKERVIDLMLKMFNIEHTRNTIVGNPFVRGVSGGERKRVSIAETMITGASVISWDNSTRGLDASTAVDYARSLRVLTNIYKTTTFVSLYQASENIYKVFDKVLVIDSGRQV…
jgi|Bjead1_1|162045|_Bjerkandera_adusta_Agaricomycetes	MDKVPELPRSPTVPGAHIDAAAHNHHSEKHGAHSKPAPHRKDSHSNVDVDFFDPDGVHTLGRQLSRMSQAAPGSSRAASSNETAVDFDSFDLEKVLRSCIRKGGEAGIQMRELGVSFENLRVVGLGATATYQPTLGSMLNPMGLLDDIKSVRHPALRDILTDFNGVVRPGEMLLVLGRPGAGCTTLLRTLANQTHEYYAVEGERHYDSFTPAQIEKHYRGDVQYCPEDDVHFPTMTVGETLSFAAKTRTPQNRIDGHSREEYNQMTTDIVTTVFGLRHVRNTLVGDAAIRGVSGGEKKRVSISEALATRSLINSWDNSTRGLDASTALEFVQALRIATDIARMTTIVSIYQAGESLYNLFDKVCVIYEGRMVYFGSANSAREYFIDMGYEPANRQTTAD…
jgi|Bjead1_1|54782|_Bjerkandera_adusta_Agaricomycetes	MDATHSEEPPAQGEPSEKTSSPLTPHSPYALHENLNHAAVSLDVLDPSGVHELRRTYTRKSQKTHHSNASSDLTLADFEVGDGPFDFEKFLRNVMKAVDKSEQIHKRELGVMFQNLRVVGSGASISYQPTVASIFNPRTILERFKEMRHPATRDILSGFEGVVRPGEMLLVLGRPGAGCSSFLKVLANQRSEYHAIDGTVNYDAYTPEHIDKHYRGDVQYCPEDDVHFPTLSVEQTISFAATTRTPATRVQGMSREDYVRLMTEVLTTVFGLRHVKDTKVGDAYVRGVSGGQKKRVSLSEALASRSLINCWDNSTRGLDASTALEFVQALRIATDVSRMSTIVSIYQAGESLYDLFDKVCVINEGKMAYFGPAKQARQYFIDLGYEPANRQTTADFLVA…
jgi|Blade1|186052|_Blastomyces_dermatitidis_SLH14081_Eurotiomycetes	MALLSTRSRRSREDGMDTSDSDTLPADSEYEKRLESLKNTHSQGLSHPQTGVDVRRAEEDFEQAAFGCLASEEQWDLQAALHRNQAAEVEAGIRPKRHLGGSHGAWYWRSQEHCQNVPDAIIDFFNVPGTIMSIFGIGKKGTEYELLKNFRGVVKPGEMVLVLSKPSAGCMTFLKTFAKRFRGEAVYNQEDDIHHPTLTVAQTLGFALDTKTPGKRPIGMSKVEFKEKIINLLLKMFNIEHTANTIIGNQFIRGISSGERKCVSIAEMMITSATVLAWDNTTQGLDGTTALDYAKAIQIMTNIYQTTTFISLAQASENIYSQFDKVMVLDEGHQVFFGPASEARQYFEGLGFKEKPRQTTPDYLISCTDRFDREYKEGCNEENNPSTPQALAEAFDKSR…
jgi|Blugr2|6408|_Blumeria_graminis_f._sp._hordei_DH14_Leotiomycetes	MDHDLSSSDRFTRLRAARRLKLGREKIENVQPVNDIRPDSSEIDVQASETEYLDLERRLTAASADDRENRSLTPDLERGDSFAGSEITECFSLEDTLRGKWLVAEQSGMRPKHIGVIWENLSVFGAGGSSNYVKTFLDAIISFFNVITTISGLLGLSKNKNKVTILDSFRGVAKPGEMVLVLGRPGSGCTTFLKVMANQRFGYTSVDGEVLYGPFDSETFSKRYRGETVYNQEDDVHYPTMTVGQTLEFALDSKMPGKRPGGLSKTDFKEEIIKTLLKMFKIEHTRNTMVGGPFIRGVSGGERKRVSIAEMLATSATVCAWDNSTRGLDASTALDYAKSLRIMTDIYKMTTFVSLYQASENIYRQFDKVLVIDDGREVFFGPASEARAYFENLGFRQKL…
jgi|Blugra1|1978|_Blumeria_graminis_f._sp._tritici_96224_Leotiomycetes	MDHDLSSSDRFTRLRAARRLKLGREKTDNIQPVDDIRPGGSQIDVQASETEYIDLERRLTATSADDHENQSLRPDLERGDSLAGSEITECFSLEDTLRGKWLVAEQSGMRPKHIGVIWENLSVFGSGGSSNYVKTFLDAIISFFNIISTISGLLGLRKNKKKVTILDSFRGVAKPGEMVLVLGRPGSGCTTFLKVIANQRFGYTSVDGEVLYGPFDSETFSKRYRGETVYNQEDDVHFPTMTVGQTLEFALDSKMPGKRPGGLSKTDFKEEVIRTLLKMFKIEHTRNTMVGGPFIRGVSGGERKRVSIAEMLATSATVCAWDNSTRGLDASTALDYAKSLRIMTDIYKMTTFVSLYQASENIYRQFDKILVIDDGREVFFGPASEARAYFENLGFRPKL…
jgi|Boled5|3519730|_Boletus_edulis_BED1_Agaricomycetes	MSQGDDCEPALSNSLNAMLEDLGNTEYLHAVLDLADAPTASTSRGAREPQQGRNRPRAVSSCAPINLDYFDPRGVGALRHTLSRMSTAPSDRAWRLEEVQGQRPPIDEEADEEFDFEAVLRDILKRRDEADIKSRELGVLFDQLRVVGKGTSSSFQPTLGSLLNPMNILRAVQDHRHPHLRDIISGFQGVVRPGEMLLVLGRPGSGCTTFLKVLANRRDEFHAVEGEVCYNSFSPDDIRLHYRGDVQYCPEDDVHFPTLSVEQTIGFAAKTRAPRARVQGMTRKEFWMQITDVLMTLFGLRHVRKTPVGDAALRGVSGGEKKRVSISEMLATRNLLACWDNSTRGLDASTAVEYVHALRIATNLVRVATIVSIYQAGESLYEMFDKVCLIYEGRMVYFG…
jgi|Boledp1|1347367|_Boletus_edulis_Přilba_Agaricomycetes	MSQGDDCEPALSNSLNAMLEDLGNTEYLHAVLDLADAPTASTSRGAREPQQGRNRPRAVSSCAPINLDYFDPRGVGALRHTLSRMSTAPSDRAWRLEEVQGQRPPIDEEADEEFDFEAVLRDILKRRDEADIKSRELGVLFDQLRVVGKGTSSSFQPTLGSLLNPMNILRAVQDLRHPHLRDIISGFQGVVRPGEMLLVLGRPGSGCTTFLKVLANRRDEFHAVEGEVCYNSFSPDDIRLHYRGDVQYCPEDDVHFPTLSVEQTIGFAAKTRAPRARVQGMTRKEFWMQITDVLMTLFGLRHVRKTPVGDAALRGVSGGEKKRVSISEMLATRNLLACWDNSTRGLDASTAVEYVHALRIATNLVRVATIVSIYQAGESLYEMFDKVCLIYEGRMVYFG…
jgi|Botci1|424|_Botrytis_cinerea_Leotiomycetes	MEKDREETLSLGTTTNTARASTDDSETQRENVRNANPNGFVSTDRGIDVKNAESEFAQLQRELSGISTKSKALSRTRSRAQAADEKDVEKSAESIAETEGEQFNLENTLRGNRQAEADSGIRPKHIGVVWDGLTVRGTGGVSNFVKTFPDAFVSFFNVVETAMNIFGVGKKGREVKILQDFRGVMKPGEMVLVLGRPGSGCTTFLKVIANQRFGYTGVDGEILYGPFSAEEFSKKYRGEAVYNQEDDVHHPTLTVGQTLGFALDTKTPGKRPHGMSKADFKEKVIDTLLRMFNISHTRNTIVGNAFVRGVSGGERKRVSIAEMMITSGTVCAWDNSTRGLDASTALDYAKSLRVMTNIYKTTTFVSLYQASENIYKQFDKVLVIDDGREVYFGPTSEAR…
jgi|Botdo1_1|290899|_Botryosphaeria_dothidea_Dothideomycetes	MDRLDPEQLQAEAIRRLSQQSGGFDPNTLQVFTTTSPGGDMSEIRSIRTTHSDTRSVVHSETRSVIRSESRSELQGVGSQSDLQLHTSGSQSIMRTGSQSALRNESFSADSLSELHTSGSFSQLRESGSQSGLRSGSITALQSSGSLAALHEADDHAASHTTDAQLASQATDAQFFAQPSESVTAFRSARNGSEDATLATKSSAFGLGSGSEAGASAARQGSTSVSARPDSQDASTTLHTANSAYFDTADAANANEISPAQHEYRSVVKSDAHSAPSEKPNSEDGATLNSKSSGIVHVNDGVNVARAEHDFQELSKELSRISRSQSHKNKSGATDLEKAASASDGSEQEQFDLEAVLRGRKDEAEESGIKPKKVGVVWDGLTVSGIGGVKNYIKTFPQA…
jgi|Bysci1|400677|_Byssothecium_circinans_CBS_675.92_Dothideomycetes	MDKADASSSISTAREDTEGPTHAAIHSPHHHGKTDSESITTITDSANSTAAATPEKSNAHSSGVNVSRAEADYAELNRELSRTSRLSRVQSRRSHKGAATDVEKGGDDSSSEEPFDLATVLRGNRDEEERAGIKSKRIGVSFENLTVSGIGGVKNYVKTFPDAFVSFFNLYETAMSVLGLGQKGREFDILKDFKGVVNPGEMVLVLGRPGSGCTTFLKVISNQRYGYTKVDGEVLYGPFESDFFEKRYRGEAVYCEEDENHHPALTVGQTLDFALETKIPSKRPAGLSRQDFKERIINLMLKMFNIEHTRNTIVGNAFIRGISGGERKRVSIAETMITGASIISWDNSTRGLDASTAVDYARSLRVLTNINKTTTFVSLYQASENIYNCFDKVLVIDSG…
jgi|Byssp1|918|_Byssochlamys_spectabilis_No._5_Eurotiomycetes	MATANRINKEPETPTANDHSDVDTISTKNSYERGRENVRNANTQGLSRTQSGVDVGKAEHDFAELNRQLSGISHNARSLSRQVSRASKGGVTAEDVEKTASSIESEEPWDLQTALHGSRAAENDAGIRPKRIGVIWDGLTVKGVGGVKNFIKTFPDAVVDFFNVPQTIIHILGYGKKGREFDILRDFHGLMKPGEMVLILGRPGSGCTTFLKVITNQRFGYTDIEGGVMYGPFDARTFAKRFRGEAVYNQEDDVHHPTLTVGQTLGFALDTKAPGKRPAGVSKKEFKEKVVNLLLKMFNIEHTIGTVVGNQFIRGVSGGERKRVSIAEMMVTSATVLAWDNTTRGLDASTALDYAKSLRIMTNIYQTTTFVSLYQASENIYKQFDKVMVIDEGRQVFFG…
jgi|Cadsp1|444876|_Cadophora_sp._DSE1049_Leotiomycetes	MSFSGSNILGNNESIARTAGVAHSSGINYSHPDADVTTTASHTETAPHVSSHETSATSTTATNNEKQIDVGDVNCSENGGDDSYSSSAQEQRDGLVKAPSRTYTSQSQASGAGPFPGGPFAARLHPDSPLNPNSPKFKARTWAKAIVDLVSADGPSFRTSGVCFENLHVYGYGAGTDYQKDVANIWLEGVGRVRRALGQRKRRIDILRNFDGVVHNGEMLVVLGPPGSGCSTFLKTLAGETNGLYVDDQSYFNYQGLSAHELHTAHRGEAIYTAEVDVHFPMLTVDETLTFASRARAPRSLPENVTHDMFADYMRDGVMAMFGISHTRNTRVGNEYIRGVSGGERKRVTISEASLSGAPFQCWDNSTRGLDSANAIEFCKTLRLQTELFQTTCAVSIYQ…
jgi|Cadsp1|452941|_Cadophora_sp._DSE1049_Leotiomycetes	MEKEQASSELVFTETAPLPGSDTHSPSNSTITDVEIQREHERKDNPSGFAYPTHGVSVEQAEADFAELQRELSGMSRQYSQVSGHHVGTDIEKSTDSSQDKLERFDLEATLRGNKKDDEESGIRPKHIGVIWDSLTVKGVGGTENYVQTFPDAIIGFFNIFQTAKDLLGLGRHGQEVDILQNFSGVTKPGEMVLVLGRPGSGCTTFLKVIANQRFGYTNVQGDVQYGPFDAKTFAANYRGEAVYNQEDDIHHPTLTVGQTIGFALDMKTPGKRPLGISKKEFKERVITTFLKMFNIEHTRNTMVGNAMVRGVSGGERKRVSIAEMMTTSAALLAWDNTTRGLDASTALDYVRSLRVMTNIYKTTTFVSLYQASENIYEQFDKVLVIDGGREIYFGPAKV…
jgi|Cadsp1|511193|_Cadophora_sp._DSE1049_Leotiomycetes	MSEKGTYEQSPKALEESPIDTSNNTARTSIDTATDPEVQRENVRHANPNGFSSTNTGIDVKAAEAEFATLQRELSGISQTSRRLSRTQSRQSKKGASEKDVEQLASEDSTTDEEAFDLESTLRGNHHAEQESGLRPKHIGVIWDNLTVSGTGGVTNFVKTFPDAFISFFNVFETAMNIFGVGKKGREVNILKDFRGIVHPGEMVLVLGRPGSGCTTFLKVIANQRFGYTGVDGEVLYGPFDADTFAKQYRGEAVYNQEDDVHHPTLTVGQTLGFALDTKTPGKRPQGMSKADFKDRVITTLLKMFNIEHTRNTIVGNPFVRGVSGGERKRVSIAEMMVTAGTVCAWDNSTRGLDASTALDYAKSLRVMTNIYKTTTFVSLYQASENIYKQFDKVLVIDA…
jgi|Canalb1|2473|_Candida_albicans_SC5314_Saccharomycotina	MVNIQPQNATESAVNQSCEPITTPASSEYEGFDHNEVRQLAKILTNDNDDSAKSSLVRQLSNMSNVPGVNPCDANNLPPQLNPNCDQFDSKLWIKNLKKLYESDPEYWQHSKLGVAYTNLRVYGIANDVDYQPTVTNLLWKLGGEAFRKYFRKNDKTQYFDILKPMDAIMRPGEPTVVLGRPGAGCSTLLKTIAVNTYGFHVGKESKICYDGLTAHDIEKHFRGEVIYSAETEVHIPHMTVGDTLEFAARLRTPQNRGDNIDRETYAKRMADAYMATYGISHTRNTKVGNDIVRGVSGGERKRVSIAEVSLSGAKIQCWDNSTRGLDSATALEFIRALRTSAKILDCTPVVAIYQCSQDAYDLFDNVSVLYEGYQIFFGKASKAKEYFEKMGWKCQPRQ…
jgi|Canalb1|2552|_Candida_albicans_SC5314_Saccharomycotina	MSTANTSLSQQLDEKPWVDASDNSSVQEYQGFDATASHNIQDLARKLTHGSTNGDHHSANDLARYLSHMSDIPGVSPFNGNISHEQLDPDSENFNAKYWVKNLKKLFESDSDYYKPSKLGVAYRNLRAYGIANDSDYQPTVTNALWKFTTEAINKLKKPDDSKYFDILKSMDAIMRPGELTVVLGRPGAGCSTLLKTIAVNTYGFHIGKESQITYDGLSPHDIERHYRGDVIYSAETDVHFPHLSVGDTLEFAARLRTPQNRGEGIDRETYAKHMASVYMATYGLSHTRNTNVGNDFVRGVSGGERKRVSIAEASLSGANIQCWDNATRGLDSATALEFIRALKTSATILDTTPLIAIYQCSQDAYELFDNVVVLYEGYQIFFGKASKAKEYFENMGWK…
jgi|Canalb1|2586|_Candida_albicans_SC5314_Saccharomycotina	MSDSKMSSQDESKLEKAISQDSSSENHSINEYHGFDAHTSENIQNLARTFTHDSFKDDSSAGLLKYLTHMSEVPGVNPYEHEEINNDQLNPDSENFNAKFWVKNLRKLFESDPEYYKPSKLGIGYRNLRAYGVANDSDYQPTVTNALWKLATEGFRHFQKDDDSRYFDILKSMDAIMRPGELTVVLGRPGAGCSTLLKTIAVNTYGFHIGKESQITYDGLSPHDIERHYRGDVIYSAETDVHFPHLSVGDTLEFAARLRTPQNRGEGIDRETYAKHMASVYMATYGLSHTRNTNVGNDFVRGVSGGERKRVSIAEASLSGANIQCWDNATRGLDSATALEFIRALKTSAVILDTTPLIAIYQCSQDAYDLFDKVVVLYEGYQIFFGKATKAKEYFEKMG…
jgi|Canalb1|3270|_Candida_albicans_SC5314_Saccharomycotina	MAKASQAEGQPYKGYYNNKSQGQPYHGYYSGFNKSASAQIHHLARSLTQGVQSHYDDTYTTATMHPNGINPISDKTDPTLDPESPSFSSKRWVQNMWKLYQSDSEYYKPGKLGVAYRNLRVYGDAIESDYQTTVSNGVLKYARNIFNKFRKDNDDYSFDILKPMEGLIKPGEVTVVLGRPGAGCSTFLKTIACRTEGFHVADGSVISYDGITQDEIRNHLRGEVVYCAETETHFPNLTVGETLEFAALMKTPQNRPMGVSREEYAKHVVDVVMATYGLSHTKNTKVGNDFIRGISGGERKRLSIAEVTLVQASIQCWDNSTRGLDAATALEFISSLKTSASILNDTPLIAIYQCSQNAYDLFDKVIVMYEGYQIFFGSSQRAAAYFKKMGFVCQDRQTT…
jgi|Canalb1|391|_Candida_albicans_SC5314_Saccharomycotina	MADADTSSNSSKTNEDRSQEGFGTYQGYTDRVASEVQELARIISHASIQQLKLKRQHSRQESQKSNEQESELSGKLGVIPVDENGNFVDQRLNPNSPEFNAAYWIQNAHKLVSSDIDYFKPVTIGVAYKNLRAYGSASDADYQSTLVNLIPKYLSLFFREYILRHTGPTFDILKPMDGLIKPGELTVVLGRPGAGCSTFLKTIASQTYGYHIDKDSVIRYNSLTPHEIKKHYRGEVVYCAETENHFPQLTVGDTLEFAAKMRTPQNRPLGVSRDAYARHLAAVVMAVYGLSHTRNTKVGNDFIRGVSGGERKRVSIAEITLNNAMVQCWDNSTRGLDSATALEFIRALKASADIVHTTPLVAIYQCSQDAYDLFDKVVLMYQGYQIYFGSAKKAKQYFI…
jgi|Capcor1|95105|_Capronia_coronata_CBS_617.96_Eurotiomycetes	MADAVSRQLGLDEPTLQHGSTADQHVARESQPSDATRSNNTTPKMEAHEAEKDYESLQTATESYGLNQTASGVDVERAEKEFAELNRELSSISRRMSRTVSRASAARAKDVEKAISTSDDASEETFDLEATLHGSKEADAAAGIKPKYIGVVWENLTVRGIGGVKNFVKVFPDAFVDFFNVPGTIMSIFKLRKKGTEFNILQNFRGVAKPGEMVLVLGRPGSGCTTFLKVMANQRYGYTGIDGEVLYGPFDAATFAKRYRGEAVYNQEDDVHHPTLTVGQTLGFALDTKTPGKRPAGMSKAEFKERVIQLLLKMFNIEHTKNTIVGNPFVRGVSGGERKRVSIAEMMVTRATVCAWDNSTRGLDASTALDYAKSLRIMTNIYKTTTFVSLYQASENIYK…
jgi|Capep1|106760|_Capronia_epimyces_CBS_606.96_Eurotiomycetes	MADAISKDLGLNSRVTTQQHGSTVDQHATGGSQPPAGKADHTTVSAMEAPQHEKHPAILHTSTDSYGLSQPASGVNVERAEKDFAELSRELSSISRRISKTHSRASTAKARDIEKAVSASDDTFDDTFDLEATLHGNREADDAAGIKSKYIGVIWENLTVRGIGGVKNFVKVFPDAFVDFLNVPGTIMSMFGLRKKGTEFKILQNFRGVAKPGEMVLVLGRPGSGCTTFLKVMANQRYGYTGIDGEVLYGPFDAATFAKRYRGEAVYNQEDDVHHPTLTVGQTLGFALDTKTPGKRPAGLSKAEFKERVIQLLLKMFNIEHTKNTIVGNPFIRGVSGGERKRVSIAEMMVTGATVCAWDNSTRGLDASTALDYAKSLRIMTNIYKTTTFVSLYQASENI…
jgi|Capse1|361906|_Capronia_semiimmersa_CBS27337_Eurotiomycetes	MADGLSKELGLNHPAQQRGAPANEHGETQSNTTRDKELHSGEKQWERPRISCDAYDLQRTVSGVNVEQAERDFAELNRELSAISRRVSRTQSKASGFRAKDVEKAISSSDDNSDDAFDLETALHGAREAEHAAGIKSKYIGVIWDNLTVRGIGGVKNFVKVFPDAFVDFFNVPGTIMSILGIGKKGREFNILQGFRGVAKPGEMVLVLGRPGSGCTTFLKVLANQRYGYTGIDGEVLYGPFDAATFAKLYRGEAVYNQEDDVHHPTLTVGQTLGFALDTKTPGKRPLGLSKAEFKDRVIRLLLKMFNIEHTINTIVGNPFMRGVSGGERKRVSIAEMMVTGATVCCWDNSTRGLDASTASDYAKSLRIMTNIYKTTTFVSLYQASETIYSQFDKVMVID…
jgi|Caupr1|12877|_Caulochytrium_protostelioides_ATCC_52028_Chytridiomycetes	MVGGIGGDGWIETFTSVLLAPLLWGRDVAKGQRSTVKHQPREVLHGISGLALPGEMVLVLGKPGSGCSTLLRSLADETRSFSSISGERLVNGDPLPAFMRANRGCINMMGEEDYHRASLTVQQTLEFTLACKMPGPENAAARAHHLNVVLTLLGLQRCKDTPVGDHIIRGISGGEKRRTTIAETLCCGASVNLWDGSIRGLDSSSALDFCKALKVACNAFRTTQICSFYQTSEDIYKLFDRVVLLSYGHMIYSGPASEARAYFEKMGFVCPYRKTTADFLTGITEFGERVVEQGREKEVPMTTLQFAQRFRESDEYRRLESEIAAYKREAAAPRTAAATTSTIAAGQPAQPNMATPDDTTATFAQQCKAALRREFQLKWGDKPNLIGSALFQIIMAIFS…
jgi|Cenge3|606404|_Cenococcum_geophilum_1.58_Dothideomycetes	MTAEIEPSSGGPAAYVERKKIDPESLRAVSILLQSQNSSGELAIKKIGLSFKSLSVTAPGELTTTVKTLPRAILNTFGPDQYKFLKSNIFREFRKGTSRNGGCKLLADFTGLVKPGEMLLVLGRPGSGCSTFLRTVANRSTLDIRGDLIYESTPAPQFKRHHQRETIYLPEEDRHIASLSVRQTIRFALRMSMPTQVRTKQVVEELTEVIAKLFGLGHALETPVGSAFSPGVSGGERKRRVSIAEVLAAGSSIQCFDNSTRGLDSSTALDFVKSLRVLTDVGQKTTLATLYQAGEELYNHFDKVLLIDEGREVFFGSTSEARAYFEDLGYIPVPGQTTAEFLVSITDPTQRRSKPKSHAHNIRSPDDLAAAFRGSGKFMNLDHEIQRYQQFAAAEEKLL…
jgi|Cenge3|643842|_Cenococcum_geophilum_1.58_Dothideomycetes	MDTDAPLNHSTKREETSARVYESITPTHHQEDAIQNFEKQDRDIEYNPNGYSAIRAGVNVERAEAEFAELSKELSRASQHSRRLSQTQSGQKGNVGEDVEKAPESETSDEELFDLETTLRGNKGLEEEAGIKSKRIGVVWENLTVSGIGGVKNYVKTFPMAFVSFFNVYETAMHLLGFGKKGREFDILKNFRGVTKPGEMVLVLGRPGSGCTTFLKVISNQRYGYTKIGGDVLYGPFNSKFFEKRYRGEAVYCEEDENHHPTLTVGQTLDFALETKVPGKRPAGLSRQEFKQKVIDLILKMFNIEHTKNTIVGNPFVRGISGGERKRVSIAEMMVTGASVLSWDNSTRGLDASTALDYAKSLRVLTNIYQTTTFVSLYQASESIYEVFDKVMVIDSGRQ…
jgi|CerAGI|470017|_Ceratobasidium_sp._anastomosis_group_I__DN8442_Agaricomycetes	MSQRSESQAEGGSTSAMGTLVEDRVEEEKFDFADQLKSIFARMHEEGIKKREIGVGFVDLTVRGLGAAAKFQPTIFSMLSPTSWLKQIGEARHPPVKDILSNFTGVAHSGEMLLVLGSPGSGCSTLLKVLANQRQGYHQVTGDVSYDGITPEYLAKHYRGDVSYSPEDDTHFPSLSVKNTLSMAAKMRAPHQRTGNVSRSEYVQNIVQMLSTVFGLRHTYDTPVGDETIRGVSGGEKKRVSIAEMMATRICIGCWDNSTRGLDASTALEFTRALRIATDISHATTIVTIYQASESLYRLFDKVCIIYSGKQIYFGLAESARQYFIDMGWEPANRQTTADFLVSVTDPLARIPRAGWESRVPRTAEEFAKRWAESPEGQANRAYSESYLHAPDHEQSEKG…
jgi|CerAGI|539338|_Ceratobasidium_sp._anastomosis_group_I__DN8442_Agaricomycetes	MATSTSRPSKRRLSHADSVPPDHFDVEGCAALTQTLSRMSQQSVAQPAPGSAGSAMGTLVEDSAQEEKFDFADRLKSAFSRMDDEGIKRRDLGVGFVDLTVKGLGAAAKYQPTIFSMLSPKTWVRQFNDARHPPVKDILSGFNGVARSGEMLLVLGSPGSGCSTLLKVLANQRQGYHEVTGEISYDGITPEYLLKHYRGDVAYSPEDDTHFPSLSVKDTLTVAAKMRAPQHRVGGVTRPEYVQGIVQTLATVFGLRHTFDTPVGDETIRGVSGGEKKRVSIAEMMATRACIACWDNSTRGLDASTALEFARALRIATDVAHATTIVTIYQASESLYRLFDKVCVIYSGKQIFFGAAEDARQYFIDMGWEPAKRQTTADFLVAVTDPFARTPRAGWESRV…
jgi|CerAGI|608283|_Ceratobasidium_sp._anastomosis_group_I__DN8442_Agaricomycetes	MATNTTSPPKRRLSHADSVPPDHFDVEGCAALTKTLSRMSQQSEAQPARESAGSAMGTLVEDSAEEEKFDFADRLKSAFSRMNDEGIKTRELGVGFVDLTVKGLGAAAKYQPTIFSMLSPKNWLQQLNEVRHPPVKDILSGFSGVARSGEMLLVLGSPGSGCSTLLKVLANQRQGYHEVTGDVSYDGITPDYLMKHYRGDVSYSPEDDTHFPSLSVKDTLAVAAKMRTPQHRVGGVTRPEYVQGVVQTLSTVFGLRHTYDTPVGDETIRGVSGGEKKRVSIAEMMATRVCIGCWDNSTRGLDASTALEFARALRIATDVGRATTIVTIYQASESLYRLFDKVCVIYSGKQIYFGAAEDARQYFIDMGWEPANRQTTADFLVAVTDPLARTPRAGWESRV…
jgi|CerAGI|609528|_Ceratobasidium_sp._anastomosis_group_I__DN8442_Agaricomycetes	MAHPLQPRKSRTDSVRADYFDTEGCAALTRTLSRMSQQSDEPAPGSPIRHRRRGSSFRQIEEAIPPSPQPANTPGEAAQSGSSGQGTVVGPSDEKFDFGDRLKAALNRMDDEDIKKRELGVGFVALTVRGLGAAAKYQPTIFSAFSLKAIRQSIHEARHPPVKDILSNFAGVVRSGEMLLVLGSPGSGCTTLLKVLANQRQGYHEITGDVSYDGIDPQYLAAHYRGDVSYAPEDDTHFPSLSVKNTLSVAAKMRTPQNRLENLSRPEFVQNIVETLATVFGLRHTFETPVGDESIRGVSGGEKKRVSIAEMMATRVRIGCWDNSTRGLDSSTALEFVRALRIATDVGRATTIVTIYQAAESLYHLFDKVCVLYSGKQIYFGPADSARQYFIDMGWEPAN…
jgi|CerAGI|610445|_Ceratobasidium_sp._anastomosis_group_I__DN8442_Agaricomycetes	MAANPRPTKRRVSNADTVPPDHFDPEGCAALTHTLSRMSQRSDSQAEGGSTSAMGTLVEDRVEEEKFDFADQLKSIFARMHEEGIKKREIGVGFVDLTVRGLGAAAKFQPTIFSMLSPTSWLKQIGEARHPPVKDILSNFTGVAHSGEMLLVLGSPGSGCSTLLKVLANQRQGYHQVTGDVSYDGITPEYLAKHYRGDVSYSPEDDTHFPSLSVKNTLSMAAKMRAPHQRTGNVSRSEYVQNIVQMLSTVFGLRHTYDTPVGDETIRGVSGGEKKRVSIAEMMATRICIGCWDNSTRGLDASTALEFTRALRIATDISHATTIVTIYQASESLYRLFDKVCIIYSGKQIYFGLAESARQYFIDMGWEPANRQTTADFLVSVTDPLARIPRAGWESRVPR…
jgi|Cersp1|319838|_Ceraceosorus_guamensis_MCA_4658_Ustilaginomycotina	MSHNAPIAQQSNVAAEQVTGEVQPAAEAPKAAPAAIPNFQGGADAAPMSSAGTWGESQRGKPVDPARAREDFELARLASRQRSTTSRDPSFAGGGTIAQIISGSSRRAKNAEKAIEEGSGTDDEKADAKAHLATSDEDFDLGAWIQSRFAQQQRQGVNSKKPLGLSWRDVSISAPGAGGGGIFVKTVPQSIINTATNDPLGILAKLVPGFGKLLSKASGLQQSPLLHPTSGVLRSGEMVLVIGRPGSGCTTFLKALTSSSDANVSQGGSISYSGLSPAEINKRYRGEVVFSGEDDIHFSTITVGQTLKFALRNKVPTKKARLEGESRDDFIETIVTLLLKMFNMSHVRDTIVGDAAVRGVSGGERKRVTLSEALITRASVIAFDNATRGLDASTALEYA…
jgi|Cersu1|114880|_Ceriporiopsis__Gelatoporia__subvermispora_B_Agaricomycetes	MSTTMDPAELEQGHSLEERDHVPELPGGPSVAAAYGNAAIHNLLESDSPSGNSSERPAPPKQPSHVDVGFFDREGVNELRRNISRLSESLGQEQPRPSSGRSEGASVFSDDTLIPGDGPYDLEKALRTIMGRLESSDIKKRELGVVFNDLRVVGLGAGATYQPTLASETNPLGILDKIQAARHPPTRDILSGFEGVVKPGEMLLVLGRPGAGCSTLLRVLANQRSDYHAVYGDVRYDAFSPEDIHKHYRGDVQYCPEDDIHFPTLTVEETIRFAARTRVPHKRIQGMSREDMIALFTEVLMTVFGLRHARSTLVGDSSIRGVSGGEKKRVSICEALATRGLLFSWDNSTRGLDASTALEFVRALRIATDITRNTTIVSIYQAGESLYEHFDKVCVIYEG…
jgi|Cerzm1|101459|_Cercospora_zeae_maydis_Dothideomycetes	MASAAEKVEQELHLDHPGHTHGGHGFTQTENAETPSTAHLQSSEKAHEAGFATEAVEQTTRDVDRDTLATERDTSEEQTRRESVERPKAYGVDVQRAQSDFAELQRELSSTSRISKGRLSRTQSRRSEKNGTRDLEKAVSPSTTEDEPFDLEDTLRGNKRLEEESGIKHKAIGVIWDGLTVRGMGGSKIFVQTFPDAFTGFFLFPVKYLMGLAGLGGKGKEVHILQNFKGVVKPGEMVLVLGKPGSGCTSFLKVIANQRYGYTGIDGEVHYGPFTAKEFEKRYRGEAVYCEEDDVHHPTLTVGQTLGFALETKVPGKRPGGISAAEFKDKVVDMLLRMFNIEHTKNTIVGNPFVRGISGGERKRVSIAEMMINSSAVASHDNSTRGLDASTALDYAKSL…
jgi|Chalo1|436547|_Chalara_longipes_BDJ_Leotiomycetes	MSEKLPTSFPLPESPADFSEKPIAPNRNSVDTITDSEAARENVRNGNGNPNGFVRTTSGVDVKAAEEQFAHLQRELSGISQTSRRLSRSQSKAHGRPEEKDVERTGTSESTTEGEQFDLEHTLRGNHTAEQESGIRSKHIGVIWENLTVSGTGGVTNFVKTFPDAFVSFFNVIETGMHIFGIGKKGREVNILQNFRGLVHPGEMVLVLGRPGSGCTSFLKVIANQRFGYTGVNGEVLYGPFDAKTFAKQYRGEAVYNQEDDVHHPTLTVGQTLGFALDTKTPGKRPFGMSKADFKDKVITTLLKMFNIEHTRNTIVGNPFVRGVSGGERKRVSIAEMMVTAATVCAWDNSTRGLDASTALDYAKSLRIMTNIYKTTTFVSLYQASENIYKQFDKVLVID…
jgi|Chathe1|5087|_Chaetomium_thermophilum_var_thermophilum_DSM_1495_Sordariomycetes	MDTKEPVPTEAQPSSSTSSTTARSIEEHIEEARRNNPNGTTRPTGVSVEQAEADFAELQRELSRMSRVSHRCSHAGDNDKALEAGLATSEETFEQFDLEAALRGNLDEERQAGIRPKHLGVYWDGLTVKGIGGSTNYVKTFPDAFIDFFDFITPIKNLLGFGKKGTEVTILNNFKGVCKPGEMILVLGKPGSGCTTFLKTIANQRHGYTGITGEVLYGPFTAEEFRQYRGEALYNQEDDVHHPTLTVEQTLGFALDVKAPAKLPGGMTREQFKEKVITLLLKMFNIEHTRKTIVGNSFVRGVSGGERKRVSIAEMLVSNACILSWDNSTRGLDASTALDFVKSLRIQTNLYKTSTFVSLYQASENIYKLFDKVLVIDEGRQVYFGPASEARAYFEGLGF…
jgi|Claba1|139909|_Cladophialophora_bantiana_CBS_173.52_Eurotiomycetes	MVDALSKELGLNHPAQQHGAGANQLPQENAHQYDEEESDTLRDREAFASEKQYERPRISADSYGLQRTSSGVNVEQAEKDFAELSKELSAISRRISRTHSKASNVRGKDVEKAISSSDENSEDAFDLESTLRGAREADTAAGIKPKYIGVIWDNLTVRGIGGIKNFVKVFPDAFIDFFNVPGTIMSILGIGKKGREFNILQGFRGVAKPGEMVLVLGRPGSGCTTFLKVLANQRYGYTGIEGEVLYGPFDAATFEKLYRGEAVYNQEDDVHHPTLTVGQTLGFALDTKTPGKRPLGLSKAEFKDRVIRLLLKMFNIEHTINTIVGNPFMRGVSGGERKRVSIAEMMVTRATVCCWDNSTRGLDASTALDYAKSLRIMTNIYKTTTFVSLYQASENIYSQ…
jgi|Claca1|105678|_Cladophialophora_carrionii_CBS_160.54_Eurotiomycetes	MADGVCKELGLNHPAQQHGATANGHVQGASHKHGEKQPDATGDKELQPSEKQWERPRISSDAHALQRTTSGVNVEQAEKDFAELSRELSAISRRVSRTQSKASGFRSKDVEKAISSSDDNSDDAFDLETALHGAREADNAAGIKSKYIGVIWDNLTVRGIGGVKNFVKVFPDAFIDFFNVPGTIMSILGRGKKGKEFNILQGFRGVAKPGEMVLVLGRPGSGCTTFLKVLANQRYGYTGIEGEVLYGPFDAATFEKLYRGEAVYNQEDDVHHPTLTVGQTLGFALDTKTPGKRPQGLSKAEFKDRVIRLLLKMFNIEHTINTIVGNPFMRGVSGGERKRVSIAEMMVTRATVCCWDNSTRGLDASTASDYAKSLRIMTNIYKTTTFVSLYQASETIYSQ…
jgi|Clael1|372532|_Clathrospora_elynae_CBS_161.51_Dothideomycetes	MENANVPHTDTTFEAIQPNRNHGHGDNDSIKTASINDSTARNSEKYADTGFTDVRGGVNVQRAEADFHELSKELSRASNVSRRLSRVQSKQSRKDHAITDVEKGGLAGSDTSDEPFDLERVLRGGKDEEEAAGIKSKRIGVMWDGLTVSGIGGVKNYVKTFPDAFVSFFNVFETVGSLLGLGKKGKEFDILKDFKGVAKPGEMVLVLGRPGSGCTTFLKVISNQRYGYTSVDGKVLYGPFKSDFFEKRYRGEAVYCEEDENHHPTLTVGQTLDFALETKVPGKRPAGLSRQDFKEKVINLMLKMFNIEHTRNTIVGNPFVRGVSGGERKRVSIAETMITGASLMSWDNSTRGLDASTAVDYARSLRVLTNIYSTTTFVSLYQASENIYKCFDKVLVIDS…
jgi|Clafu1|185034|_Cladosporium_fulvum_Dothideomycetes	MERVEQELHLRHVGHVHGGQGTIAGNAEVPSSGVHPTARDQEAGLATEAYEEKPRQSYLTNSSKEGEDAASTRRPSWEQSEKHHHGANGVNVEGAHREWSHLQRELSHISRQQSRTSSKSGKQINELVRDLEKATSSPGTSEDEGAFDLQEYLRSSKQLEEEFGIKSKKIGVIWENLTVKGMGGAKIFVKTFPDAFTDFFGFPVKFTMGLFGFGKKGREVNILQDFKGVVKPGEMVLVLGRPGSGCTTFLKVIANQRFGYTNLDGKVLYGPFTNEEFEKRYRGEAVYCMEDDVHHPTLTVGQTLGFALETKVPGKRPGGLTTNQFKDKVIDMLLRMFNIEHTKNTIVGNPFVRGISGGERKRVSIAEMMITGAAVCSHDNSTRGLDASTALDYAKSLRV…
jgi|Claim1|146160|_Cladophialophora_immunda_CBS83496_Eurotiomycetes	MVDALSKELGLDHPAQQHGAGTNQHLQEQAHQYGEKEHDTIRDREAFASEKHYERPRISTDSYGLQRTASGVNVEQAEKDFAELSRELSAISRRISRTHSKASNARARDVEKAISSSDETSEDTFDLESTLRGAREADNAAGIKPKYIGVIWDHLTVRGIGGIKNFVKVFPDAFVDFFNVPGTIMSILGMGKKGREFNILHSFRGVAKPGEMVLVLGRPGSGCTTFLKVLANQRYGYTGIDGEVLYGPFDAATFEKLYRGEAVYNQEDDVHHPTLTVGQTLGFALDTKTPGKRPQGLSKAEFKDRVIRLLLKMFNIEHTINTIVGNPFMRGVSGGERKRVSIAEMMVTRATVCCWDNSTRGLDASTALDYAKSLRIMTNIYKTTTFVSLYQASENIYSQ…
jgi|Claps1|135058|_Cladophialophora_psammophila_CBS_110553_Eurotiomycetes	MVDGLSKELGLNHPAQQHGAGANQNSQAKAHQYDEKESDTIRGREAFAGEKHYERPRISADSYGLQRTSSGVNVEQAEKDFAELSRELSAISRRISRTHSKASNVRAKDVEKAISSSDENSEDTFDLETTLRGAREADTAAGIKPKYIGVIWDNLTVRGIGGIKNFVKVFPDAFIDFFNVPGTIMSILGIGKKGREFSILQGFRGVAKPGEMVLVLGRPGSGCTTFLKVLANQRYGYTGIDGEVLYGPFDAATFEKLYRGEAVYNQEDDVHHPTLTVGQTLGFALDTKTPGKRPLGLSKAEFKNRVIRLLLKMFNIEHTINTIVGNPFMRGVSGGERKRVSIAEMMVTRATVCCWDNSTRGLDASTALDYAKSLRIMTNIYKTTTFVSLYQASENIYSQ…
jgi|Claye1|4942|_Cladophialophora_yegresii_CBS_114405_Eurotiomycetes	MADGFSKELGLNHPAQQHGATANGHVQGTSHEHGEKQSDATADKELQPSEKKWERPRISSDAYGLQRTTSGVNVEQAERDFAELSRELSAISRRMSRTQSRASGFRAKDVEKAISSSDENSDDAFDLETALHGAREADNAAGIKSKYIGVIWDNLTVRGIGGVKNFVKVFPDAFVDFFNVPGTIMSILGMGKKGKEFNILQGFRGLAKPGEMVLVLGRPGSGCTTFLKVLANQRYGYTGIEGEVLYGPFDAATFEKLYRGEAVYNQEDDVHHPTLTVGQTLGFALDTKTPGKRPQGLSKAEFKDRVIRLLLKMFNIEHTINTIVGNPFMRGVSGGERKRVSIAEMMVTRATVCCWDNSTRGLDASTASDYAKSLRIMTNIYKTTTFVSLYQASETIYSQ…
jgi|Cligib1|1672275|_Clitocybe_gibba_IJFM_A808_Agaricomycetes	MSETPLSYDTRAGSASSGSLRDLPTKQAIAAHDISSDNRPTTTPNNRSRARSGSTVSHVDVDFFDPSGVQELQRQLTRKSTRGKDVIPPHLTHSHSDSTLTGDSNFNLERVARLMVEDREKAQIKTRELGVVFEDLHVTGLGASASYQPTLGSTVNPMNLVKAVSDARHPPLRSILAGFEGVVRPGEMLLVLGRPGSGCSTFLKTLANQTAEYYSVTGDINYDSLSPAEIAKHYRGDVQYCPEDDVHFPTLTVQQTLDFAAKTRAPQSRLWKTRREYISRATQILTTVFGLKHAMKTPVGDAAIRGVSGGEKKRVSIAEALATRSRVNAWDNSTRGLDSSTALEFGRALRIATDLDRVTTIVSIYQAGESLYQLFDKVCVIYEGKMAYFGPADQARQYF…
jgi|Cligib1|1678316|_Clitocybe_gibba_IJFM_A808_Agaricomycetes	MTIGPDNDAVPPPQADTDLFDAPGVSYLRRTMANDLAGGGDPAKHVSETGSEITLPIEEHFDFEKTLRHVIKSRDEAGVKARDLGVMFDNLRVIGLSAAATRQPTLGSVLNPLSALEAIQSARYPPTHDILHGFEGVVRPGEMILVLGRPGSGCSTLLKTLANQRAEYHAVEGHVHYDSLTSEQIEKHYRGDIIYSPEDDVHFPSLTVEQTIKFAATVRAPHQRLGYSRKDYSQLATDALLAAFGLTHARNTPVGDAAIRGISGGEKKRVSICEVLASRACIGVWDNSTRGLDSSTALEFIQALRIATDIARLSTIVSLYQAGESLYDHFDKVCVIYEGRMAYFGPAKEAKDYFINMGNGPQQPHSSRGVSVMPRDASEFAAHFKNSKIGAANRAAIAA…
jgi|Cloaq1|497318|_Clohesyomyces_aquaticus_Dothideomycetes	MREDTNGPTYEAIHPERSHVQRSRNSISTIGSDRAHTEQYSEKGSTNVGGGGVNIQRAEADFAELSKELSRSSQISRRISRTQSRQSRKEHVIADVEKSAPASEASSDEQFDLETVLRGNKDEEELAGIKSKRIGVVWDNLTVSGIGGVKNYVKTFPDAFVSFFNVYATAKAILGLGNKGREFDILKNFKGVAKPGEMVLVLGKPGSGCTTFLKVISNQRYGYTKVDGEVLYGPFDSAFYEKRYRGEAVYCEEDENHHPTLTVGQTLDFALETKVPGKRPAGLSRKEFKNKIIDLMLKMFNIEHTKNTIVGNPFVRGISGGERKRVSIAETMITGASVMSWDNSTRGLDASTAVDYARSLRVLTNIYKTTTFVSLYQASENIYDVFDKVLVIDSGRSVY…
jgi|Coclu2|43336|_Cochliobolus_lunatus_m118_Dothideomycetes	MDNHDAHPREHTEGPTFEPIHTNAQHDNASVRTPSIDDTTARNSPKPDDKAYGDARGGVNVHRAEADFAELSKELSRASNAERRLSRVQSRHSRKDKTITDVEKDAAEGSQSSDEPFDLEATLRGGRDEEERAGIKSKRIGVMWDGLTVSGVGGVKNYVKTFPDAFVSFFNVFETAANVLGLGKKGKEFDILKDFKGVVKPGEMVLVLGKPGSGCTTFLKVISNQRYGYTKIDGNVQYGPFDADFFGKRYRGEAVYCEEEENHHPTLTVGQTLDFALETKVPGKRPGGLSRQAFKEKVIDTMLKMFNIEHTRNTIVGNPFVRGVSGGERKRVSIAETMVTGASVMSWDNSTRGLDASTAVDYARSLRVLTNIYKTTTFVSLYQASENIYKCFDKVMVID…
jgi|Cocmi1|103512|_Cochliobolus_miyabeanus_ATCC_44560_Dothideomycetes	MDNPGARAAHPHEHTEGPTFEAIHTNHHDDASINTPSVNDTTARNSPKPDEKDNSHTQYGVDVHRAEADFAQLSKELSRTSNISRRMSRVQSKHSRKDQVADVEKVGSESSDEPFDLEATLRGKRDEEDASGIKSKRIGVIWDGLTVSGIGGVKNYVKTFPDSFVSFFNVFETAASILGLGKKGKEFDILKDFKGVTKPGEMVLVLGKPGSGCTTFLKVISNQRYGYTKIDGNVQYGPFDADFFEKRYRGEAVYCEEDENHHPTLTVGQTLDFALETKVPGKRPAGLSRKEFKEKVITMMLKMFNIEHTRNTIVGNPFVRGVSGGERKRVSIAETMITGASLMSWDNSTRGLDASTAVDYARSLRVLTNIYQTTTFVSLYQASENIYKVFDKVLVIDSG…
jgi|Coere1|40355|_Coemansia_reversa_NRRL_1564_Kickxellomycotina	MQGPPFAKRIGLVFDELSVFGDNVSNRHIATVVTPFYKVLKSAVHGFGIAKLFRKGDNHRQLLHGMSGVVADGEMLLVLGRPGAGCSTLLRVLGNRRGTYRRIEGHVSYGGLDPETVRRHYRGEVAYNQEDDVHFPTLTVRKTLEFAIQCKMPSKRMLKDREGYRHEFLDTLLDMYGLAGCADTIVGNAFLRGVSGGERKRVSIAEQVASGASVDVWDGSTRGLDSSSALDYVRSLRITTDVLHKATVVTIYQASENIYDLFDKVMVVDEGRQLYFGPANEAVEYFRALGIDKPLRQTTSDFLTGVTQLHERRVLPGWEDKAPKNAEDFERAWLESSQCKAVKEQVGAFETQMQQDQRGREIREFVDQTKMGTSKLRRRSPYTTTFFFQLVKLFHREWE…
jgi|Coere1|99317|_Coemansia_reversa_NRRL_1564_Kickxellomycotina	MNKKKAEKHSAHSGSNSSSDGSLGSVESQSSLESEELDEALMSFGEPLHVSISHATTRFQTIQHAHSLQPGEEEAKVGGGGQFDLKKWLSRRQAAEGPPFAKRFGLVFSDLDIYGTDVSNRHIATLITPIWKLIKGVRNGYGIFQLLTGMGNKRQLIHSVSGEVKEGEMLLVLGRPGSGCSTLLRVLGNHRKTYTKIDGYISYGGLSPKEVLRSYRGEVAYNQEDDLHFPTLTVRKTLEFAIKCKTPSRQVLRDSSAFQRDVLQMLYDMYGLGGCADTIVGNAFLRGVSGGERKRVSIAEQVAIGASVEIWDNSTRGLDASSALDYVRSLRINADTLQKAEVATIYQASESIYKLFDKVMVLDNGRQLYFGPTTEAVEYFERLGMYKPPRQTTSDFLTG…
jgi|Colch1|156|_Colletotrichum_chlorophyti_NTL11_Sordariomycetes	MADREFEKQQEAVAGGSPVTNEKDAADANTAPRSSTSTAADSEQQREEARRNNPDGFTAIHSGMSVHQAEADFADLQRELSGVSRASRVNSRSSRRKSEDVEKAVANVNSASPSSETESEQFDLEAVLRGGVEAEREAGIRPKHIGAYWDGLTVKGMGGTTNYVKTFPDAFVDFVDYVTPVMNMLGLGKKGVEATLLDDFKGVCKPGEMILVLGKPGSGCTTFLKTIANQRAGYTSVTGDVRYGPFTADEFKQYRGEAVYNQEDDIHHATLTVEQTLGFALDTKVPAKRPAGMSKNEFKEQVITTLLKMFNIEHTRRTVVGDAFVRGVSGGERKRVSIAEMMITNACILSWDNSTRGLDASTALDFVKSLRVQTNLYKTSTFVSLYQASENIYNLFDKV…
jgi|Colfi1|281598|_Colletotrichum_fioriniae_PJ7_Sordariomycetes	MADQDFEKTEQAVAGGSPAVNEKNNTADSNTAPRSSTSTAADSEQQREEARRNNPDGFTAIHAGISVHQAEAEFAELQRELSGHSRASRVNSRNSRRKSEDVEKAVANVNSATPSSETDGEQFDLEAVLRGGVEAEREAGIRPKHIGAYWDGLTVKGTGGTTNYVQTFPDAFVSFVDYVTPVMNLLGLNKKGVEATLLDNFKGVCKPGEMVLVLGKPGSGCTTFLKTIANWRAGYTSVTGDVLYGKFTAEEFKQYRGEAVYNQEDDIHHSTLTVEQTLGFALDTKVPAKRPAGMSKNDFKEQVISTLLKMFNIEHTRHTVVGDAFVRGVSGGERKRVSIAEMMITNACVLSWDNSTRGLDASTALDFVKSLRVQTNLYQTTTFVSLYQASENIYNLFDK…
jgi|Colgr1|8828|_Colletotrichum_graminicola_M1.001_Sordariomycetes	MADQAFEKTQEAVAGGSPAVVDEKNTADANPPSRSSTSTATDSSENRREEARRNNPDGFSAIHTGVSVHQAEAEFAELQRELSGLSRASRVNSRNSRNKHQDVEKAVANVNSSSPSSDTEGEQFDLEAVLRGGVEAERQAGIRPKHIGAYWDGLTVKGMGGTTNYVQTFPDAFVNFVDYVTPVMDLLGLNKKGVEATLLDNFKGVCKPGEMVLVLGKPGSGCSTFLKTIANWRDGYTAVEGEVLYGPFTAGEFKQYRGEAVYNQEDDIHHATLTVEQTLGFALDTKLPAKRPVGLSKQDFKEHVISTLLKMFNIEHTRHTIVGDALVRGVSGGERKRVSIAEMMISNACVLSWDNSTRGLDASTALDFVKSLRVQTNLYRTTTFVSLYQASENIYNHFD…
jgi|Colhig2|7713|_Colletotrichum_higginsianum_IMI_349063_Sordariomycetes	MADQEFEKTQEAVAGGSPAVNEKNTAEAHPAPRSSTSTAADVSENQREEARRNNPDGFSAIHTGVSVHQAEAEFAELQRELSGMSRASRVNSRRKSGDVEKAVTNVNSTSPSSDTEAEQFDLEAVLRGGVEAERQAGIRPKHIGVYWDGLTVKGMGGTTNYVQTFPDAFVNFVDYVTPVMNLLGLNKKGVEATLLDHFKGVCKPGEMVLVLGKPGSGCSTFLKTIANWRGGYTDVSGEVLYGPFTADEFKQYRGEAVYNQEDDIHHSTLTVEQTLGFALDTKVPAKRPAGLSKNDFKKQVISTLLKMFNIEHTRNTVVGDAFVRGVSGGERKRVSIAEMMISNACVLSWDNSTRGLDASTALDFVKSLRVQTNLYQTSTFVSLYQASENIYNLFDKVMV…
jgi|Colin1|5177|_Colletotrichum_incanum_MAFF_238712_Sordariomycetes	MADQDFEKTQEAVAGGSPVVNEKNTAEAHPAPRSSTSTAADSSENQREEARRNNPDGFTAIHAGVSVHQAEAEFAELQRELSGTSRASRVNSRNSRTKSEDVEKAVANVNSASPSSDTEGEQFDLEAVLRGGVEAERQAGIRPKHIGVYWDGLTVKGMGGTTNYVQTFPDAFINFVDYVTPVMDLLGLNKKGVEATLLDSFKGVCKPGEMVLVLGKPGSGCSTFLKTIANWRGGYTSVTGEVLYGPFTAEEFKQYRGEAVYNQEDDIHHSTLTVEQTLGFALDTKVPAKRPAGLSKNEFKKQVISTLLKMFNIEHTRHTVVGDAFVRGVSGGERKRVSIAEMMISNACVLSWDNSTRGLDASTALDFVKSLRVQTNLYQTTTFVSLYQASENIYNHFDK…
jgi|Colny1|1016990|_Colletotrichum_nymphaeae_SA_01_Sordariomycetes	MADQDFEKTEQAVAGGSPAVNEKNNTADSSTAPRSSTSTAADSEQQREEARRNNPDGFTAIHAGISVHQAEAEFAELQRELSGHSRASRVNSRNSRRKSEDVEKAVANVNSATSSSETDGEQFDLEAVLRGGVEAEREAGIRPKHIGAYWDGLTVKGMGGTTNYVQTFPDAFVSFVDYVTPVMNLLGLNKKGVEATLLDNFKGVCKPGEMVLVLGKPGSGCTTFLKTIANWRAGYTSVTGDVLYGKFTADEFKQYRGEAVYNQEDDIHHSTLTVEQTLGFALDTKVPAKRPAGMSKNEFKEQVISTLLKMFNIEHTRHTVVGDAFVRGVSGGERKRVSIAEMMITNACVLSWDNSTRGLDASTALDFVKSLRVQTNLYQTTTFVSLYQASENIYNLFDK…
jgi|Color1|12270|_Colletotrichum_orchidophilum_IMI_309357_Sordariomycetes	MADQDSEKTEQAVAGRSPAINEKNMADSNPAPRSSTSTAADSEQQREEARRTNPDGFTAIHAGISVHQAEAEFAELQRELSGHSRASRVNSRNSHRKSEDVEKAIANVNSATPSSETDGEQFDLEAVLRGGVEAEREAGIRPKHIGAYWDGLTVKGMGGTTNYVQTFPDAFVNFVDYVTPVMNLLGLNKKGVEATLLDNFKGVCKPGEMVLVLGKPGSGCTTFLKTIANWRAGYTSVTGDVLYGRFTADEFKQYRGEAVYNQEDDIHHSTLTVEQTLGFALDTKVPAKRPAGMSKNHFKEQVISTLLKMFNIEHTRHTVVGDAFVRGVSGGERKRVSIAEMMITNACVLSWDNSTRGLDASTALDFVKSLRVQTNLYQTTTFVSLYQASENIYNLFDKV…
jgi|Colorb1|138595|_Colletotrichum_orbiculare_104_T_Sordariomycetes	MDSLPLYRTEGRKLGVMFENVTIMGSPRAQRQVDDTGYLLLRAFMWPLEKVRQFAGNRRAAPTHVIKDLTGVLFPGETVLVLGNPGAGCSTTLKIIANHRQEFSKVEGNVCYASIPSEDLPAEFRSEIVYNGEEDIHIPHLKVRDTMDFALPLRKPAASEQPDSDFSAHMTDRILQSLGIEKTSNTIVGNAFVRGVSGGERKRVSLAEVLAANPSIVSWDNPIRGLDSSSAFDFLYMLKQISDAVGMTNAVSLYQASDSMYRHCFDKVLLLYEGHMIFFGPVSEAKAYFEKLGFQHVHRQTMPEFLTAITSPNERRIRPDYSGPTYLDPESLAAVFRSSEVYAQNLEQIARYKETVGKTATAAALRYEVSRTVDKHRFFKTTTSSLRKQVSVSMQRYFR…
jgi|Colorb1|139478|_Colletotrichum_orbiculare_104_T_Sordariomycetes	MADRDFEKQQEAAAGGSPVANEKNMTDTTPAPRSSTSTAADPEQQREEARRNNPNGFSAINTGVSVHQAEAEFAELQRELSGLSRASRRSSHHSRGKPDDAEKAVANVNSASPSSETDGEQFDLEAVLRGGVEAERQAGIRPKHIGAYWDGLTVTGMGGTTNYVKTFPDAFVDFVNYVTPVMNILGLGKKGIEATLLDHFKGVCKPGEMVLVLGKPGSGCTTFLKTIANQRAGYTSVTGDVRYGPFTADEFKRYRGEAVYNQEDDIHHSTLTVEQTLGFALDTKVPAKRPAGMSKNDFKAQVISTLLKMFNIEHTRHTVVGDAFVRGVSGGERKRVSIAEMMITNACVLSWDNSTRGLDASTALDFVKSLRVQTNLYQTSTFVSLYQASENIYNLFDKV…
jgi|Colsa1|945387|_Colletotrichum_salicis_CBS607.94_Sordariomycetes	MADQDFEKTEQAVAGGNPAVNEKNNTADSSTAARSSTSTAADSEQQREEARRTNPDGFSAIHAGISVHQAEAEFAELQRELSGHSRASRVNSRNSRRKSEDVEKAVANVNSATPSSETDGEQFDLEAVLRGGVEAEREAGIRPKHIGAYWDGLTVKGMGGTTNYVQTFPDAFVSFVDYVTPVMNLLGLNKKGVEATLLDNFKGVCKPGEMVLVLGKPGSGCTTFLKTIANWRAGYTGVTGDVLYGKFTADEFKQYRGEAVYNQEDDIHHSTLTVEQTLGFALDTKVPAKRPAGMSKNEFKEQVISTLLKMFNIEHTRHTVVGDAFVRGVSGGERKRVSIAEMMITNACVLSWDNSTRGLDASTALDFVKSLRVQTNLYQTTTFVSLYQASENIYNLFDK…
jgi|Colsi1|978050|_Colletotrichum_simmondsii_CBS122122_Sordariomycetes	MADQDFEKTEQAVAGGSPAVNEKNNTADSSTAPRSSTSTAADSEQQREEARRNNPDGFTAIHAGISVHQAEAEFAELQRELSGHSRASRVNSRNSRRKSEDVEKAVANVNSATPSSETDGEQFDLEAVLRGGVEAEREAGIRPKHIGAYWDGLTVKGMGGTTNYVQTFPDAFVSFVDYVTPVMNLLGLNKKGVEATLLDNFKGVCKPGEMVLVLGKPGSGCTTFLKTIANWRAGYTSVTGDVLYGKFTADEFKQYRGEAVYNQEDDIHHSTLTVEQTLGFALDTKVPAKRPAGMSKNEFKEQVISTLLKMFNIEHTRHTVVGDAFVRGVSGGERKRVSIAEMMITNACVLSWDNSTRGLDASTALDFVKSLRVQTNLYQTTTFVSLYQASENIYNLFDK…
jgi|Colto1|2943|_Colletotrichum_tofieldiae_0861_Sordariomycetes	MADQDFEKTQEAVAGGSPAVNEKNTAEAHPAPRSSTSTAADDSENQREEARRNNPDGFTAIHAGVSVHQAEAEFAELQRELSGMSRASRVNSRNSRSKSEDVEKAVANVNSASPSSDTEGEQFDLEAVLRGGVEAERQAGIKPKHIGVYWDGLTVKGMGGTTNYVQTFPDAFVNFVDYVTPVMNLLGLNKKGVEATLLDSFKGVCKPGEMVLVLGKPGSGCSTFLKTIANWRGGYTSVTGEVLYGPFTAEEFQQYRGEAVYNQEDDIHHSTLTVEQTLGFALDTKVPAKRPAGLSKNEFKKQVISTLLKMFNIEHTRHTVVGDAFVRGVSGGERKRVSIAEMMISNACVLSWDNSTRGLDASTALDFVKSLRVQTNLYQTSTFVSLYQASENIYNHFDK…
jgi|Conap1|101855|_Coniosporium_apollinis_CBS_100218_Dothideomycetes	MDPDAPHKFPEEREGLPAGHLHEKVEDATTTGHSQVDNIADLEERQQHGGYQAPESSTEGYSAIRGGVNVERAEASFAELNRELSRTSSHMRSLSRTQSRRSIARAAAPDVEKAESDESTEEQFDLERTLRGNRDEEEAAGIKSKRIGVIWDELTVSGIGGVKNYVKTFPMAFVSFFNVVETAMNIFGVGKKGKEFDILKDFRGVTKPGEMVLVLGKPGSGCTTFLKVISNQRFGYTKVDGEVLYGPFDSAFFEKRYRGEAVYNQEDDVHHPTLTVGQTLDFALETKVPGKRPAGLSRHDFKDKVVDMLLKMFNIEHTKNTIVGNPFVRGVSGGERKRVSIAEMMVTGASVCSWDNTTRGLDASTALDYAKSLRVITNIYQTTTFVSLYQASESIYRQF…
jgi|Conioc1|1218630|_Coniochaeta_sp._2T2.1_Sordariomycetes	MSTPFEKEILESELPGHTEPPQPRSSTSSATQDLEELREEARRNNPNGLTRVNTGVSVKDAQADFRDLQREFSRISRASRRSDARSNAEKDDNALESQDSEEQFDLEGALRGGLAAEREAGIRPKHIGVYWDDLTVKGMGGFANYVRTFPDAFVSFFDVITPTLKMLGLGKKGVEITILDKFKGLCRPGEMVLVLGKPGSGCTTFLRTIANQRHGYTAVEGDVRYGPFTAKEFEQYRGEATYNAEDDLHHPTLSVEQTLGFALDVKMPAKLPAGIDRRRFKEDVITLMLKMFNIEHTRHTVVGGHFVRGVSGGERKRVSIAEMLITNASILSWDNSSRGLDASTALDFIKSLRIQTNLYKTTTFVSLYQASQNIYNLFDKVLVIDGGKQVYFGPAAEAR…
jgi|Conioc1|287887|_Coniochaeta_sp._2T2.1_Sordariomycetes	MSTPFEKEILESELPGHTEPPQPRSSTSSATQDLEELREEARRNNPNGLTRVNTGVSVKDAQADFRDLQREFSRISRASRRSDARSNAEKDDNTVESQDSEEQFDLEGALRGGLDAEREAGIRPKHIGVYWDDLTVKGMGGLANYVRTFPDAFVSFFDVITPTLKMLGLGKKGVEITILDKFKGLCRPGEMVLVLGKPGSGCTTFLRTIANQRHGYTAVEGDVRYGPFTAKEFEQYRGEATYNAEDDLHHPTLSVEQTLGFALDVKMPAKLPAGIDRRRFKEDVITLMLKMFNIEHTRHTVVGGHFVRGVSGGERKRVSIAEMLITNASILSWDNSSRGLDASTALDFIKSLRIQTNLYKTTTFVSLYQASQNIYNLFDKVLVIDGGKQVYFGPAAEAR…
jgi|Conlig1|99253|_Coniochaeta_ligniaria_NRRL_30616_Sordariomycetes	MSAFEQEVLQSELPGHVQPELSRHIEPQPRSSTSSATQDLEELREEARRNNPNGATRANNGISVKEAQADFADLQRELSRISRVSRHSRRSDANAEKGDKELELQASEEDEQFDLEGALRGGLDAERQAGIRPKHIGVYWDDLTVKGMGGFANYVRTFPDAFVSFFDVITPVMKMLGLGRKGVEVTILDKFKGLCKPGEMVLVLGKPGSGCTTFLRTIANQRQGYTAVEGDVRYGPFTAKEFERYRGEATYNAEDDLHHPTLTVEQTLGFALDVKMPAKLPAGINRQRFKEEVITLMLKMFNIEHTRHTVVGGHFVRGVSGGERKRVSIAEMLITNACILSWDNSTRGLDASTALDFTKSLRIQTNLYKTTTFVSLYQASENIYRQFDKVLVIDAGKQV…
jgi|Copang1|422754|_Coprinellus_angulatus_CBS_144469_Agaricomycetes	MADSHPLTDIREEPASGLVSRQASDPTLHNIARHDAQQEQSQPESPRPPHAQHPRPRRQSTASRVSVDFFDPEGMAEIRRTLTQDKNKSTDDEKAGKHDEERPRTATTTRSTDSDDTVAADADGFDLEKTIKTIIRRRDKAEIKPRQLGVVFRDLRVQGVGSSASFQPTLGSTLNPLSIIEEIRNARNPPLKDILSGFEGLVKPGEMLLVLGSPGSGCSTLLKTLANHRGEYHSVEGDVHYDSITPDQLKKHFRGDVQYCPEDDVHFPTLTVEQTIDFAATTRTPRNRADYNRSQFKSFLTTILTTVFGLRHAKKTPVGNAAIRGVSGGEKKRVSIAEALATRACIGCWDNSTRGLDASTALEFVRALRIATDTMQLSTIVSIYQAGESLYQHFDKVCV…
jgi|Copang1|422880|_Coprinellus_angulatus_CBS_144469_Agaricomycetes	MSEHHPLQDIREEASGNISRQASEPTLNDFKRDNHHEHGAPPSAGHAIQRPQRRMSTASRVSVDFFDPEGMQELQRTLTSRTGNRPVSIAQSLAHSLDSQDTLAVDPDNFDFDKTIRTAIRRRDQAEIKPRQLGVAFRNVEVQGIGASASFQPTLGSLFNPLSIVEEIKNARHPPLKRILSGFEGVVKPGEMLLVLGSPGAGCSTMLKTLANHTEEYHAVSGERHYDSISPADLKRYFRGDVQYCPEDDIHFPTLTVEQTIDFAATTRTPRTRIDGTRSQFVETLMTILTTLFGLRHVRKTPVGNQQIRGISGGQKKRVSIAEALATRACIGCWDNSTRGLDASTALEFVQALRIATDTMKLGTVVSIYQAGESLYKHFDKVCVIYEGRMAYFGPADKA…
jgi|Copang1|799943|_Coprinellus_angulatus_CBS_144469_Agaricomycetes	MSEQRPLSDIREEAIGNLSHQASEAGLNDIKEDSSKQREHGSPLLRTPVVQAARPKRRMSTASKVSVSFFDPEGMQDLQRTLTNRTATRPKSIAESVDSEDTLTVDPDNFDLERTIRNSLRRQDKAEVKPRQLGVAFRDLEVLGVGASSSFQPTFGSLFNPFAIAEGIRNARHPSIKHILSGFEGVVKPGEMLLVLGSPGAGCSTLLKTLANYTEEYHAVAGERHYDSISPADLKRYFRGDVQYCPEDDVHFPTLTVEQTIEFAATTRAPRPRTDITRSQFIEMMTDIMTTVFGLRHVRQTPVGNQQIRGISGGQKKRVSIAESLASRSCIGCWDNSTRGLDASTALEFVQALRIATDTIRLSTVVSIYQAGESLYKHFDKVCVIYEGRMAFFGPTDKA…
jgi|Copang1|871881|_Coprinellus_angulatus_CBS_144469_Agaricomycetes	MLKTLANHTEEYHAVSGERHYDSISPADLKRYFRGDVQYCPEDDIHFPTLTVEQTIDFAATTRTPRTRIDGTRSQFVETVTTILTTVFGLRHVRKTPVGNQQIRGISGGQKKRVSIAEALATRACIGCWDNSTRGLDASTALEFVQALRITTDTMKLGTVVSIYQAGESLYKHFDKVCVIYEGSSPDMNLPTVKPPPDFLVAVTDPGARIPRAGVASQPRTADEFAQYFKASKLGRENAEEVDQYISTYSGNTESAKAYAQSARAEFAKRSGMKNPYMLTIPQQVAAVMRRKIQIIRGSMLATGINLFSYVFQAIITGTVFLRMPEATSAFFSRSGVLFFALLFSALNTMAEIPALFAQREIVLRHEKAALYHPFVEMLAHTLVDIPIALVITTVFVII…
jgi|Copci1|6543|_Coprinopsis_cinerea_Agaricomycetes	MAEHIPLANISEEASLSRATSFKWSKKADHHDADFDDDAPPTSPKIQAKRRNSRRMSTASRVSIDFFDPQGVEGLRRSMTREKQTQPSTVPFPAPASSDASSDDSFDMDSKDFDLEKWIRQMIQRRSNSEAKPRQLGVVFRDLQVLGIGASASYQPTLGSVLNPLDAIRSFQTARHPPIKEILTGFEGVVRPGEMLLVLGSPGAGCSTFLKTLANHRAEYHAVNGEVHYDSISPEELHKYFRGDVQYCPEDDIHFPTLTVDQTIKFAARTRTPRHREEFTRAQFTEMLSTVLTTVFGLRHVRNTMVGDAAIRGVSGGQKKRVSIAESLATRACMACWDNSTRGLDASTALEFVRALRIATDAMQLSTVVSIYQAGESLYKHFDKVCVIYEGRMAYFGPA…
jgi|Copmar1|757994|_Coprinopsis_marcescibilis_CBS121175_Agaricomycetes	MSEPAHLPDIVEETPSASVSRVASTLKLESDVHHHHHEKHHEHPPSASPRTHFTKPRRNSTASRVSIDFFDPEGVNELRRTITKETTEHPLPKESESTSSDASSDHTLAVDENDFNLERVIRQVLRRRDKGEIKSRELGVVFRDLRVVGLGSAASYQPTFGSLFNPLDIVSSIRNARNPPLRDILQGFEGVVKPGEMILVLGSPGAGCSTFLKTLANHRDEYHAVEGEVHYDSISPADLKRYFRGDVQYCPEDDIHFPTLTVEQTIKFAGRTRTPRNRVEYSREQFNDLLANILTTVFGLRQVKDTPVGDAMIRGISGGQKKRVSIAESLATRACIASWDNSTRGLDASTALEFVQALRIATDTMRHSTIVSLYQAGESLYKHFDKVCLIYEGRMAYFG…
jgi|Copmar1|758018|_Coprinopsis_marcescibilis_CBS121175_Agaricomycetes	MSMASTGNNRNPQQPQEDGVVQHEQLARSHSDPQSVASPGEGILVTHGEHVSLAPGVLNEHNQHPSFLPEPSVSHSIRPIRHLQQRHSHVSVDYFDPTGMQGLSRALSQLSEQPSVEEGPERPHSTASSESTIVVGEDIDFEQLVRQYLRKRDKAEIKPRQLGVLFSNLRVVGMGASASFQPTLGSLLNPLNIFKAIHTSRHPPLRDILSDFDGLVRPGEMLLVLGRPGSGCSTLLKVLANRRAGYHRIEGDVTYGSLTYQQIAKHFRGDVQYCPEDDVHFPTLTVDQTIHFAAKTRAPQARIEGQSRKQFTRVVTDVYETIFGLRHVKDTVVGDASVRGVSGGEKKRVSISEAMATRSLITSWDNSTRGLDSSTALEYVRALRIGTDLVRDATIVSIY…
jgi|Copmic2|1756871|_Coprinellus_micaceus_FP101781_Agaricomycetes	MSEGYPLADIREEASSSGFISRQASDPTLNNEKRHHEHEHPPHAHHHEPLERRTSRASRVSVDFFDPEGMVQLQRTLTGQGNKNAARPESPESASSYSTGHTLTVDPDDFDLERMIRSIVRRRDKAEIRPRSLGVAFRDLRVQGVGAAASYQPTLGSLLNPLSALEGIKNARHPPLKDILQGFEGVVKPGEMLLVLGSPGAGCSTMLKTLANHREEYHSITGDVHYDSISPSEVKKYFRGGHDVHFPTLTVEQTIEFAARTRTPRARLDQSREVFRKTMTDILITVFGLRHVRNTFVGDAQIRGISGGQRKRVSIAEMLATRACIGCWDNSTRGLDASTALEFVQALRIATDTMRLGTVVSIYQAGESLYEHFDKVCVIYEGRMAYFGPADKAKQYFID…
jgi|Corca1|17238|_Corynespora_cassiicola_CCP_Dothideomycetes	MEKPNSTPNDESAVAYEAIHSPHAQAHPIRDGDSTTTHSSSDNTARSSEKAPTNNGPEYININNGVDVARAEADFAQLSKELSRTSHISRKLSRTQSRQSGKNKATDAEKAVESELSSEEPFDLQSVLRGNRDEEEAAGIKSKRIGVSWDGLTVSGIGGVKNYVKTFPDAFVSFFNVYETAMTLLGLGKKGREFDILKDFKGVAKPGEMVLVLGRPGSGCTSFLKVISNQRYGYTKVDGNVQYGPFDAAFFEKRYRGEAVYCEEDENHHPTLTVGQTLDFALECKVPGKRPAGLSRTEFKEKVINLMLKMFNIEHTRNTIVGNPFVRGVSGGERKRVSIAETMITGASVVSWDNSTRGLDASTAVDYARSLRVLTNIYQTTTFVSLYQASENIYNVFDK…
jgi|Corca1|629149|_Corynespora_cassiicola_CCP_Dothideomycetes	MDQDRNSTGSSGLPTYRPDGRSLGILFEDVDVWGNAAGESRAQDMLAVFENILYNWPKALLSKAIGKSNTNYRRLVQGAVGVVPPGETLLVLGRPGAGCSTLLKVLANQRLPFVGVDGNVQYGTFSASEMGTHYRSEVIYNAEDDVHFPTLSVANTMAFALKLRKPERLKDETDNQFASRMTDVILRALKIEHTKDTIVGDAYVRGVSGGERKRVSLAEVLSAAPAVVCWDNPLRGLDSSSALMFLRLLRAMSTTTGMTNIVTAYQISETIYQECFDRVLVLYEGHVVYSGAAGNTAKEYFTDHLGFFCPQRQTTPDFLTAVTSPDEQWIDETLATPPPLTPEGMSEAFRRSPAYQSLQAEILQYRNSLLNSDARAAQFEQEVGLTKTRMTTESATTVR…
jgi|Corgl3|7078315|_Cortinarius_glaucopus_AT_2004_276_Agaricomycetes	MTSTGTQPSGIQDDEQGTCTPNIPQNVVDHSHPCLPFLSQPSLDPLERPNTLRTKTHCHVSLDHFDPMGCRKLSKTLTTPPLDTDASASGSGQSASLGSNLTLAPAGGEQPFDFEKTLRYYLKKRDEADIKSRQLGVAFGKLRVVGLGDSASIQPTLGSLLNPLNILAKIRSARHPAMKNIITGFEGVVRPGEMLLVLGRPGSGCSTFLKVLANQREEFHAVQGDVYYDSLTPYPVSRQYRGDVQYCPEDDVHFPTLTVDQTLHFAAKTRAPHSRITDVSRSQYTRRVTDIYSTIFGLNHVKNTPVGDAAIRGVSGGEKKRVSISETLATRSLITSWDNSTRGLDSSTALEFVRALRIATDLICDTTIVSIYQAGESLWDVFDKVCLIYEGRMVYFGPI…
jgi|Crafun1|825754|_Crassisporium_funariophilum_CBS_144457_Agaricomycetes	MSVNLQPKGGPSTIGRLMAPSPQAMAPYNANSPLTTHTTSPYTSPNPDSSPAVSKHEDRQRRDPTASHVDVDFFDPGGVRQLRRTLTRMSSMAEGGHLEPDDVEQTTSVSSNDTLTTDGPFNFEKTLKSLVKKKEEAGVMTRELGVQWENLTVVGLGSTAAYQETFGSLLNPLSIIEKIRTLRNPPLRDIISGFEGVVRPGEMLLVLGRPGSGCTTFLKTLANQRDEYYSIGGEVHYDSFTPKDIAEHYRGDVQYCPEDDVHFPTLTVKQTLDFAAKTRMPHVRIVPSKSQYVHMITEILETIFGLKHVENTPVGDAAIRGVSGGEKKRVSIAEALATRSRVHCWDNSTRGLDSSTALEFGRALRIATDIDHRATIVSSDKVCLISEGKMVYYGPADQA…
jgi|Crafun1|851321|_Crassisporium_funariophilum_CBS_144457_Agaricomycetes	MSDLNPPPLNDIAEETPSGTVSRTTSLPTLSGIETALKSRPNENGPHDLHHEHAHQDHPPPVSPKMEFRRPRGNSSVSRVDVEFFDPAGVQKLRRTLTNQQDDKNDHGVSEKRSSSSSDATLNVGDDEGFDFEKTLRHIVRKRGEAQIKPRQLGVVFRDLRVVGVGASDSYQPTLGSTLNPLVTLEAIQKLRHPHLRDILSGFEGVVKPGEMLLVLGSPGSGCSTLLKTLANHRKEYHAVEGDVHYDSITPADLQKNFRGDVQYCPEDDIHFPTLTVSQTLDFAATTRTPRDRASVSRKAFTNMVTNMLTTVFGLRHAKNTPVGDAAIRGVSGGEKKRVSIAEALAARSCIGAWDNSTRGLDASTALEFVKALRIGTDTFGMTTIVSIYQAGESLYQHF…
jgi|Crevar1|849520|_Crepidotus_variabilis_CBS_506.95_Agaricomycetes	MVKPKPRPISGLSDLQRRPHRSNSETTLQDSFDLEKDLANCVKQMEEEGVKKRTLGVVFENLNVTGLGASASIQPTIGSVFNPANLMRSIQKLRHPPLKQILSDFEGVVRPGEMLLVLGRPGSGCSTFLKVLANDRSEFHAVEGTVHYDSLTPAQLEKHYRGDVQYSPEDDVHFPTLTVDQTIRFAAAARAPQNRVNGESRTTYVDRMTGAMRSAFGLNHAKDTMIGNEWIRGVSGGEKKRVSISETMVGRSLLTSWDNSTRGLDSSTALEFGRALRLTTDKLQRSTVVSIYQASENLYDLFDKVCVIYEGRMVYFGPASEARQYFIDMGYEPVPRQTTPDFLVAVTNPNGRVEVSERNEQEMNQEKRRRPIPRTAAEFADYYKKSETRKRNALDMEDY…
jgi|Crevar1|868268|_Crepidotus_variabilis_CBS_506.95_Agaricomycetes	MSTSTNYNTPRDYFDPSGFSQLSRTISEQQRTSEETNQTVVSLPTVSEHEDSSNDTLDDEQAFDFEKVLECYVQRVHDANIKTRKLGVVFEGLGVVGLGASASIQPTIGGLLNPINIFRNIKKARHPAIRNILTDFEGVVRPGEMLLVLGRPGSGCSTFLKVLANQRDEFHQIEGNVYYDSLTPEAVAKHYRGDVRYSPEDDIHYPTLTVDQTIRFAAATRAPQKRPPGSTRQGHIDKITEIQRTIFGLNHVKDTPVGNEAIRGVSGGEKKRVSISETLATRSRITSWDNSTRGLDASTALEFGRALRIATNMVKVSTIVSIYQAGENLYEVFDKVCVIYEGRMVYYGPASEAKQYFIEMGYQPIPRQTTPDFLVAVTDPNGRSRVKEEDRPVEKRGHP…
jgi|Croqu1|650908|_Cronartium_quercuum_f._sp._fusiforme_G11_Pucciniomycotina	MTEAQLTSSNSNSNTPSNKSTSTFLSNRIQTADRLGLKTSGLPLRFRNLSVYSSQSDLTLILDLPHAFTTLFTTPAYALINLSNRVFQSCKSSNVTKTKKITILSHLNGLLHQSELLLILGRSGSGVTSTLRALSSTKSKFSLIEGQLDYGSLSPTALYQLGLQSEVVMVEQTDDHFPTLTLDQTLSLASKCNTPSIRPNHISRQDWSKLEILAWIKSFGLSSTSLGTPIGSAHVHGLSGGERRRVSVIEGLQTDPSILCLDNPTAGLDSSTALQMIKCLKDWACIGKRCVVVGLRQGSDNLYQHFDRLLLLYDGHSIFFGPISEAITYFQDLGFERLPSSTSTDFLCSITDPDTRRIREGFDIKKIPKNPKEFVKAYEKSKYFIQLKNEMIEYEALYP…
jgi|Crula1|684292|_Crucibulum_laeve_CBS_166.37_Agaricomycetes	MSDSQHLGYIAEETPSGSVSRSASQPTLRDPESHHTTPPSPSPVSPQEHQQAHYEHHATIHNALHHHEHPTHPPDARRNSSISRVDIDYFDPAGVNELRRTLTRQSTKSHHRDGRPVSRPLSSASSSESTLAVDEESFDFQKSLRKIVRKREEALIKPRELGVVFRNLQVVGLGASASYQETMGSLFSPMSALEKIRNARHPPVRDILSGFEGVVKPGEMILVLGRPGSGCTTLLKALANQRKEFYAVKGDVHYDSISPEDLAKHFRGDVQYCPEDDVHFPTLTVDQTLKFAATTRAPRERANATREEYTNIITGMLTTIFGLRHTRQTPVGDAAIRGVSGGEKKRVSIAESLATRACIGAWDNSTRGLDASTALEFVRALRIATDTFKHATIVSIYQA…
jgi|Crula1|713075|_Crucibulum_laeve_CBS_166.37_Agaricomycetes	MARGSFSLPSAPLTGMADPGTSPVLHELPNNGGSLSVLSELPSRRTLAEYDTLHNDASALNKGTPTIANEKVPKKRRGSSASRVDIDFFDPAGVRQLQRTLSRMSTNHEDEKRPGTGSSDSTATAIGDGHFDFEKTLRDILRKRDEADIKTRELGVVFEGLRVVGLGSSASYQETLGSLLNPVNIIANIQNLRHPPLRDILSGFEGLVRPGEMLLVLGRPGSGCSTLLKTLANQTDEFRSVEGKISYDSLTPADITKHYRGDVQYCPEDDVHFPTLTVEQTLAFAAKTRAPQARPNDLSRDDYTTQVTDILTTIYGLRHAKKTPVGDAAIRGVSGGEKKRVSIAEASATRSRVTSWDNSTRGLDASTALEFGRALRIGTDLERNTTIVSIYQAGETLYQ…
jgi|Crula1|723568|_Crucibulum_laeve_CBS_166.37_Agaricomycetes	MADSTWADIHELPENGGSSSVLSELPSRRAIAEHGTYHDAPSTSVSNEEPPRKRRGSSVSRVDIDFFDPTGVRDLHRTLSRKSTHHGEKRPSTTESDITLAPIGDGPFDFEKTLRGLLRKREQADIKTREIGVVFEDLRVVGLKASASYQENMASLLNPVNILEKLRTIRHPPLRDLISGFEGLVRPGEMLLVLGRPGSGCSTFLKALANQTDEFRAVEGTRSYDSLTPEELNKHYRGDVQYCPEDDVHFPTLTVQQTLAFAAKSRAPQSRPDDISRDDYTETVTDILTTIYGLRHAKNTPVGDARIRGVSGGEKKRVSIAEASATRSRVTSWDNSTRGLDASTALEFGRALRIGTDLDRTTTIVSIYQAGESLYQLFDKVCVIYEGKMVYFGPADRAK…
jgi|Cryne_H99_1|12077|_Cryptococcus_neoformans_var._grubii_H99_Tremellomycetes	MSSPYSEDPGAVTVVQSPASSSHTFENELTNPYQQAKHDKTEDVPNSHVKIFDQPGSIPLPNAGYHCLGVVWEDVTVHGAGGSKKFVESLDISVFKFFDFYSFMKKIFQITTGPTRPLIRNFSGVVEEGEVLLVLGRPGAGCSTLMRALANVNEPFVKIEGDISYSTIPAHEAKKYFDGEIIFNSEEDEHQPLLTVEETIKAALHLKEPRKKKDKGRRPEYVESLFTRILDTFGMPHTRKTKVGNQFVRGVSGGERKRVSLAEVLTTNAAVTCWDNPIRGLDSAVALHFYKVLRELSKSLGMVNIISTYQTAQDAWKCVDRVVVIYEGRQIFSGRASQAQAYFENMGWYKKSRQTTPDFLTAVTSPNERQVREGFEGKVPQTPDEFERYFLDSQEYKEL…
jgi|Cryne_H99_1|12086|_Cryptococcus_neoformans_var._grubii_H99_Tremellomycetes	MTYHNDDPEATVVQSAASSSSPSLLAGEETNSSNVLKKDSTENVPMSHGKIFDQPGSIPLPNAGYHSLGVVWEDVTVYGAGGGKKYVESFEVSIFKLWDVYSFVKKLFRITTGPTRPLIRNFSGVAEEGEVLLVLGRPGAGCSTLMRALANVHEPFVKIEGDVSYSTIPAHEAKEYYDGEIIFNSEEDEHQPLLTVEETIKAALLLKEPHKKEDKEKRSEYLESLFTRILDTFGMPHTRNTKVGNQFVRGVSGGERKRVSLAEILTTNAAVTCWDNPIRGLDSAVALHFYKVLRELSKSLGMVNIISTYQTAQDAWDCVDRVVVIYEGRQIFSGRASRAQAYFESMGWYKKSRQTTPDFLTAVTSHNERKVRDGFKGQIPETPEEFEQYFLESQEYKDL…
jgi|Cryne_H99_1|5709|_Cryptococcus_neoformans_var._grubii_H99_Tremellomycetes	MSSPYSEDPGAVTVVQSPASSSHTFENELTNPYQQAKHDKTEDVPNSHVKIFDQPGSIPLPNAGYHCLGVVWEDVTVHGAGGSKKFVESLDISVFKFFDFYSFMKKIFQITTGPTRPLIRNFSGVVEEGEVLLVLGRPGAGCSTLMRALANVNEPFVKIEGDISYSTIPAHEAKKYFDGEIIFNSEEDEHQPLLTVEETIKAALHLKEPRKKKDKGRRPEYVESLFTRILDTFGMPHTRKTKVGNQFVRGVSGGERKRVSLAEVLTTNAAVTCWDNPIRGLDSAVALHFYKVLRELSKSLGMVNIISTYQTAQDAWKCVDRVVVIYEGRQIFSGRASQAQAYFENMGWYKKSRQTTPDFLTAVTSPNERQVREGFEGKVPQTPDEFERYFLDSQEYKEL…
jgi|Cryne_H99_1|5719|_Cryptococcus_neoformans_var._grubii_H99_Tremellomycetes	MTYHNDDPEATVVQSAASSSSPSLLAGEETNSSNVLKKDSTENVPMSHGKIFDQPGSIPLPNAGYHSLGVVWEDVTVYGAGGGKKYVESFEVSIFKLWDVYSFVKKLFRITTGPTRPLIRNFSGVAEEGEVLLVLGRPGAGCSTLMRALANVHEPFVKIEGDVSYSTIPAHEAKEYYDGEIIFNSEEDEHQPLLTVEETIKAALLLKEPHKKEDKEKRSEYLESLFTRILDTFGMPHTRNTKVGNQFVRGVSGGERKRVSLAEILTTNAAVTCWDNPIRGLDSAVALHFYKVLRELSKSLGMVNIISTYQTAQDAWDCVDRVVVIYEGRQIFSGRASRAQAYFESMGWYKKSRQTTPDFLTAVTSHNERKVRDGFKGQIPETPEEFEQYFLESQEYKDL…
jgi|Cryne_H99_1|639|_Cryptococcus_neoformans_var._grubii_H99_Tremellomycetes	MSAAGVPAELNNLGAPITATTQNPSGLANSQVTSGPVSSATQHDEHRSSAGNTLADEEDDKAVEAEKAEAIDAAGDGKQKRLPADSSEDIVAELEPHHVSVHRGKEEFAALERKYSNLSQRSQHELHRPTTRHSVRSSFSRKDRVVSRLTQDDAEKAKEGEGEFNLVEVLRSGRENQDEAGIKRKAVGVVWEDHEVIGAGGMRINIRNFSSAIIEQFMMPAIKVLGIFGFNPFAPKPKAILHPSSGLLKPGEMCLVLGRPEAGCTTFLKTITNQRAGYMEINGNVEYAGVGWKEMRKRYAGEVVYNQEDDDHLPTLTVAQTIRFALATKTPKKKIPGVSAKQFQDDMLDLLLSMLNIKHTANTIVGNAFVRGVSGGERKRVSIAEMFCSGATVCSWDNS…
jgi|Cryne_H99_1|7542|_Cryptococcus_neoformans_var._grubii_H99_Tremellomycetes	MSAAGVPAELNNLGAPITATTQNPSGLANSQVTSGPVSSATQHDEHRSSAGNTLADEEDDKAVEAEKAEAIDAAGDGKQKRLPADSSEDIVAELEPHHVSVHRGKEEFAALERKYSNLSQRSQHELHRPTTRHSVRSSFSRKDRVVSRLTQDDAEKAKEGEGEFNLVEVLRSGRENQDEAGIKRKAVGVVWEDHEVIGAGGMRINIRNFSSAIIEQFMMPAIKVLGIFGFNPFAPKPKAILHPSSGLLKPGEMCLVLGRPEAGCTTFLKTITNQRAGYMEINGNVEYAGVGWKEMRKRYAGEVVYNQEDDDHLPTLTVAQTIRFALATKTPKKKIPGVSAKQFQDDMLDLLLSMLNIKHTANTIVGNAFVRGVSGGERKRVSIAEMFCSGATVCSWDNS…
jgi|Cryne_JEC21_1|2108|_Cryptococcus_neoformans_var_neoformans_JEC21_Tremellomycetes	MSSPYSEDPGAATVVQSPASSSHTFEGELTNPYQQAKHDKTEDVPISYAKIFDQPGSIPLPNAGYHSLGVVWEDVTVHGAGGGKKYVESLDISVFKFFDFYSFMKKIFQITTGPTRPLIRNFSGVVEEGEVLLVLGRPGAGCSTLMRALANVNEPFVKIEGDISYSTIPAHEAKKFYDGEIIFNSEEDEHQPLLTVEETIKAALYLKEPRKKGDKEKRPEYVESLFSRILDTFGMPHTRKTKVGNQFVRGVSGGERKRVSLAEVLTTNAAVTCWDNPIRGLDSAVALHFYKVLRELSKSLGMVNIISTYQTAQDAWQCVDRVVVIYEGRQIFSGRANQAQAYFEYMGWYKKPRQTTPDFLTAVTSPNERQVREGFEGKVPQTPDEFERYFLDSQEYKEL…
jgi|Cryne_JEC21_1|2116|_Cryptococcus_neoformans_var_neoformans_JEC21_Tremellomycetes	MTYHNDDPEATAVQSPASSSSPSLLTGEETNSANVLNKDRTEDAPMSHGKIFDQPGSIPLPNAGYHSLGVVWEDVTVYGAGGGKKYVESFEVSIFKLWDVYSFAKKLFRITTGPTRPLIRNFSGVAEEGEVLLVLGRPGAGCSTLMRALANVHEPFVKIEGDVSYSTIPAHEAKEYYDGEIIFNSEEDEHQPLLTVEETIKAALLLKEPHKKEDKEKRSEYLESLFGRILDTFGMPHTRNTKVGNQFVRGVSGGERKRVSLAEVLTTNAAVTCWDNPIRGLDSAVALHFYKVLRELSKSLGMVNIISTYQTAQDAWDCVDRVVVIYEGRQIFSGRASRAQAYFENMGWYKKPRQTTPDFLTAVTSPNERKVRDGFKGQIPETPEEFEQYFLESQEYKDL…
jgi|Cryne_JEC21_1|688|_Cryptococcus_neoformans_var_neoformans_JEC21_Tremellomycetes	MSATGVPAELNNLGAPITATTQNPSGLANSQVTSGPASSATQHDEHRSSAGNTLADEENDKAVESEKAEVIDAAADGKQKRLAADSSEDIVTELEPHHVSIHRGKEEFAALERRYSTLSQQSQHELHRPTTRHSVRSSFSRKDRVVSRLTQDDAEKAKEGEGEFNLVDVLRSGRENQDEAGIKRKAVGVIWEDLEVIGAGGMRINIRNFSSAIIEQFMMPAFKILSIFGVNPFAPKPKAILHPSSGLLKPGEMCLVLGRPEAGCTTFLKTITNQRAGYMEIKGNVEYAGVGWKEMRKRYAGEVVYNQEDDDHLPTLTVAQTIRFALATKTPKKKIPGVSAKQFQDDMLDLLLSMLNIKHTANTIVGNAYVRGVSGGERKRVSIAEMFCSGATVCSWDNS…
jgi|Crypa2|343917|_Cryphonectria_parasitica_EP155_Sordariomycetes	MICMSTWTKSMIRGLIDESDRRELHRIATGLSRTASRAGADEDPSRLHQVITIPSDAPEMKPDNPNFNPYKWVQSFVRQLEREGISSARTGIMFENLSVSGTGDAVQLQNTVGSVLRGPLAPGKLVHLGKKTPKRILHDFNGLLQSGELLIVLGRPGSGCSTLLKTMCGELKGLKLDSKSTISYDGISQPEMKKEFKGEVIYNQEVDKHFPHLTVGQTLEFAAACRTPSHRINGMGRQEFYKLMTQVTMAVCGLSHTYNTKVGNDFVRGVSGGERKRVSIAEMMLAGSPFAAWDNSTRGLDSATALKFVRTLRVMSDIFSATHAIAIYQASQAIYDLFDKATILYEGRQIYFGPAKEAKAFFERQGWYCPPRQTTGDFLTSVTNPAERKARLGMEGSVP…
jgi|Crypa2|99849|_Cryphonectria_parasitica_EP155_Sordariomycetes	MDKDLEKAALENQGQEHHSSGDSTARNPEEELEETRRNNPLGLTRTKSGVSVEQARDDFQQLSRKFSSVSKASRTSHDAQRRGSHKDIHQKEDVALAESGTSLSNEGEQEDQFDLEGALRTGLDAEQQAGIRPKHIGVIWEDLTVKGTGGFENYVKTFPNAFIDFFDVITPMMKMLGMGKKGTEATLLNGFRGVCQPGEMVLVLGRPGSGCTTFLKTIANQRYGYTSVTGDVLYGPYTAKEFDQYRGEAVYNAEDDLHHATLTVEQTLEFALDTKTPKKLPAGLTKSEFKKQVITMLLKMFNIEHTRNTVVGGHFVRGVSGGERKRVSIAEMLTTNACILSWDNSTRGLDASTALDFVKSLRIQTDLYRTTTFVSLYQASENIYREFNKVMVIDGGRQV…
jgi|Cryvi1|310821|_Naganishia_vishniacii_ANT03_052_Tremellomycetes	MSHLPPAPENVRLASFVHPSSEQHTFSNAPTLAPSRSGSEDEKAAHSSGSHDIEKTAGFKGEHGQGYNDPQKGYYGEENLAPVDVEKAKAQFADLQRSLSRQSSLHRARTRQSGTSQQDLEKQDDEEQFNLAEYLRGGSSARDDQGFNHKQVGVVWDHLRVIGGGGLKIHVRTFPNAIMEQFIMPVFSLLKMFGLDLMSPKPRDLLHDFSGYLKPGEMCLVLARPGGGASTFLKTITNNRESYLGVEGDVLYQGVSPQEMKKRYAGEVIYSMEDDIHLPTLTVQQTLELALKMKTPGKLLEGVSQKQFRQETLDTLLKMLNISHTKNTLVGNEYVRGVSGGERKRVSIAEAFCGQGCVVSWDNSTRGLDASTALDYAKSIRIITDVMHMTTFVSLYQAG…
jgi|Cucbe1|333563|_Cucurbitaria_berberidis_CBS_394.84_Dothideomycetes	MDNQKSPTYEPIHADRPHAQPDNASVRTASIDNSGTARNSTDLNHDTGFVNVKGGVDVQRAEAEFAELNKELSRTSHSRRLSRVQSKQSRKDHAVGNDVEKGGMDGSLASSDEPFDLEKTLRGDRDEEEAAGIKSKRIGVVWEDLTVSGIGGVKNFVKTFPDAFVSFFNVFETAGSLLGLGKKGREFDILKNFRGVAQPGEMVLVLGRPGSGCTTFLKVISNQRYGYTKVDGKVLYGPFDSAFFEKRYRGEAVYCEEDENHHPTLTVGQTLDFALETKVPGKRPAGLSRQDFKQKVISLMLKMFNIEHTRDTIVGNPFVRGISGGERKRVSIAETMITGASLMSWDNSTRGLDASTAVDYARSLRVLTNIYKTTTFVSLYQASENIYKCFDKVLVIDNG…
jgi|Cyastr2|1411522|_Cyathus_striatus_AH_40144_Agaricomycetes	MSDSSPYLGDIKEETSSTYGTIPRTSQPPLITEEPTTTTPPTEHKHSFLNHEHPPPGSTVSHVDVDFFDPNGVQHLRRTLTNSPSYQDPKSEGCRQCGRETFRESSSDTTLAGDQPFDFEKTLRDIIRKREEHNIKTRELGVVFKDLEVVGLGATASYQETLGSLFSPKTIIENIQTLRHPPLRNILSGFEGVVRPGEMILVLGSPGSGCTTLLKTLANQTDEFHSVSGERHYDSLSPTDIQKHFRGDVQYCPEDDIHFPTLTVEQTLKFAATTRTPRGRGDLSREQYVDNVVEMLMTIFGLRHTRNTPVGDAAIRGVSGGEKKRVSIAEALASRALVGAWDNSTRGLDASTALEFVRALRIATDTFRFSTIVSIYQAGESLYQHFDKVCVIYEGRMAY…
jgi|Cylto1|486149|_Cylindrobasidium_torrendii_FP15055_Agaricomycetes	MSKADATTQPGVAVDFFDPGGVDNLRRTLSQQSHTAHRDSNATLDAGSFNIENVLQDLLRRRDDKGFKTRSLGVAFSELAVVGLGSSTAHQPTIASVLDPRNLVHVVQNVLHPPTRTILDGFEGVVRPGEMLLVLGRPGSGCSTLLKTLTNQRGEYHAVHGNVRYDALSSAQVESHYRGDVQYSPEDDVLFPSLTVQNTVEFAAKTRAPRDAGGIATSTSEYVKTVTDILITVFGLNHARDTPIGNASIRGVSGGEKKRVAICEALATRSRIVAWDNSTRGLDASTALEFSQALRIATNMLNMSTIASLYQVSESIYQQFDKVCVIYAGKMAYYGPAQDARQYFIDLGYEPAPRQTTADFLTAVTDPLARIPRSGHLNPPRTAVEFSKHFKASPEGHQN…
jgi|Cylto1|487084|_Cylindrobasidium_torrendii_FP15055_Agaricomycetes	MKEGQQVDINHFNPEGDNGLRRSLSRFSQQGADVERAETASMSSTATLDNTVDFRKVLEQVSQQRTEANIKSRELGVAFENLGVVGEGGGATYQASMSSMFNPFAIAKGIQASKGPKTKNILTGFEGVVNPGEMLLVLGRPGSGCTTLLKTLSNQRGEYHSFSGDVWYDSLSPQDVLNNKGSLIHCPEDDLHFATLTVQQTIEFAARLRAPTLRLGYTRDQYVAAVTDLLLTIFGLQGVRHTLVGDASIRGVSGGQKKRVSIVEVLATRACLATWDNSTRGLDASTALEFVQALRIATDIAKMTTIVSLYQAGESLYKHFDKVCVLYEGKMAYYGPANQARDYFINMGYEPANRQTTADFLVAVTDPSGRIPRTVNIPRSADEFAKYFMESDLAITNKK…
jgi|Cylto1|490278|_Cylindrobasidium_torrendii_FP15055_Agaricomycetes	MSFSDLDDMDNIPLDVIHEEDSFKHGRRGSRNSRRRSTAVSFDYFDPVGTQNLSDRLRRASRLSFPGPSPSDSQATLHYPDDDDDGFDLEKSISDILRQGGIAKVKSRQLGVCFERLRVIGLGSESSYQETVGSLLNPMEIPGRINSMLHPSLKEIISGFEGVVRPGDMVLVLGNPGSGCSTFLKTLTNQIGEYHLVEGERHYDSLSPEELQKHSRGDVQYCPEDDIHFPTLTVGQTLEFAAKTRAPHKRPASWASKEEYIQTIVDILLTVFGLNHTRNTFVGDAAVRGVSGGEKKRVSIAEALATRSRIAAWDNSTRGLDSSTALEFARALRIATDMSHMATIVSIYQASESVYQLFDKVCVIYEGRMAYFGPADQAKQYFINMGYLPANRQTTPDFL…
jgi|Cypeu1|121721|_Cyphellophora_europaea_CBS_101466_Eurotiomycetes	MADAVSKELGLNKPTHQHGASASDHTQEKVGSEPPRSDVDTVGDLEHDYEKGREAVRTASRNSHGLAHTQSGVDVEQAERDFAELSKQFSAHSRRMSRTYSHAKASIAQDVEKAVSSEATSEEAWDLEETLRGAREADYEAGIKSKYIGVIWDKLTVRGIGGVKNFVKVFPDAFVDFFNVPGTIMHLLGYGKKGREFDILNNFRGVTKPGEMVLVLGRPGSGCTTFLKVIANQRYGYTGIDGEVLYGPFDAATFEKRFRGEAVYNQEDDVHHPSLTVGQTLGFALDTKTPGKRPNGMSKKDFKDAIIKLLLKMFNIEHTINTVVGNPFIRGVSGGERKRVSIAEMMVTRATVCAWDNSTRGLDASTASDYAKSLRIMTNIYKTTTFVSLYQASETIYNQ…
jgi|Cytmel1|1076571|_Cytidiella_melzeri_FP_102339_Agaricomycetes	MCRPMFVSVTVLHFCALVTKCSSCDECYVQPAVILSRWDRTLIVVFRRDKAANVVHRELGVYFKNLRVTGLGATVSYQPTIGSMFSPHSTLEAIQAKRHPAVRAILDDFNGVVRPGEMLLVLGRPGAGCTTLLKTLANQTAEYHGVSGNVHFSSLSPDTIAKHYRGDVQYCPEDDVHFPTLTVGETLRFASKTRAPRNRVDGHKRKDYEKMLVDVLMSVFGLRDQKNTKVGDAWVRGVSGGQKKRVSLAEVMATRCLLGAWDGATRGLDSSTALEFIQALRVCTDAARMTTVVSIYQAGESLYELFDKVCVVYEGKMAYYGPANKAREYFIEMGYEPANRQTTADFLVAVTDPNGRIPRAVSHPLPRTAVDFAEYFQKHAIAERNREDMELYYSEYVEK…
jgi|Cytmel1|1415745|_Cytidiella_melzeri_FP_102339_Agaricomycetes	MSIESERGTKTEAELREEEGGLQVEEGSVDDTLSNLTLTGPSSDEPFDLERYLRKTMLQIEKAEHIEHRELGVYFKDLSVTGLGATVSHQPTVSSMVSPSAQLEAIQSHRHPAVRTILDDFEGVVKPGEMLLVLGSPGAGCTTLLKTLANQTSGFHSVSGSVHFSSLSPQDLAAHYRGDVQYCPEDDIHFPTLTVAETLSFAVRTRAPSNRLEGQKRRDFEQNYLKILLKVFGLEKVADTKVGDAYIRGISGGQKKRVSLAEVLATRCLVGAWDGATKGLDASTALEFIQTLRVATDACRMATIVSIYQAGESLYELFDKVCVIYEGKMAYFGSTKKARDYFIEMGYEPANRQTTADFLVAVTDPNGRIPRSITPSHPVPRTAPEFARYFKAHVLAAEN…
jgi|Daequ1|674851|_Daedalea_quercina_Agaricomycetes	MALFSIFRRQADVDGDATELLPTPDRPADFSAGRHQRQPSGSTSYSAPESTIAPGDEGFDFESSLRDVVEKMDRPDVKRRELGVLFENLRVVGLGESAAVQPTFGSTLNPLNWIQGIQRMRHPATRDILSGFEGVVRPGEMLLVLGRPGAGCTTLLRALANQRGDYHTVDGDVFYDSMSSRDIEQYCRGDVQYCPEDDLHFPTLTVEQTLQFAAVARTPYGQLDAATRRRHVDVMTDVLKSVFGLRHVKDTLVGDASIRGVSGGEKKRVSISETLATRSLLTCWDNSTRGLDSSTALEFVQALRTVTNVTRVSTIVSIYQAGEQLYELFDKVCVVYEGRMAYFGPANRARQYFIDMGYEPANRQTTADFLVAVTDPNGRIPRPGRNLVAPRTAAEFADY…
jgi|Daequ1|714433|_Daedalea_quercina_Agaricomycetes	MDTAQPHDANDDNQLLNIPLIGTPTVADHEDDAPHNPHSQHDSSDQTRYPRGTKDNPKHRRIRLDHFDPSGVAELERTMSHMSAGQASFRRVPTGTSQHSVDESDHTISADSSFDFEKTLQQLVRRIDESDIQRRELGVIFEHLRVVGLGASASYQPTLGSVLNPLELLQGIKRFRHPPVKDILSGFDGCVKPGEMLLVLGSPGAGCSTLLKILANERKEFYQILGNVWYDDFTPQEIEKHYRGDLQYCPEDDVHFATLTVRQTLDFAAKTRTPHARLDTTREQHREMMIDVLTTLFGLRHVKDTRVGNARIRGVSGGEKKRVSISEVLATRSHLTSWDNSTRGLDASTALEFVRALRLATDIARTSTIVSIYQAGEQLYELFDKVCVIYEGKMAYFGP…
jgi|Daequ1|716908|_Daedalea_quercina_Agaricomycetes	MDPAQLHDVNGGDHLPEVPLGTSTVAAYGNAAVHNIVLGDESSSETRPPNGAHEDSRRGRVSIDYFDPHGVAELQRTMSRIEKQGALSGDIIPTAASQHSSEVDSEDTLGVGDGPFDFQKTLQLMVRRMDESDIKRRELGVVFDNLRVVGLGASASFQPTLWSTLNPLETLGAIKRLRHPPVKDILSGFEGCVKPGEMLLVLGRPGAGCSTLLKTLANQRKEFHKVLGEVWYDDFTPEEIEKHYRGDLQYSPEDDVHFATLTVRQTLDFAAKTRTPQSRLYETREQHRKTMIDVLTTIFGLRHVRDTLVGDASVRGVSGGEKKRVSISEVLTTRSLLTSWDNSTRGLDASTALEFGRALRLATDIARVSTIVSIYQAGEQLYELFDKVCVIYEGKMAYF…
jgi|DalEC12_1|322294|_Daldinia_eschscholtzii_EC12_Sordariomycetes	MSENDLEKQHTSGDPLQDHDDGFTSAQTTGPPSTNSTVAADLEEQREAVRQNNPNGFSRINTGVSVEQAEADFAELRRELSGLSRASRTRSRKGSDVEKGGFTTLETPGSQESIDAFDLEETLRGGLDAEREAGIKPKHIGVYWDGLTVKGMGGTANFVKTFPDAFKDFVDYWTPLMNLLGKGRKGTEVTLLENFKGVVNPGEMVLVLGRPGSGCTTFLKSIANQRWGYTSVTGEVLYGPFTAEEFKQYRGEAVYNQEDDIHHATLTVEQTLAFALDTKVSKRLPAGTTKSKFKEDVITMLLKMFNIEHTRKTVVGDALVRGVSGGERKRVSIAEMMITNACVLSWDNSTRGLDASTALDFVKSLRIQTNLYKTSTFVSLYQASENIYKQFDKVLLIDG…
jgi|Decga1|551136|_Decorospora_gaudefroyi_Dothideomycetes	MDNASVPQHTHTHEHTEGATFEPIHAHRHDLQRDDDSVRTASIAHSTARNSEKYTEKRFSDGTGGVNVQRGEADFAELSKELSRASHISRRLSGVPSKQSRKSHGAPDVEKAGIEGSEASDEPFDLEATLRGSRAEEEAAGIKSKRIGVMWDGLTVSGIGGIRNYVKTFPDAFVSFFNVFETVGGILGLGKKGKESDILKDFKGVAKPGEMVLVLGKPGSGCTTFLKVISNQRYGYTNIDGNVLYGPFESAFFEKRYRGEAVYCEEDENHHPTLTVGQTLDFALETKVPGKRPAGLSRQDFKERVIELMLNMFNIAHTRNTIVGNPFVRGVSGGERKRVSIAEIMITGASVQSFDNSTRGLDASTAVDYARSLRLLTNIYKTTTFVSLYQASENIYKCF…
jgi|Delco1|478618|_Delitschia_confertaspora_ATCC_74209_Dothideomycetes	MEATNTPQNHPTIREDTTTTVYEAIHPERNHIQGDGDSISNYSANGHAAEYSEKGYTNPSGGVNVTRAEAEFASLSRELSHASRASRQLSRVESRQSRKNAARTDVEKVPESDSSSEGEAFDLESALRGNRDEEERAGIKSKHIGVIWDGLTVSGIGGVKNYVKTFPDSFVGFFNVYETFMTLFGLGKKGREFDILKDFQGVAKPGEMVLVLGRPGSGCTTFLKVISNQRYGYTKVDGEVLYGPFKSDFFEKRYRGEAVYCEEDENHHPTLTVGQTLDFALETKVPGKRPAGLSRQEFKDKVIDLMLKMFNIEHTKNTIVGNPFVRGVSGGERKRVSIAETMITGASVISWDNSTRGLDASTAVDYARSLRVLTNIYKTTTFVSLYQASENIYNVFDKV…
jgi|Delst1|301994|_Delphinella_strobiligena_CBS_735.71_Dothideomycetes	MEKAEETLGAAPNSILPTNHHANLPILSGTPHSPLTEDRETYLKYSPHHQDGAKRAESASHKLPYTVPRQQSVVDVEQGQAEFAELSRELTGLSQHSARMSRTQSRNNAKIANAQDLEKAATSDTSDEEQFDLEGYLRSSKRLEEEAGIKNKHMGVMWEKLTVSGTGGLKNFVKTFPDAFIDFFNVPGTLMHLFGIGNKGKQVDILKDFRGVVKPGEMVLVLGRPGSGCTTFLKVISNQRYGYTKIGGEVKYGPFDHKTFAKRYRGEAVYCEEDDVHHPTLTVGQTLGFALDCKVPGKRPGGLSKNEFKDKVVDMMLRLFNISHTKDTIVGNPFVRGISGGERKRVSIAELMVTGAAINSYDNSTRGLDASTALDYAKSLRIITNIYKTTTFVSLYQAS…
jgi|Denbi1|446226|_Dendrothele_bispora_CBS_962.96_Agaricomycetes	MDPEKQSHVSASRPGSSGNTTLRNEQGNPDAVDLERLLGLAANKLDEANVPLREIGVVFENLHVQGLGSDASFQPTLGGLFNPLGMIENIKSARHPVTRDILNGFEGVVKPGEMLLVLGRPGSGCSTFLKTLANQTAEYHSVTGDVNYGPFTPKEIREHYRGDVLYSPEDDIHFPTLTVGQTITFAARTRAPASDGGRCGLSRNEYADLLTTNLLSVFGLTHTRNTLVGDAAIRGVSGGEKKRVSICEALAARARIVSWDNSTRGLDASTALEYVQALRTATDVARMTTIVSLYQAGENLYKHFDKVCVIYEGKCAYFGPTSEARQYFIDMGYEPANRQTTPDFLVAVTDPNGRILRSLSSSPASSPSSQPPAPKTSTEFADYFNRSRYALLNRQDINQ…
jgi|Densp1|842046|_Dentipellis_sp._KUC8613_Agaricomycetes	MADFYELDRIREDDAATISDVQQPATATQDDYLALWSNAVQVPSGTLSRTLSHSQSHTPHHRTLSRPPTNIPAQDQEDISESPRDDSTMSQNAPSSSHLQRIKSNSSAAPVPVEYFDPEGMHELRRQMTLQSQKSVHPNPSLRREASEQTLAGVYNLADATGGDEKPFDFEKTLRGIRGRADEQQIRTRELGVLFKDLKVTVAGSSAASAAYLTTFGSLFRPSVLAERFRAWRSGAERAILSGFEGVVRPGEMLLVLGSPGAGCSTLLKTLANQTGEYRSVQGDIHYDSFTPQEMAKHYRGDLIYCPEDDVHFPTLSVGDTLKFAAKMRAPQQRVNGVSRDEYVQHITEILSTIFGLRHVRNTPVGDASLRGVSGGEKKRVSIAEMLALRGQLGSWDNS…
jgi|Diaam1|1515|_Diaporthe_ampelina_UCDDA912_Sordariomycetes	MDPDVEKIALEARDQEHPEFLAQREVEEPPRRTSTDSDTTRDPEDEREEARRKNPLGLTRTKSGVSVEQARDDFQQLRREISSLSRASRASREASRKGSRHDTKQEETYEAVDVAGSGGTSTTLSDDDQFDLEGALRTGLDAEQQAGIRPKHIGVYWDQLTVKGMGGFSNYVKTFPDAFVDFFDVISPFKNLLGLGKKGSEATLLDNFRGVCQPGEMILVLGRPGSGCTTFLKTIANQRYGYTSISGEVLYGPYEAKEFKQYRGEAVYNAEDDLHHPTLTVEQTLGFALDTKSPKKLPAGLTKNQYKKSVINMLLKMFNIEHTRNTIVGGHFVRGVSGGERKRVSIAEMLITNACILSWDNSTRGLDASTALDFVKSLRIQTDLYRTTTFVSLYQASEN…
jgi|Dicsqu463_1|60745|_Dichomitus_squalens_CBS463.89_Agaricomycetes	MAADQARLDPVQLEDIEGHDRVPELLGTTHIAAAYGNAAYHNHIHPHPSSDDVPSETSHPEYHGAPLTRQQSTSSHVSIDRFDPEGVAQLRRTLSRQSQTHAEPHIDSEKPSRGFGTQQSTNSVLTEDTLASPDGPFDFEKTLRGLLRKIDDSDIKRRELGVAFKDLRVVGVGAASSYQSTFGSTVNPLNAIRELRDALHPATRDILSGFEGVVRPGEMLLVLGRPGAGCSTLLKTLANERDEFHGVHGSVWYDSLTPEEIEKSYRGDVQYCPEDDVHFATLTVDQTLRFAATTRTPHTRFDNLPREEHVAHIVETIETVFGLRHVKNTLVGDASIRGVSGGEKKRVSIGEALVARSLLNSWDNSTRGLDASTALEFVEALRIATDVFRQSTIVAIYQA…
jgi|Didex1|420819|_Didymella_exigua_CBS_183.55_Dothideomycetes	MENSNVPLNHSTAREETEGKTYKAIDPDRHHIQDDNESSVYDDTARNSECVNEKGGEEVKGGIAVQRAEADFAQLSKELSRTSEISRRMSRIQSHRSHKHQTTTDIEKGVDGSSVSSEEPFDLEKTLRGNRDEEEAAGIKSKRIGVVWDGLSVSGIGGVKNYVKTFPDALVSFFNVFEITQSLLGIGKKGKEFDILKDFKGVLKPGEMCLVLGRPGSGCTTFLKVISNQRFGYTNVDGKVLYGPFESDFFEKRFRGEAVYCEEDENHHPTLTVGQTLDFALETKVPGKRPAGLSRQAFKDKVIDMMLKMFNIEHTRNTIVGNPFVRGVSGGERKRVSIAETMVTGASLMSWDNSTRGLDASTAVDYARSLRTLTNIYKTTTFVSLYQASENIYKCFDKV…
jgi|Dipse1|1325|_Diplodia_seriata_DS831_Dothideomycetes	MDRLDPEQLQAEAIRRLAEQNGLGPSQIQMFVSSSNDGGDITETRSIGTTHSETRSVVRSESRSVIRSESRSEIHGSGSQSDLQLHTSGSQSILRSGSQSALRNESFSADSLSELHAMNSSTQLRESGSQSALRSGSMTAMQSSGSLAALHEADDHTASRDAGSQLALQAANAQSSNEGSESLSGFCDARQGGEDATLASKGSAFALNGGNASDADAISNSATRQGSTSVSARPDSQDASTTLHTANSAYFDSSNNVEVAAAAGAAAVTASQPQEQAEPAHEYRSVVKSDAQSVPSEKPNSDADGVTLNSKSSVVHVNDGINVARAEHDFQELSRELSRLSRSQSKKDKGGAATDIEKVASVSEASDREPFDLEGVLRGHRGEDEEAGIRAKQVGVIWD…
jgi|Disac1|394473|_Dissoconium_aciculare_Dothideomycetes	MTSGWQPREPAESTSSHDADEVTKSEAHEGVQSVARHNSLGVNVDGAEKEFAELQREISRLSQRSRASARRDHHNAEKSGAKDLEKAVPSEGDEDEPFDLEDVLRGNKRLEDEAGIKAKQIGVLWEGLTVQGMGGFKIFAPTFPDAFTGFFGYPYRLVKDILGLTPKGEPVNILKDFKGVVRPGEMVLVLGRPGAGCTTFLKVIANQRDGYTGIDGNVNYGPFNAEEFARRYRGEAVYCQEDDEHFPTLTVGQTLGFALETKVPGIRPGGLTTAQFKDKVVNMLLRMFNIEHTKNTIVGNAQFRGVSGGERKRVSIAEMMITGAAVCSHDNSTRGLDASTAVDYARSLRVITNIYRTTTFVSLYQASESIYTQFDKVMVIDEGRQVFFGPAQEARAYFE…
jgi|Dotse1|72510|_Dothistroma_septosporum_NZE10_Dothideomycetes	MDRLEGALHLDHPGHVHGGQGTVVGNAENPSSGAHPSARDQEAGLATEAHEDKLRERYLMSSEDDIASTRRPSWEQSEKQHHANGVNVEGAHREWSHLQRELSHISRQQSRTSRKSDKRINELVRDLEKATSSPTTSEDEGAFDLQEYLRSSRQLEEESGIKSKKIGVIWENLTVKGMGGAKIFVKTFPDAFTDFFGFPIKFTMGLFGFGKKGKEVNILQDFKGVVKPGEMVLVLGRPGSGCTTFLKVIANQRFGYTNIAGRVLYGPFTSDEFERRYRGEAVYCMEDDVHHPTLTVGQTLGFALETKVPGKRPGGLTTNQFKDKVIDMLLRMFNIEHTKGTIVGNPFVRGISGGERKRVSIAEMMITGAAVCSHDNSTRGLDASTALDYAKSLRVMTDI…
jgi|Dotsy1|400322|_Dothidotthia_symphoricarpi_Dothideomycetes	MENTEGKTYESIHPARAHTQHDRGSVRTESIDNTNAHNSEKYHEHGGVNVSRAEADFAELSQELSRSSNVSRRMSRAHSHKSHKNHTPADVEKGVDSTDTSSDEPFDLEATLRGNRSEEEEAGIKSKRIGVVWDGLTVSGVGGVKNYVKTFPDAFVSFFNVFETVQNLLGLGKKGREFDILKDFKGVAKPGEMVLVLGRPGSGCTTFLKVISNQRYGYTKVDGNVLYGPFESAFFEKRYRGEAVYCEEEENHHPTLTVGQTLDFALETKVPGKRPAGLSRQEFKEKVVNLMLKMFNIEHTKNTIVGNPFVRGVSGGERKRVSIAETMITGASLMSWDNSTRGLDASTAVDYARSLRALTNIYKTTTFVSLYQASENIYKCFDKVLVIDSGRQVYYGPAN…
jgi|Earsca1|860807|_Earliella_scabrosa_CIRM_BRFM_1817_Agaricomycetes	MADPAQLESLEQRDNVPELPTATHIAAALGNAAIHNEHEHHHHHHHHQSEEHLPSPRPDAAPTHPLSRTMSGSSHVDIGFFDHEGVEQLRRTLSRQSEARSPAALHPAISHPGEERSARSVSTDETLASPDAPFNFEKTLRNVIKKIDESDIKRRELGVMFKDLRVVGLGASASYQETLGSALNPLNFVRSFRGALRPATRDILTGFEGVVRPGEMLLVLGRPGSGCSTLLKVLSNQRQEYHSIGGEVWFDSLTPEQVESRYRGDVQYCPEDDVHFPTLTVDQTLRFAATTRTPHTRLNKVSREEHVSRMVDVIETVFGLKHVKDTLVGDASIRGVSGGEKKRVSIGEALATRSLLNSWDNSTRGLDASTALEFVQALRIATDIGRQSTIVAIYQAGEQ…
jgi|Elsamp1|27528|_Elsinoe_ampelina_CECT_20119_Dothideomycetes	MEEKREPVANPPGEIQEATEPSETVNGSTTQSSSQYGDDEKHAATANGNSYEPIHHPALQRVNTGVDVKTGEQEFADLSRQLSSLSQNSRRVPQQHSRRASKVGATTDAEKAVGSSASETSDERFDLQEYLRNSKAMEEEAGIKSKQIGVLWDNLTVKGYGGFRIFTPTFPDAVIGFFNVYQTLKGWLGLASQGPTVDILKGFRGVVKPGEMVLVLGKPGSGCTSFLKVISNQRYGYTDVDGEVLYGPFEAAAFEKRYRGEAVYCQEDDVHHATLTVGQTLKFALETKVPGKRPAGLTANDLRDRICDMLLRMFNIEHTKNTVVGDANVRGVSGGERKRVSIAEAMVTGAAVYSYDNSTRGLDASTALDYAKSLRLLTNIYKTTTFVSLYQASENIYDQ…
jgi|EndpusZ1|671|_Endocarpon_pusillum_Z07020_Eurotiomycetes	MAAPSVPAVNVHVANASHCEEQPRPFPERKSSDHSMFRVAQSEDPEKGLELSQNLIVDGLARTDTVGVDVKRAEQEFAQLDRQFSDYSERSRRMHSQQSGEYSKGQLRDVEKALNSDRSVEQPWDLETALRGAKAAEHEAGIKVKRIGVIWDNLTVRGIGGAKNIVKTFPDAFIDFFNLPGTIMSMFGWGKKGQEIDIIKDFRGVAKSGEMILVLGRPGSGCTTFLKVISNQRFGYTGVSGTVMYGPFDAKTFAKEYRGEAVYNQEDDVHHPSLTVGQTLGFALDTKTPGKRPTGMSKNEFKGNVVALLLKMFNITHTKNTVVGGPFIRGISGGERKRVSIAEMFTTGATVLAWDNSTRGLDSSTAVDYSKCLRILTDLYQTTTFVSLYQASESIYEQF…
jgi|Epityp1|38413|_Epithele_typhae_CBS_203.58_Agaricomycetes	MSNPSVHSTEGQEALHELPSPIEFSSSHARRNRSSNDPSSPVKYKHGSPLSQRQSTTSHVDIGHFDLEGVERLHRTYTREADGGQAVTQSIASAETLYGDINGSFDFEKTMRNVVREMDRQELKRRELGVLFKDLRVVGVGSSASFQPTLGSVLNPLNTIAELRQSLHPATRDILSGFEGLVQPGEMLLVLGRPGSGCSTLLKVLANQRQEYHKVEGEVLYDSLTPREIEAHYRGDVQYCPEDDIHFPTLTVDQTIRFAAETRTPRQRLGGASREDHISRVTDIVETVFGLRHIKDTLVGNASIRGVSGGERKRVSISEAIVARSLLISWDNSTRGLDASTALEFVQALRIATDIARQSTIVAIYQAGEQLYESFDKVCVVYEGRQVYFGPANRARQYF…
jgi|Erebi1|298802|_Eremomyces_bilateralis_CBS_781.70_Dothideomycetes	MPETNIEGSEAAEPTALSSHQSPPPQVTSVDGDTQNPAGLSHDSVAEPENPKAEGTSNSAKYSPRSVETTVAGDSSPLSQSTRPSKEYGDIHVGPRSGGVDVTQAEHDFAELSKELSRASYDARRLEKPQSRQSGKFVTHGKTHDVSRAELPDIEKGPTSDSSEEEAFDLEEYLRGSKSQEEEAGIKSKRIGVIWDGLTVAGVGGVKNFVKTFPDAFVSFFNLYETAQTVLGLGKKGREVEILNNFKGVLKPGEMCLVLGKPGSGCTTFLKVISNQRFGYTRVDGDVLFGPYDSASFEKRYRGEAVYNGEDDVHLPTLTVGQTFNFALETKIPGKRPAGLTRKAFQEKVVDLLLKMFNIQHTKDTIVGNSFIRGVSGGERKRVSIAEMMIAGSCVNCWD…
jgi|Erynec1|2744|_Erysiphe_necator_c_Leotiomycetes	METTQEKIWRENPSGFSRTHGRGIDVAASEAEFSDLERRLSSPSWISHTAASVRTSISEDTENGYSGNTTISPHFNLEETLRGTKLVAEKSGIRPKHIGVVWENLSVYGTSGQNNYVKTFIDAITSFFNIYATAKSIFGLGYKAEEAEILKSFRGVAKPGEMVLVLGRPGSGCTTFLKVITNQRSGFTRINGEVLYGPFSSKTFAAQYRGETVYNQEDDIHIPTLTVGQTLGFAIDLKTPGKRPAGISKAKFKEEVIATLLKMFNIEHTKNTMVGDNFIRGVSGGERKRVSIAEMLTTSATVCAWDNSTRGLDASTALEYIKSLRIMTNICKTTTFVSLYQASEKIYKQFDKVLVIDSGQEVFFGPAQEARTYFESLGFKEKPRMTTPDFLTGCTDEFE…
jgi|Escweb1|6646|_Escovopsis_weberi_CC031208_10_Sordariomycetes	MSLTANTTENEPQDHSEVAVDLAEAAFEQLQREFTGVSHATQKGVDPESDGSAFDLEAALRGDQEAARQVGIRSKRVGVMWDGLTVRGVGGFSNFVRTFPRALVDLFDVITPARGMLGLLPPPEEVTLLDDFQGVCKPGEMVLVLGRPGSGCTTFLKTIANQRYGYSSISGDVFYGPWTAQEFSKFRSEAVYNAEDDMHHPTLTVEQTLDFALNVKMPAKRPGNMSPSEFKQHIITLLLKMFNIEHTRNTVVGNAYVRGVSGGERKRVSIAEMMITNACIFSWDNSTRGLDASTALDFVKSLRIQTNLYKTTTFVSLYQASENIYRLFDKVMVIDGGKQVYYGPAAEARAYFEDLGFANLPRQTTPDYLTSCTDKFERQYAPGRSPENAPNSPETLVSA…
jgi|Eurhe1|548735|_Eurotium_rubrum_Eurotiomycetes	MPGDSKRSPDAHDGGRDDLPIYRPDGRSLGVSFSNVTAVGTSDSSQTVTDLIKIFTDVLTWPVNTGRKLTRNAAENSSPIIQDVTGVLFPGETMLVLGRPGAGCSTVLRVLANQHQSYEKMHGSIHYAGFSSAEMGKRYRSEVIYCAEDDLHFPMLPVKDTLDFALRLRKPKNEPESTTQFSKRMTHQILASLGISHTYDTIVGDAFVRGVSGGERKRISLAEVLAVNPALACWDNPIRGLDSSSALSFLELLKNMSRRTGMSNIATLYQVSEAMYQYFDRVLVMYEGQMIFCGPASRAKQYFMELGFHCPERQTTADFLTAVTSPVERAFQKTYTGPCYDTAESLAQIFRNSNDYRILQQEMIIYHEHIASDTSITSSFQSDVSEMRSKLSPKSASEP…
jgi|Eutla1|4286|_Eutypa_lata_UCREL1_Sordariomycetes	MERDLEKQAVGAPADDARATVSSEGVTAVPSVNTAPSTSGSSSITDPEQQRETARQNNPNGFSRVSTGVSVEQAEADFAELRREISRASRASHSRKSVDIEKGASKVAESTESDESEEPFDLESALRGGLDAEQEAGIKAKHIGVYWDGLTVKGMGGMTNYVKTFPDAFVDFVDYWTPFLNLIGKGKKGVEATLLDNMKGVVKPGEMVLVLGRPGSGCTTFLKSIANQRYGYTGVSGEVLYGPWTAEEFKQYRGEAVYNEEDDRHHATLTVEQTLGFALDVKVPNKLPAGTTKSKFKEEVVSMLLKMFNIEHTRKTVVGDALVRGVSGGERKRVSIAEMMITSACILSWDNSTRGLDASTALDFVKSLRVQTNLYKTSTFVSLYQASENIYKLFDKVLV…
jgi|Exigl1|649330|_Exidia_glandulosa_Agaricomycetes	MADSEAQQKHLSIIVEDGGLHQHHAPATTPGEMEEHGRPHTTRARSSSRVNIDHFDPAGVQALERQLTSEHVNRPPSPASSQSSVTLAPGENFDFERTVRHVVRKAEEANIKQRNLGVVFKDLRVVGKGATAAHQQTLGSLFNPATILHNIQAGRHPETRDILSGFEGVVRPGEMLLVLGRPGSGCSTLLKVLANQRYQYHAVEGEVLYDSITPEQLEKHYRGDVLYCPEDDVHFPTLRVEETIKFASTTRVPQKRIDSLTRKDAINRLTEVITTVFGLRHARKTPVGDAAIRGVSGGEKKRVSISEAMVSRARITAWDNSTRGLDASTALEFGRAVRIATDTFNITSVVSLYQASESLYELFDKVCVIYEGRMAYFGPADQARRYFEDMGYEPANRQT…
jgi|Exigl1|846761|_Exidia_glandulosa_Agaricomycetes	MADSEAQQKHLSIIVEDGGLHQHHAPATTPGELDEHGRPHATRARSSSRVNIDHFDPAGVQALERQLTSEHVNRPPSPASSQSSVTLAPGENFDFERTVRHVVRKAEEANIKQRNLGVVFKGLRVVGKGATAAHQQTLGSLFNPATILHNIQAGRHPETRDILSGFEGVVRPGEMLLVLGRPGSGCSTLLKVLANQRYQYHAVEGEVLYDSITPEQLEKHYRGDVLYCPEDDVHFPTLRVEETIKFASTTRVPQKRIDSLTRKDAINRLTEVITTVFGLRHARKTPVGDAAIRGVSGGEKKRVSISEAMVSRARITAWDNSTRGLDASTALEFGRAVRIATDTFNITSVVSLYQASESLYELFDKVCVIYEGRMAYFGPADQARRYFEDMGYEPANRQT…
jgi|Exoaq1|3987|_Exophiala_aquamarina_CBS_119918_Eurotiomycetes	MSINPSRRSSTEEDYREIVEATIHDRLRDGIAQHAKDLKAKKRRHPFVGRTQDTDLTRVATTFSTDLGVAPETLSDIDPRLDPRSEAFDFRFWATIFLQLLREDGFKRQSVGFSFSSLTVSGTGAGVELQKTIASPFKALANITRIFQKTEKEPTRILNSFNGAVKRGEMLLVLGRPGSGCTTFLKSISGHLEGLTKSEESVIAYDGIPQKVFTKFFPGRAVYNQESDEHLPHLTVGQTLHFAATAATSRTRIEGVTREVQSTHMAEVMMRIFGLSHVYNTKVGNDTIRGVSGGERKRVSIAEMALARSSIATWDNSTRGLDAATALEFARSLRTLADVMGVTQAMAIYQASQSIYDLFDKVLVLYEGRQIYFGPVATASSFFHTMGWQCPQRQTTPDF…
jgi|Exoaq1|4355|_Exophiala_aquamarina_CBS_119918_Eurotiomycetes	MADALPKEIGHGLSPQEQGHTKAQEAQDGPETRSQSSEKDGLSSLGNPGHGKPSDRRPTSTDSYGLHRTQSGVDVERAQKDFAELNREFSSISRRMSRTQSRASGARARDLEKAVSSSDETLDDAFDLEQTLRGNREADNEAGIKPKYIGVIWDNLTVRGIGGVKNFVKVFPDAFVDFFNVPGTIMSIFGLRKKGREFNILRDFRGVAKPGEMVLVLGRPGSGCTTFLKVIANQRYGYTGIDGEVLYGPFDAATFEKLYRGEAVYNQEDDVHHPTLTVGQTLGFALDTKTPGKRPAGLSKSEFKNKVIQLLLKMFNIEHTINTIVGNPFMRGVSGGERKRVSIAEMMITRATVCAWDNSTRGLDASTALDYAKSLRIMTNIYKTTTFVSLYQASENIYH…
jgi|Exode1|3198|_Exophiala_dermatitidis_UT8656_Eurotiomycetes	MAEAGSQGTGSGQQQPGTLFHDLVTAEPQPSTGGAQHDVVTETEAPGPEKRYERIHTSTESHGLDRTVSGVDVERAERDFAELSRELSSISRRMSRTQSRGSTTKTRDIEKAISASDDSDETFNLEATLRGNREADAAAGIKSKYIGVIWENLTVRGIGGVKNIVKVFPDAFVDFFNVPGTIMSIFGLRKKGAEFNILQNFRGVAKPGEMVLVLGRPGSGCTTFLKVMANQRYGYTGVDGEVLYGPFDAATFAKRYRGEAVYNQEDDVHHPTLTVGQTLGFALDTKTPGHRPAGMSKGEFKDRVIDLLLKMFNIEHTRNTIVGNPFVRGVSGGERKRVSIAEMMITRATVCAWDNSTRGLDASTALDYAKSLRIMTNIYQTTTFVSLYQASENIYKQFD…
jgi|Exome1|108302|_Exophiala_mesophila_CBS40295_Eurotiomycetes	MADTSLSQTDKPDSTTQVHQDTDTNTTQHQSTRPSRASETITRQALATDSSRRSFDSYGLQRTQSGVDVERAEKEFADLSRELTSLSRRMSKTHSRHSVPRPRNDLEKAVSSSDDTSDDAFDLEETLRGSREADSEAGIKSKYIGVIWDNLTVRGIGGVKNFVKVFPDAFVDFFNVPGTIMSLLGRGKRGKEFNILHNFRGVAKPGEMVLVLGRPGSGCTTFLKVIANQRFGYTAIDGEVLYGPFDSNTFAKRYRGEAVYNEEDDVHHPTLTVGQTLGFALDTKTPGKRPPGMSKKDFKQKVIELLLKMFNIEHTINTVVGNSFMRGVSGGERKRVSIAEMMVTRATVCAWDNSTRGLDASTALDYAKSLRIMTNIYKTTTFVSLYQASENIYKQFDKV…
jgi|Exome1|110413|_Exophiala_mesophila_CBS40295_Eurotiomycetes	MALQSSRRSSTEDDYREVFEAAMDDRIRDGIEEFSKRKKPKWHQKHLKTGNHDRELSRIATNLSNAVGISSRTLADIDPRLDPKNENFEFRFWASSFLRLLREDGIKRASVGFTFKNLSILGNGSSLAIQPTVASPFKALLRLPLQFKAPKRGPQTILHNLNGSVDQGEMLLVLGRPGSGCTTFLKSITGQLNGLTKSNDCVISYDGIAQDQFLKNFRGRAVYNQEDDEHFPHLTVEQTISFAAAAMTPQTRIQGVSREVHTKHMCEVMLRIFGLSHARHTKVGNDTIRGVSGGERKRVSIAEMALARSSIAVWDNSTRGLDSATALEFIRSMRTLSDLIGLTQAVAVYQASQSMYDLFDKTLVLYEGRQVYFGPSQSAKSYFERMGWYCPARQTTPDF…
jgi|Exool1|141250|_Exophiala_oligosperma_CBS72588_Eurotiomycetes	MATLSRASSNEDDYKSIVQATLHDRLRDGLEENARRRKNDKKHLNFSSHIKHHDAELTRIATNISKDVGLNPRTLSDIDPRLDPENESFDFRFWSTTFMQLVKEDVLHRTTVGFSFKGLTVSGSGSNLELQKTVASPWMALARLPMLLFTRRQPQPKVILNNFNGSVERGQMLLVLGRPGSGCTTLLKCITGQLHGLSLSAGSSVTYDGIPQSTFIKNFKGRAVYAAETDEHFPHLTVGQTLHFAAVTQTPQTRIQGVDRALYNSHMVEVMLRIFGLTHTRNTKVGNDTIRGVSGGERKRVSIAEMALTRSSVAAWDNATRGLDSATALEFVRSLRAMAEIAGVTQAAAVYQASQSLYELFDKVIVLYEGRQIYFGPVESARLYFERMGWYCPPRQATP…
jgi|Exool1|142106|_Exophiala_oligosperma_CBS72588_Eurotiomycetes	MAEAISRALSLDKPAQQHGFSANDHVRENAPASTWTSEADVVGEMHTVDHEKRPEKSRTSSDSYGLQRTASGVDVERAQKEFAELNREFSSISRRMSRSQSRPSVAKGKDLEKAISSSDYTSEQGFDLEATLRGNREAAVAAGIKSKYIGVVWDNLTVRGIGGVKNFVKVFPDAFIDFFNVPGTIMSILGYGKKGKEFNILKTFRGVAKPGEMVLVLGRPGSGCTTFLKVIANQRYGYTGIDGEVLYGPFDSSTFAKLYRGEAVYNQEDDIHHPTLTVGQTLGFALDTKTPGKRPLGMSKAEFKDRVIHLLLKMFNIEHTINTIVGNPFMRGVSGGERKRVSIAEMMVTAATVCAWDNSTRGLDASTALDYAKSLRIMTNIYKTTTFVSLYQASENIYK…
jgi|Exosi1|113692|_Exophiala_sideris_CBS121828_Eurotiomycetes	MSFASYGILGLHEHGSSANQHAQETMSPSHPDAIGQRQGQERETLSERSRTADSYGLQRTTSGVDVERAEKDFAELSREFSSISRRMSRTQSRASAAKVKDVEKAVSASDYTLEEGFDLEATLRGNREADHAAGIKAKYIGVIWDNLTVRGIGGVKNFVKVFPQSFVDFFNVPGTVMSTLGYGKKGREFNILNGFHGVAKPGEMVLVLGRPGSGCTTFLKVIANQRFGYTGIEGEVLYGPFDSSTFAKQYRGEAVYNQEDDIHHPTLTVGQTLGFALETKTPGKRPEGLSKAEFKDKVIRLLLKMFNIEHTINTIVGNPFMRGVSGGERKRVSIAEMMITAATVCAWDNSTRGLDASTALDYAKSLRIMTNIYKTTTFVSLYQASENIYKQFDKVMVID…
jgi|Exosp1|9079|_Exophiala_spinifera_CBS89968_Eurotiomycetes	MADAISRVLSLNKPAQQHGFSANDHVQENGPASAWTSDAHMASEMRPVDREKRPEKSRTSTDSYGLQRTASGVDVERAQKEFAELNRELSSISRRMSRSQSRPSMAKGKDLEKAVSSSDYTSDQGFDLEATLRGNREAEGAAGIKSKYIGVVWDNLSVRGIGGVKTFVKVFPDAFVDFFNVPGTIMSILGYGKKGREFNILKDFRGVAKPGEMVLVLGRPGSGCTTFLKVIANQRFGYTGIDGEVLYGPFNSSTFAKLYRGEAVYNQEDDIHHPTLTVGQTLGFALDTKTPGKRPLGMSKAEFKDRVIHLLLKMFNIEHTINTIVGNQFMRGVSGGERKRVSIAEMMVTGATVCAWDNSTRGLDASTALDYAKSLRIMTNIYKTTTFVSLYQASENIYK…
jgi|Exoxe1|134690|_Exophiala_xenobiotica_CBS118157_Eurotiomycetes	MANTLSRALSLDRPTQQHGHTANDHVQENASPSSTRSETDTVGEVHAIDHGKRNAKSRTSSDSYGLQRTASGVDVERAEKDFAELSRELSSISRRVSRTHSRASVPRRKDLEKAITSSEYTSEEGFDLEATLRGNREAEGAAGIKSKYIGVIWENLTVRGIGGVKNFVKVFPDAFVDFFNVPGTIMSILGYGKKGREFNILRDFRGLAKPGEMVLVLGRPGSGCTTFLKVIANQRYGYTGIDGEVLYGPFDSSTFAKMYRGEAVYNQEDDVHHPTLTVGQTLGFALDTKTPGKRPAGMSKAEFKDRIIHLLLKMFNIEHTINTIVGNPFMRGVSGGERKRVSIAEMMITAATVCAWDNSTRGLDASTALDYAKSLRIMTNIYKTTTFVSLYQASENIYK…
jgi|Exoxe1|142579|_Exophiala_xenobiotica_CBS118157_Eurotiomycetes	MAALSRASSTEDDYRSVLQAAVHDRIRDGLEVHARRRKRANKDLDLPFPTEEQDLELTKTATRWSKDVGLAPTSLSDIDPRLDPESDAFNFRFWASTFIQLVKEDVLHRTTVGFSFTSLTVSGSGASLELQKTVASPWIALLRLPMLLSKKRKLQPKTILNDLNGAVGTGEMLLVLGRPGSGCTTFLKSITGQLHGLMLTANSVVAYDGVPQATFITNFKGRAVYSAENDEHFPNLTVGQTLRFAAATQTPQSRIKGVDRDSYATHMVEVMMRIFGLTHTRDTMVGNDTIRGVSGGERKRVSIAEMALTRSSVAAWDNATRGLDSATALEFIRSLRTMADVAGVTQAAAIYQASQSVYDLFDKVLVLYEGRQIYFGPVESARTYFERMGWSCPPRQTTP…
jgi|Fibra1|1651|_Fibroporia_radiculosa_TFFH_294_Agaricomycetes	MDRSSHDEPSKEDNASTQIDHSLKQSESRDIVETEHSRGPHVEVDFFDPAGVHELRKTITQMSGQRRDDVNPSKASRISDASSDATLSPGDGPFDFEKTLRLAVRKAEESEIKLRELGVVFEDLRVVGLGAATTYQPTLGSTLNPLNFIETAKQLRHPPTRDLLSGFEGCVRPGEMLLVLGSPGAGCSTLLRTLANQRSDFHAVHGDVHYDSFTPEEIHKHYRGDVQYCPEDDVHFPTLTVKETLGFAARMRTPRTRIHSSREEHIESLTSVLATIFGLRHAQNTLVGDAGIRGVSGGEKKRVSISEVMATRSLLTSWDNSTRGLDASTALEFVRALRLATDIGRTSTIVSIYQAGESLYELFDKVCVIYEGKMAYFGSAKRARQYFIDMGYEPANRQT…
jgi|Fibra1|7290|_Fibroporia_radiculosa_TFFH_294_Agaricomycetes	MDLSDIKRRELGVLFEDLRVVGLGASAAIQPTFGSVLNPSNWLSGIRDLRHPATRDILSGFEGVVRPGEMLLVLGRPGAGCSTFLRTLANQRADYHAVQGQVHYDSLSPADVWGHCRGDVQYCPENDDHFPTLTVEQTLAFAALTRTSHTRLDSMSREKSVQVMTDVLKSVFGLRHVKDTLVGDASIRGVSGGEKKRVSLGETLATRGLLNCWDNSTRGLDSSTALEFIRALRTITNITRLTTIVSIYQAGEPLYELFDKVCIIYEGRMAYFGPANRARQYFIDMGYEPAHRQTTADFLVSVTDPHGRTAHPAKVLRVPRTAMEFAARFRESSISLENRADMEAYRAECVGRPDRARAYLDSVCDEHAASHAGKGGPYVLSFAMQIRAVMRRRRQIMRG…
jgi|Fibra1|8602|_Fibroporia_radiculosa_TFFH_294_Agaricomycetes	MHSTTLSGEKADSDSEQVSKHVSKRDQNITSRQLGVAFQDLRVVGVGARSSFQQTIASAFNPLVIYNSLISIRNPPLRDILSGFQGAVFPGEMLLVLGRPGSGCSTFLKTLANQHAEYRSVEGQLHYDSFTPKDIAQLYKGDVTYCQEDDVHFPTLTLFETLSFASKTRAPQCLPENQSRQQFADSQVNTLLSIFGLEHARNTIVGDAMLRGVSGGEKKRLSLAEVLACRGTIGCWDNSTRGLDSSTALEFLRALRATTDSTRVTTIVSLYQAGQPLYDLFDKVCVISEGKMVYFGPAAEASQYFVDMGYQPYNRQTTPDFLVSVTDPKGRKIIPGHESSVPRTASEMAAYFSSSTQGELNRASIEEFCAKRVGNEVMRSEYRASALLEHSQYASTASP…
jgi|Fibsp1|1054002|_Fibulorhizoctonia_sp._CBS_109695_Agaricomycetes	MSDPTHTGTNQATSGLPTVPVGSSALGDFADALYQSESAQAAPEVGHKEYSGTRSGESRVDINHFDPEGVDQLRRTLSNRSHYVSESGDKQARPTSAKSDADTVTAEDAFDFEKVLRGLMQRKEDAQRLSRELGVVFEDLRVVGLGASASYAPTLGSFLNPFNKLAAINALRHPPVKDILSGFEGVVRPGELLLVLGSPGSGCSTLLKTLANQRDEYHAVEGTVHYDSLSPAEVARSFRGDVTYCPEDDVHFPTLTVQQTLEFAAKSRAPASDARLPAQTRDDHVKRMTEVLMTVFGLTHARHTPVGDAAIRGVSGGEKKRVSITEALASRSMLGAWDNSTRGLDASTALEFVRALRIATDVARLSTVVSIYQASESLYRLFDKVCVIYAGRQAYFGPA…
jgi|Fibsp1|928390|_Fibulorhizoctonia_sp._CBS_109695_Agaricomycetes	MDDPHHHLDDIREDGTDVPTLLGPTAAIHHASATAHNTHRADTGEHPPPPTPVIANQRPRRGSSASHVDVGFFDPGGVDELRRSMSRNTEDAGLARSMSRKSTDVRSTGKRAPSRSSGASESTLAQEPFDFEKTLRDIVKRSDEASHKKRELGVVFRDLRVVGLGASASFAPTLGSVLNPMGLLEAIQAMRHPPVKDILSGFEGVVRPGEMLLVLGSPGSGCSTLLKTLANQRGEYHSVSGTVSYDSITPQELAKHYRGDVTYCPEDDVHFPTLTVQQTLDFAAKTRTPAKKQRLDGGTRDEYVAQMTEVLMTIFGLLHVKDTPVGDAAIRGVSGGQKKRVSIAEALATRSLLCAWDNSTRGLDSSTALEFVRALRIATDLGRLSTIVSIYQASESLYT…
jgi|Fishe1|35205|_Fistulina_hepatica_Agaricomycetes	MDSVYIDFVDQARSPDRRRRVRDSYISSRRGSVGIDVFDPVGVAELQRSISRATGRRYSISSSHAQASELTLEPPPFRKEEKGFDFEAVLRGILKTRGERDLHTRELGVVFDNLTVKGLGSAEAYQPSIDGIINPSNLIRNISSARHPQTRTILSGFEGLVRPGEMLLVLGIPGAGCSTFLKTLANQRAEYHSVTGDVNYDSLKSEEIRDSYRGDVLYCPEDDVHFASLTVEQTLRFAAKCRAPQGKERLGRSRKDYEDAFVDVLLTVFGLKHARNTPVGDASIRGVSGGEKKRVSICEVLASRACIGCWDNSTRGLDASTALEYVQALRIASDLTRMTTMVALYQAGESLYELFDKVCVIYEGRMAYFGSTDAAKQYFMDMGYQPVDRQTTADFLVSV…
jgi|Fishe1|45985|_Fistulina_hepatica_Agaricomycetes	MDEATLGNGDIGANGPAEGEKTASFDFEQILRNIVRMREEADIPSRELGVVFDNLSVTGIGSSAAYQPTIGSILNPLNIPEKIRNSRHTPTRTILDGFHGSVRPGEMLLVLGRPGAGCTTLLKTLANETDSYHSIGGTRIYVPSGGGGALLPPDIANHYRGDVLFCPEDDIHFPSLTVAQTVQFAVRCRAPQGADARIGKEASLKLGASRDAYVNFVTDILLTVFGLRSVQDTIVGDHLLHGVSGGQKKRVSLAEVMAARARVTCWDNSTRGLDSSTALEFVHALRLAANLGQMTTIVSLYQAGENLYNLFDKARHFIYVCLIYEGKLVYFGAASEAKQYFIDLGYKPANRQTTADFLVAVTDPNGRIPRAAEDTDFVTHPVPRTAQEFADHFVTSEMG…
jgi|Fishe1|50460|_Fistulina_hepatica_Agaricomycetes	MTDASRAPSVHEKRYGCRAASLTFSDTTAQGFDFEETLRQVLRGRNKAGLKTRELGVIFSNLSVTGLGSDASYQPTMGSTLNLPRNIFETIQGLRHPQTKQILTDFEGVAQPGEMILVLGNPGAGCSTFLKTIANQRGEYHSMTGKINYDSISPEELEQSFRGDAIYCPEEDIHFPSLTVEQTVRFAAKCRTPQEGQRLGERRDCYENAITDILLTVFGLNHARHTRIGDAMIRGISGGEKKRVSICEALASRACITCWDKCTRGLDSSTALEFVQALRTASDTTRMTVVAALYQAGEPLFRLFDKVCVINEGRMAYFGPTHQARQYFIDLGYEPAHRQTTADFLVSVTDANARTQRAGVPLGVAPRTAAEFAERFALSELGQKNHREVENYLAKFVGD…
jgi|Fishe1|66171|_Fistulina_hepatica_Agaricomycetes	MESNPHHPHDNDSVEFFDPPGITERRRTLSRPHAAQFLESNPHHPHDNVSVEFFDPVGVTELRRTLSLPHAARLSVKASEATLNPGKGDEKNFSTVSEKKVLEEFDFEGTVHQVLQRREEANVPSRELGIVFEDLNVTGRGSDADYMPTFGSRINPLDALRGLWGMRNPHTRPILTGFEGVVRPGEMLLVLGSPGAGCTSFLKILANRREEYHAVDGKVEYDSLTHQQIASHYRGDVLYCPEDDVHFPSLTVEQTIKFAARCRAPKEHYRVGDDESYESREAYVDRVTDILLTVMGLQHARQTAVGDARIPLRIATDLTRMTSIVTLYQAGESLYRLFDKVCVINQGRMAYFGPAAEARDYFIDLGYEPANRQTTSDFLVSVTDPVSRRIFADYPASAM…
jgi|Fishe1|73662|_Fistulina_hepatica_Agaricomycetes	MAVVSSGSSDNSTAKDPEETGQSQLVDHSQEMRHYVGCQRPPSPTDSEVTQQGFDFEGTLRQVLKWQDKLGLKSRELGVVFDNLTVTGLGSDSAFQPTWGSAINIPRNIFRGIQASRHPQIRTILSGFEGVVKPGEMIVVLGNPGAGCSTFLKTIANQRGEYHSVTGNVEYGPIEPEELAKSFRGDAIYCPEEDIHFPSLTVEQTIRFAAKCRTPHGQQRIGPNSDCYERAATNVLLTVFGLNHARDTRVGDAMIRGISGGEKKRFHWVPTRGLDSSTALEFVQALRVASDMTKMTTVCALYQAGEPLYQLFDKVCVINDGRMVYFGPTDQAKQYFIDLGYEPAHRQTTADFLVSITDATTRTLRVGVPPGMVPRSASEFAQRFLESDFGQQNRLEIEE…
jgi|Fomfom1|1318032|_Fomes_fomentarius_CIRM_BRFM_1821_Agaricomycetes	MPENAQSESVRRQDDFSRTLSSAEPFATLSGDHGSIHSENPYASRQPPHYNHPLWQHASHVDTGFFGSADSVEQLYRTFSRPGESRVRLIPVTEGKQGKSTLPVLAVVTLSSPFNVSMKFETSRNPMIELFSSDSSIKRRELGVAFKDLRVIGIGATALCQETFGSSLNPFNYVRGIRRALRPATRDILTGFEGVVRPGEMLLVLGRPGSGCSTLLKVLANQRQDYHSIGGDVWYDSLTPEQIEQRYRGDVQYCPEDDVHFPPLTVDQTLRFAARTRTPHTPNHQVPHETHVSRVVDALETAFGLKHVKDTLVGDASIRGVSGGEKKRVSISEALASRSLLYCWDNPTRGLDASTALEFVQALRIATDIGRQSTIAAIYQAGEQLYRDFDKVCVIYEGR…
jgi|Fomfom1|1334523|_Fomes_fomentarius_CIRM_BRFM_1821_Agaricomycetes	MADPAQLESLEQRDNVPELPTATQLAAIHNNYQHHDQHHDRSPDNRPSPTDTHGHPLSRQKSNSSHVDVGFFDAEGVAQLRRTLSRQSEAHSPIGLQPCGQGERHSTHSASTDVTLASNSPFDFEKTLRDVIKRLDESDIKRRELGVAFRNLRVTGVGAAASYQETFGSVLSPLNFVSGIRGALRPATRDILTGFEGVVRPGEMLLVLGRPGSGCSTLLKVLANQRQDYHSIGGDVWYDSLTPEQIEQRYRGDVQYCPEDDVHFPTLTVDQTLRFAATTRTPHNRLDQVPREHHVDGIVDVLETVFGLKHVKDTLVGDASIRGVSGGEKKRVSISEALATRSLLNSWDNSTRGLDASTALEFVQALRIATDIGRQSTMVAIYQAGEQLYQHFDKVCVIY…
jgi|Fomme1|111764|_Fomitiporia_mediterranea_Agaricomycetes	MRRRASTCSHVAIDHFDPEGVNELRRTLTQQTQQSAAALSTHSLPFRRVREQPSMVPSSAGSTAVSEVVGPDAEAFDFEQHLKDMVQLGSEHSIQPRELGVVFQNLRVQGLGSTASYQPTVGSQLNPFLALEKIRNAIHPPVRDIISGFEGVVNPGEMLLVLGRPGAGCSTLLKTLSNQHDEYADVSGLLHFSSFTPKQIHKHYRGDVVYCPEDDIHFPTLTVGETVGFAARTRMPYRAARLPGVSRQQFTNKLVEILGTVFGLRHVKNSKVGNAAIRGVSGGERKRVSIAEALAIRARLGAWDNSTRGLDASTALEFVRALRIATDNLGLTSIVSIYQASELLYNLFDKVCVINEGRMVYFGPASDARKYFIEQGWEPANRQTTADFLVAVTDPGGRT…
jgi|Fomme1|126887|_Fomitiporia_mediterranea_Agaricomycetes	MALAYEHDLEGPVLTTDSAGEDEVTTGSPPGLVESNVTHDGAFHRHFGMESHPSNGTHALAGLEGPAEHHEPTTVSHVAIDHFDPDGVNELKRTLTRQSANVGIAGPTQRACVRKQPSGITHSSSASTVVQETGGLYSEKFNFEQHLRDVVRQENEHGIQPRELGVVFQNLRVQGRGTTASFQPTVGSLLNPFLAAEKMRNLLHPPVRDIISGFEGVVNPGEMLLVLGRPGSGCSTLLKALSNQHDEYHNVSGLLHFSSFTPKQIRKHFRGDVIYCPEDDVHFPTLTVGETIGFAARTRMPNKATRLPGVSRREFADNVVEMLGTVFGLKHVKNTKVGNASIRGVSGGERKRVSIAEALATRAKLGAWDNSTRGLDSSTALEFVRALRIATDNLGLTSI…
jgi|Fompi3|1025183|_Fomitopsis_pinicola_FP_58527_SS1_Agaricomycetes	MALFSIFRRQQRDVDGDATELLPTPDVIHAGHSAGRHQRQPSGSTSYSMPESTLAPGDEGFDFETSLRNVVDKMDRSDVKRRELGVLFENLRVVGLGESAAIQPTFGSTLNPLNWIQGIQHMRHPATRDILSGFEGIVRPGEMLLVLGRPGAGCTTLLRTLANQRGDYHAIEGDVHYDSMSHRDIEKYCRGDVQYCPEDDLHFPTLTVEQTLQFASVTRTPYGQLDAATRHRHVDVMTDVLKSVFGLRHVKDTLVGDASIRGVSGGEKKRVSISETLATRSLLTCWDNSTRGLDSSTALEFVRALRTVTDVTRVATVVSIYQAGEQLYELFDKVCVIYEGRMAYYGPANRARQYFIDMGYQPANRQTTADFLVAVTDPNGRIPRPGQTLLTPRTASEFA…
jgi|Fomros1|701394|_Rhodofomes_roseus_CIRM_BRFM_1785_Agaricomycetes	MALFSIFRRQQDVDGDATELLPTPDKIPADYSAGRHERQPSGSTSYSTPESTLAPGDEGFDFESSLRDVVEKMDRSDVKRRELGVLFENLRVVGLGESAAIQPTFGSTLNPLNWIRGIQRMRHPATRDILSGFEGVVRPGETLLVLGRPGAGCTTLLRTLANQRGDYHAVEGNVFYDSMSHRDIEKYCRGDVQYCPEDDLHFPTLTVEQTLQFASVARTPYGQLDAKTRNRHVDVMTDVLKSVFGLRHVKDTLVGDASIRGVSGGEKKRVSISETLATRSLLTCWDNSTRGLDSSTALEFVRALRTITDVTRISTIVSIYQAGEQLYEHFDKVCVIYEGRVAYFGPANRARQYFIDMGYEPANRQTTADFLVAVTDPNGRTPHPGRTLLVPRTAVEFAD…
jgi|Fonmo1|4544|_Fonsecaea_monophora_CBS_269.37_Eurotiomycetes	MVDTLSKELGLGQPAQQHGATTDHASQGDTRQYDEKEPGAIRDRETFAVEKHYERPRISTDSYGLQRTTSGVNVEQAERDFAELSRELSAISRRVSRTHSKASHVRARDVEKAISSSDETSDDVFDLETTLRGAREADDAAGIKPKYIGVVWENLTVRGIGGVKNFVKVFPDAFVDFFNVPGTIMSILGMGKKGREFNILQGFRGVAKPGEMVLVLGRPGSGCTTFLKVLANQRYGYTGIDGEVLYGPFDAATFEKLYRGEAVYNQEDDVHHPTLTVGQTLGFALDTKTPGKRPLGLSKAEFKDRVIRLLLKMFNIEHTINTIVGNPFMRGVSGGERKRVSIAEMMVTRATVCCWDNSTRGLDASTALDYAKSLRIMTNIYQTTTFVSLYQASENIYSQ…
jgi|Fonmu1|11922|_Fonsecaea_multimorphosa_CBS_102226_Eurotiomycetes	MVDTLSKELGLNRPAQQHGASTNQHLQEEAHQYDEKQDDTMRDREDFTREKHYERPRISTDSYGLQRTTSGVNVEQAEKDFAELSKELSAISRRISRTHSKASNVRARDVEKAISSSDENSEDTFDLETTLRGAREADNAAGIKPKYIGVIWDNLTVRGIGGVKNFVKVFPDAFIDFFNVPGTIMSILGWGKKGREFNILHGFRGVAKPGEMVLVLGRPGSGCTTFLKVLANQRYGYTGIDGDVLYGPFDAATFEKLYRGEAVYNQEDDVHHPTLTVGQTLGFALDTKTPGKRPQGLSKAEFKDRVIRLLLKMFNIEHTINTIVGNPFMRGVSGGERKRVSIAEMMVTRATVCCWDNSTRGLDASTALDYAKSLRIMTNIYKTTTFVSLYQASENIYSQ…
jgi|Fonmu1|8478|_Fonsecaea_multimorphosa_CBS_102226_Eurotiomycetes	MDRQVSNASSTVEDYQEIYEAAIHDRLRDGIRVLAERKKPSRHQHRHLHIEDQDPELTRVATRISKDIGITPDTLADVDPRLDPGSEEFDFRFWASTIIQLVREDGIKRANVGVCFKSLTVCGTGSSLALQPTVASPWLTLIRLPMRMTRPKQEPKVILHAFNGCVKSGEMLLVLGRPGSGCTTFLKSISGQLGGLTMTPETFIHYDGIPQDVFKKNFRGKAVYNQENDEHFPHLTVGQTLRFAACAQTPETRIRGIDREMQASHIVEVMLRIFRLSAVRETKVGSDTIRGVSGGERKRVSIAEMALARSLLAVWDNATRGLDSATALEFVRSLRTLADVAGVTQAVALYQASQSIYDIFDKVLVLYEGRQIFFGPIDSARSYFERMGWYCPPRQTTPD…
jgi|Fonnu1|10637|_Fonsecaea_nubica_CBS_269.64_Eurotiomycetes	MVDTLSKELGLSQPAQQHGATTDHAFQGETRQYDEKEPGPIRDRETFAVEKRYERPRISTDSYGLQRTTSGVNVEQAERDFAELSRELSAISRRVSRTHSKVSHVRARDLEKAISASDETSDDVFDLETTLRGAREADDAAGIKPKYIGVVWENLTVRGIGGVKNFVKVFPDAFVDFFNVPGTIMSILGMGKKGREFNILQGFRGVAKPGEMVLVLGRPGSGCTTFLKVLANQRYGYTGIDGEVLYGPFDAATFEKLYRGEAVYNQEDDVHHPTLTVGQTLGFALDTKTPGKRPLGLSKAEFKDRVIRLLLKMFNIEHTINTIVGNPFMRGVSGGERKRVSIAEMMVTRATVCCWDNSTRGLDASTALDYAKSLRIMTNIYQTTTFVSLYQASENIYSQ…
jgi|Fonpe1|6316|_Fonsecaea_pedrosoi_CBS_271.37_Eurotiomycetes	MVDTLSKELGLGQPAQQYGATTDHASQGDTRQYDEKEPGAIRDRETFAVEKHYERPRISTDSYGLQRTTSGVNVEQAERDFAELSRELSAISRRVSRTQSKVSHVRARDVEKAISSSDEISDDVFDLETTLRGAREADDAAGIKPKYIGVVWENLTVRGIGGVKNFVKVFPDAFVDFFNVPGTIMSILGIGKKGREFNILQDFRGVAKPGEMVLVLGRPGSGCTTFLKVLANQRYGYTGIDGEVLYGPFDAATFEKLYRGEAVYNQEDDVHHPTLTVGQTLGFALDTKTPGKRPLGLSKAEFKDRVIRLLLKMFNIEHTINTIVGNPFMRGVSGGERKRVSIAEMMVTRATVCCWDNSTRGLDASTALDYAKSLRIMTNIYQTTTFVSLYQASENIYSQ…
jgi|FoxFo5176|282525|_Fusarium_oxysporum_Fo5176_Sordariomycetes	MSTPTEGSVLETQKDAAIEVSVPKGLDPEGLDAIRVLLQSQALGGNDTPKQIGVSFKHLSVTAPSGTQVQVKTLPRAILNTFGPDQVRFIREQVLARISPRNSVPEGKTILNGFSGVVKPGEMLLVLGRPGSGCSTFLRTVASRSNLATTGDLEYANVSSSVFKRDHARETIYLPEEDRHIASLTVRQTIQFALRNSLPTDARNTKLVASLVDVIAKICGLSHALDTPVGGAFSPGVSGGERKRVSIAEVLAAGSSVQCFDNSTRGLDSSTALDFVKALRAFTDIGHKTTLATLYQAGEEIYRNFDKVVVLSEGYEAFFGSTSEAWSYFHNLGFIPIPGQTTAEFLATVTDPDERKAIPGSEADSINSSADLAATFRRSNHYTRLVSEIDEYREKQGQA…
jgi|FoxFo5176|466733|_Fusarium_oxysporum_Fo5176_Sordariomycetes	MAEKDLGKAEEAIAANHHTEQADPAYRNSIDTDSTRHGPAEHNNGGVSIEQAEAEFAELQREFTGVSRASRRKSRASVADPEKNAHAEDNEVESIFDLEAALRGGLDREREVGIKSKHIGVYWNDLTVKGYGGMSNYVPTFPDAFVNFFDVITPVIRMLGLGPKPEQVALLDKFKGVCKPGEMVLVLGKPGSGCTTFLKTIANQRWGYTAVEGEVLYGKWKNTEFDQYRGEAVYSAEDDIHHPTLTVEQTLGFALDTKMPKLRPGNMSKQEFKESVITTLLKMFNIEHTRHTIVGDHFVRGVSGGERKRVSIAEAMICSGAVFSWDNSTRGLDASTALDFAKSLRIQTNLYKTTTFVSLYQASENIYNLFDKVMVIDGGKEVYFGPAASARSYFEDLGF…
jgi|Fusfu1|14616|_Fusarium_fujikuroi_IMI_58289_Sordariomycetes	MSTPTNGSVLETQKDAAIEVSVPKGLDSEGLDAIRVLLQSQALGGNDTPKQIGVSFKHLSVTAPSGTQVQVKTLPQAIINTFGPDQVRFIKEQVLARISPRNSIPEGRTILDGFSGVVKPGEMLLVLGRPGSGCSTFLRTVASRSNLATTGDLEYANVSSSVFRRDHARETIYLPEEDRHIASLTVRQTIQFALRNSLPSDARNTKLVASLVDVIAKICGLSHALDTPVGGAFSPGVSGGERKRVSIAEVLAAGSSVQCFDNSTRGLDSSTALDFVKALRAFTDIGHKTTLATLYQAGEEIYRNFDKVVVLSEGHEAFFGSTSEAWSYFHDLGFIPIPGQTTAEFLATVTDPEERRAIPGSEADSIKSSADLAAAFKRSSNYTRLVTEIDEYREKQGQE…
jgi|Fusfu1|9020|_Fusarium_fujikuroi_IMI_58289_Sordariomycetes	MAEKDLGKAEEAIAANHHTEQADPAYRNSIDTDSTRHGPAEQNNGGVSIEQAEAEFAELQREFTGVSRASRRKSRASVGDPEKNTHAEDNEVESIFDLEAALRGGLDREREVGIKSKHIGVYWNDLTVKGYGGMSNFVPTFPDAFVNFFDVITPVIRMLGLGPKPEQVALLDRFKGVCKPGEMVLVLGKPGSGCTTFLKTIANQRWGYTAVEGEVLYGKWKNTEFDQYRGEAVYSAEDDIHHPTLTVEQTLGFALDTKMPKLRPGNMSKQEFKESVITTLLKMFNIEHTRHTIVGDHFVRGVSGGERKRVSIAEAMICSGAVFSWDNSTRGLDASTALDFAKSLRIQTNLYKTTTFVSLYQASENIYNLFDKVMVIDGGKEVYFGPAASARSYFESLGF…
jgi|Fusgr1|9973|_Fusarium_graminearum_Sordariomycetes	MAEKDLGRAEEAIAANHHTELADPAYRNSIETDSTRAEGRQDRAQNHGVSVEQAEADFAELQREFTGVSRASRRKSRASNADPEKNVAAEDEAEVESLFDLEAALRGGLDREKEAGIKSKHIGVYWDDLTVKGFGSMSNFVPTFPDAFVGFFDVITPVINMLGLGPKPPQVALLDKFRGVCKPGEMILVLGKPGSGCTTFLKSIANQRYGYTAVEGEVLYGPWANTDFDQYRGEAVYNAEDDVHHPTLTVEQTLGFAIDTKMPKKRPGNMSKAEFKESVISMLLKMFNIEHTRHTIVGDHFVRGVSGGERKRVSIAEGMITNAAVLSWDNSTRGLDASTALDFAKSLRIQTNLYKTTTFVSLYQASENIYNLFDKVLVIDGGKQVYFGPASTARNYFEG…
jgi|Fusox32931|17498|_Fusarium_oxysporum_NRRL_32931_Sordariomycetes	MAEKDLGKAEEAIAANHHTEQADPAYRNSIDTDSTRHGPAEHNNGGVSIEQAEAEFAELQREFTGVSRASRRKSRASVADPEKNAHAEDNEVESIFDLEAALRGGLDREREVGIKSKHIGVYWNDLTVKGYGGMSNYVPTFPDAFVNFFDVITPVIRMLGLGPKPEQVALLDRFKGVCKPGEMVLVLGKPGSGCTTFLKTIANQRWGYTAVEGEVLYGKWKNTEFDQYRGEAVYSAEDDIHHPTLTVEQTLGFALDTKMPKLRPGNMSKQEFKESVITTLLKMFNIEHTRHTIVGDHFVRGVSGGERKRVSIAEAMICSGAVFSWDNSTRGLDASTALDFAKSLRIQTNLYKTTTFVSLYQASENIYNLFDKVMVIDGGKEVYFGPAASARSYFEGLGF…
jgi|Fusox32931|23725|_Fusarium_oxysporum_NRRL_32931_Sordariomycetes	MSEKTLVNAKLVIAGGLDGDGNDEHQATDSADEQQFVSRDAGGVSVEHAKAEFARLEQHFTNTSRRESKARRPDEDKDIVDSSASPSSGFDLEGVLRGNLAAGHEVGIYDKHIGVLWENLTVRGVSATHNYVPTFLDALLSFVNVLSALRHLASFGKKPSETTLLHEFSGVCKPGEMVLVLGRPGSGCTTFLKSITNQRAEYISMTGDVRYGPWTAQEFDRYRGESVYNGEEDFHHPTLTVEKTLGFAIETKMPAKRPGNITKAEFKEKILTTLLKMFNIEHTAKTVVGNHIVRGVSGGERKRVSIAEMIVTNASVLAWDNSSRGLDASTALDFIKSLRIQTDIYKTATFVSLYQASENIYDLFDKVMVIDGGRQVYYGPTSQARAYFEGLGFASRLRQ…
jgi|Fusox32931|4959|_Fusarium_oxysporum_NRRL_32931_Sordariomycetes	MSTPTEGSVLETQKDAAIEVSVPKGLDPEGLDAIRVLLQSQALGGNDTPKQIGVSFKHLSVTAPSGTQVQVKTLPRAILNTFGPDQVRFIREQVLTRISPRNSVPEGKTILNGFAGVVKPGEMLLVLGRPGSGCSTFLRTVASRSNLATTGDLEYANVSSSVFKRDHARETIYLPEEDRHIASLTVRQTIQFALRNSLPTDARNTKLVASLIDVIAKICGLSHALDTPVGGAFSPGVSGGERKRVSIAEVLAAGSSVQCFDNSTRGLDSSTALDFVKALRAFTDIGHKTTLATLYQAGEEIYRNFDKVVVLSEGYEAFFGSTSEAWSYFHNLGFIPIPGQTTAEFLATVTDPDERRAIPGSEADSINSSADLAAAFKRSNHYARLVSEIDEYREKQGQA…
jgi|Fusox32931|6037|_Fusarium_oxysporum_NRRL_32931_Sordariomycetes	MSERQFLDAELAASAGWNHHGIEEPQSSDSADEQRSASRDAGVVSVEQAEAEFSRLQQHFTNTSRRESTARNRNEDKAVVDSSSSSSSGFDLEGVLRGNLTAGREVGIHDKHIGVFWENLTVRGVSATHNFVPTFPDVLLSFVNVLSPLLRLIGIRKKPSETTLLHEFNGVCKPGEMVLVLGRPGSGCTTFLKTITNQRAEYTGVTGDVRYGPWTAQQFNQYRGESVYNGEEDIHHPTLTVEQTLQFALETKMPAKRPGNITKAEFKENILTTLLKMFSIEHIRKTVVGNQFVRGVSGGERKRVSIAEMLITNASILAWDNSSRGLDASTALDFVKSLRIQTDIYRTATFVCLYQASENIYNLFDKVMVIDGGRQVYYGPTSQARAYFEGLGFASRPRQ…
jgi|Fusps1|4223|_Fusarium_pseudograminearum_CS3096_Sordariomycetes	MAEKDLGRAEEAIAANHHTELADPAYRNSIETDSTRAEGRQDRAQNHGVSVEQAEADFAELQREFTGVSRASRRKSRASNADPEKNVAAEDEAEVESLFDLEAALRGGLDREKEAGIKSKHIGVYWDDLTVKGFGGMSNFVPTFPDAFVGFFDVITPVINMLGLGPKPPQVALLDKFRGVCKPGEMILVLGKPGSGCTTFLKSIANQRYGYTAVEGEVLYGPWKNTDFDQYRGEAVYNAEDDVHHPTLTVEQTLGFAIDTKMPKKRPGNMSKAEFKESVISMLLKMFNIEHTRHTIVGDHFVRGVSGGERKRVSIAEGMITNAAVLSWDNSTRGLDASTALDFAKSLRIQTNLYKTTTFVSLYQASENIYNLFDKVLVIDGGKQVYFGPASTARNYFEG…
jgi|Fusve2|6330|_Fusarium_verticillioides_7600_v2_Sordariomycetes	MSTPTDGSVIETQKDASIEVSIPKGLDSEGLDAIRVLLQSQALGGNDTPKQIGVSFKNLSVTAPSGTKIQVKTLPQAIINTFGPDQVRFIKEQILARLSPRNSDPEGRTILDGFSGVVKPGEMLLVLGRPGSGCSTFLRTIASRSNLATAGDLEYANVSSSVFRRDHARETIYLPEEDRHIASLTVRQTIQFALRNSLPKNARNTKLVASLVDVIAKICGLSHTIDTPVGGAFSPGVSGGERKRVSIAEVLAAGSSVQCFDNSTRGLDSSTALDFVKALRAFTDIGHKTTLATLYQAGEEIYRNFDKVVVLSEGHEAFFGSTSEAWSYFNNLGFIPIPGQTTAEFLATVTDPEERRAVPGSEADSIKSSADLAAAFRRSNNYARLVSEIDEYREKQGQA…
jgi|Fusve2|9416|_Fusarium_verticillioides_7600_v2_Sordariomycetes	MAEKDLGKAEEAIAANHHTEQADPAYRNSIDTDSTRHGPAEQNNGGVSIEQAEAEFAELQREFTGVSRASRRKSRASVGDPEKNAHAEDNEVESIFDLEAALRGGLDREREVGIKSKHIGVYWNDLTVKGYGGMSNYVPTFPDAFVNFFDVITPVIRMLGLGPKPEQVALLDKFKGVCKPGEMVLVLGKPGSGCTTFLKTIANQRWGYTAVEGEVLYGKWKNTEFDQYRGEAVYSAEDDIHHPTLTVEQTLGFALDTKMPKLRPGNMSKQEFKESVITTLLKMFNIEHTRHTIVGDHFVRGVSGGERKRVSIAEAMICSGAVFSWDNSTRGLDASTALDFAKSLRIQTNLYKTTTFVSLYQASENIYNLFDKVMVIDGGKEVYFGPAASARSYFESLGF…
jgi|Gaegr1|2642|_Gaeumannomyces_graminis_var._tritici_R3_111a_1_Sordariomycetes	MADHSKEEEKGKEVATTQTSSAYSIPSSSTTNVEEMREEARRNNPNGTSNVESGVSVAQAEADFADLQRELTGLSRASRVKSRSSQHQNDAEKSAGDLEKSSSSESERFDLESYLRSGIAAQREAGIRPKHIGVYWNDFTVKGMGGMSNFVQTFPDVVVDFFNVWSPIKNMLGLNAKGTEVTLLDNFRGVCKPGEMVLVLGKPGSGCTTFLKTITNQRYGYTNVTGDVRYGPFTDEEFKVYRQEAVYNQEDDIHHATLTVEQTLGFALDTKIPAKLPAGITRAQFKENVITMLLKMFNIEHTRNTVVGGALVRGVSGGERKRVSVAEMMITEASILSWDNSTRGLDASTALDFIKSLRVQTNLYKTATFVSLYQASENIYNLFDKVLVIDSGKQVYFGP…
jgi|Galma1|254847|_Galerina_marginata_Agaricomycetes	MSDSLQLKDIAEETASGTVSRVASQPTLLGHEPTHSAEDKLPQADHEFLKHPPPVSPKQVFTRPRGNSSVSRVDVDFFDPDGVHQLRRTMTQQKEDEPAQNKRTSQSSDATLHVKDDQPFDFEKTIRHMVRRRDEANIKPRSLGVVFRDLRVVGVTAADSYLPTLGSVLNPKVALEKIQKLRHPPLRNILSGFEGVIKPGEMILILGSPGSGCSTLLKTLSNQRKEYHAVQGDVHYDSLTPSDLHSRFRGDVQYCPEDDTHFPTLSVQQTIEFAATTRTPRDRIGDSRKEFARTVTKLLATIFGLRHALATPVGDAAIRGVSGGEKKRVSIAEALATRGCVGAWDNSTRGLDASTALEFVRALRIATDTFDMTTMVSIYQAGESLYQYFDKVCVIYEGR…
jgi|Galma1|56996|_Galerina_marginata_Agaricomycetes	MSEKAPVGQEVSAVGDPLDFEQIMRDMVQSRKDAGILPRELGVRFQDIRVVGLGAASSHQDTISSMVNPFNMVSSIQASRHPPTRDILSGFEGVVRPGEMLLVLGRPGSGCSTLLKILSNKRDEFNAVHGDILFNSFSPEVILKHYRGDVQYCPEDDIHFPTLTVSQTIMFAARVRAPRERLGRTRSEYSESTTNLLMTLFGLQHAKDTPIGDALIRGISGGEKKRVSICEAMATRTCLTAWDNATRGLDSSTALEYIQALRTATDVARLTTVVSLYQAGEQLYNQFDKVCVIYEGRMAYFGPAKKAREYFVDLGYEPAHRQTTADFLVSVTDPNARIPRQIDAPIPRTASEFAESYLKSAIGRHNRQEIASYNDGFLGSEQTSEAYRQSALAEHAKMA…
jgi|Ganpr1|134928|_Gonapodya_prolifera_Monoblepharidomycetes_2	MANQTSVQPLLEKRLATRTLTAECGLPESEMTPFLDHLDTIAREKGFEKKQVTLVWRDVGVVGSSALISEGIPNFGKPFLGLLMLPLLPLLLVKRKIEARPQETVTSTAATLLHPTNGFVRPGEMLLVLGKPGSGADALVRVLGQTPQRVNRAYREVSGDITLNGMPNKEFKAQFRNEVLYSGDRDLHIPALTVRQTISSALQFKIGRTSSEEGADAVRDENASFYEDWLGLGEALDTVVGDEFLRGVSGGEKKRVSIAEQLLGSAAVNLWEQTTRGLDSTYALQVIKGIRMLTTKLKRTTVMHINQTGDSIFNLFDNVLLLSRGRTVYFGPTSKAQSYFERLGFRPLPRQSVSDFINSVTEIKERTLAGGVDPKGVPSTAEEFEAAWLSSEEYRNQMT…
jgi|Ganpr1|160863|_Gonapodya_prolifera_Monoblepharidomycetes_3	MGNDSPDPAAGAILELRSPIARLLSSKSLQSLLGVSENEITPFLDNLKRIAEERGYGRKXATVVWRDLTVVGSKSLVSEGIPTFGDPFLGLLKLPLLPLLLLRPKPKTTVAQTDNSATLLHPTTGXVLPGEMLLVLGKPGAGAGPLVRALGKTPDRLKSLYREVGGDVTINGMASSEFKKQYQNEVLYSGDDDLHIPALTVRQTLSRALEFKVGHTSSDIGVQATRDEFLTFLEEWLGMRAAMDTAVGNEFLRGVSGGEKKRVSIAEQLIGSASLNVWDQTTKGLDSTYALQVIKGLRLVTTSLQQTTIIHINQTGDSIFKLFDRVLLLSQGRTIYFGPTSKAKKYFENLGFRALPRQSIPDFLNSVTELKERVLADGVDPASVPSSAEEFEQAWMKSQ…
jgi|Ganpr1|52687|_Gonapodya_prolifera_Monoblepharidomycetes	MSTQTTKPLLKRRLTSRLLTAEIGLQDSEIKPFLDNQSEVAREKGFDRKHVTLVWRDVGVVGSKSLVTEGIPNFGGPFLALAKLPILPYLLIKKRLDAKAKGPQPDVPTTATILHPTSGFVRPGEMLLVLGKPGSGADALVRVLGQTPDRIKRVYREVSGDITLNGMSNKEFKKQYENEVIYSGDRDLHVPALTVRQTMSSALKFKIGQTSQVEGIAAVRDESAKFYEDWLGLSKAMDTVVGDEFLRGVSGGEKKRVSIAEQMLGSGSVNVWEQTTRGLDSTYALNVVKGIRLATTQLKRTTVMHINQTGDSVFNLFNRVLLLSRGRTVYFGPASKARSYFEKLGFRPLPRQSVSDFINSVTEVKERTLADGVHPGSVPSTPEEFETAWLSSEEYRTVM…
jgi|Gansp1|110103|_Ganoderma_sp._10597_SS1_Agaricomycetes	MASTQAQAHPSQIEATEGHDHVPELPTATAIANHSHALPHSLSGDVDQASERHMGAPLTRQTSSSSHVDIGHFDPEGVHQLRRTLSRQSRNSASLPFDLSPPREAERHSANSISTEVTLASPDAPFDFGRTLRNVVKKLDESDIKRRELGVAFRDLRVVGVGASALHQSTFASTINPLNALRGIRDSIHPATRDILSGFEGVVRPGEMMRPEGVSSDMWRKVAAYCVVHCASCFAAAIAANRTLANSLVLGRPGAGCSTLLKTLANERGEFHSIQGDVWYDALTPQEVEKRYRGDVQYCPEDDVHFPTLTVDQTLRFAARTRAPQTRLDGESREEYVSRIVEVVETVFGLRHVKNTLVGDASIRGVSGGEKKRVSISEALVTRSLLNSWDNSTRGLDAS…
jgi|Gaumor1_1|2764700|_Gautieria_morchelliformis_GMNE.BST_Agaricomycetes	MSPVEQAIFNDQSGGASAANTLIGDEFRFDKVLQEKWDKAIEEGIDSRETGVTFKDLRVVGLGADAKYQNTIFSTLNPLNLVHAIQNVRHPPVKDILSGFEGTVRPGEMLLVLGRPGSGCTSLLKVLANQRASFHAVQGEISYDGITPEYMGKHYRGDVGYAPEDDIHFPSLTVRQTLSVAAAARTPHKRIAGYSRKRFVDSIVETLGIVFGLTHTFDTPVGDENIRGVSGGEKKRVSIAEMMSMRVRLACWDNSTRGLDASTALEFTRAVRIATDIARVASVVSIYQASENIYQLFDKVAVIDEGRMSYFGPADQARQYFIDMGYEPANRQTTADFLVGVTHGPSRTPRAGFESRVPRTPAEFAEYFAKSPLGRQNSQEVARQLYDTGFEEKISSYKA…
jgi|Glalo1|7216|_Glarea_lozoyensis_ATCC_20868_Leotiomycetes	MSLPAASHEPKVLDEFIGGPSTGTTATSTNRASIDTAANIETQREAARQNNPNGFSNPTGGVDVAGAEAQFAELQRHLSGISQTSRKLSRTQSRQSKAKGNLDEKDIEHATSSDSTEGDRFDLEETLHGAHAAEQESGIRSKHIGVIWDGLTVSGVGGVTNFVKTFPDAFISFFNVVETAMMIFGVGKKGKQVKILDDFRGVTKPGEMVLVLGRPGSGCTTFLKVIANQRFGYTGVDGEVLYGPFDATEFAKHYRGEAVYNQEDDVHHPTLTVGQTLNFALDTKTPGKRPHGMSKADFKEQVITTLLKMFNIEHTRNTVVGNPFVRGVSGGERKRVSIAEMMVTSGTVCAWDNSTRGLDASTALDYAKSLRVMTNIYKTTTFVSLYQASENIYKQFDKV…
jgi|Glost2|388022|_Glonium_stellatum_CBS_207.34_Dothideomycetes	MDTDTPLNHSTQREESSTRVYQSITTTHHHDDTIQDFEKREKDIEYNPNGYSAVRGGVNIQRAEAEFAELSKELSRVSQHSRRLSRTHSRQKGDVVEDVEKAPGSETSDEDTFDLETTLRGNKGLEEEAGIKSKRIGVVWENLTVSGIGGVKNYVKTFPMAFVSFFNVYETAMHLLGFSKKGREFDILKNFRGVTKPGEMVLVLGRPGSGCTTFLKVISNQRYGYTNIGGEVLYGPFESKYFEKRYRGEAVYCEEDENHHPTLTVGQTLDFALETKVPGKRPAGLSREEFKQKVIDLMLKMFNIEHTKNTIVGNPFVRGISGGERKRVSIAEMMITGASVLSWDNSTRGLDASTALDYAKSLRVLTNIYQTTTFVSLYQASESIYQVFDKVMVIDSGRQ…
jgi|Glost2|390869|_Glonium_stellatum_CBS_207.34_Dothideomycetes	MTAEIELSSGAGQTAYVEREKIDPESFKAIRTLLQSQSGSDELAIKRIGLSFENLSVTAPSDLTTTVKTLPRAILNTFGPDQYRFLKSNVFRKFRKDTTHNGSRNLLTDFTGLVKPGEMLLVLGRPGSGCSTFLRAVANRSTLGVRGSLTYGSISAPQFEHYHQRETIYLPEEDRHIASLSVRQTIRFALRMSMPTRVQSKKVVEELTEVIAKLFGLGHALETPVGGAFSPGVSGGERKRVSIAEVLAAGSSIQCFDNSTRGLDSSTALDFVKALRVLTDVGQKTTLATLYQAGEGLYNHFDKVLLIDQGREVFFGSTSEARAYFEGLGYISAPGQTTAEFLVSTTDPTHRRFKPDSLARDIQSPDDLASAFTGSARFKSLVHEIQRYQRFAADEEKLL…
jgi|Glotr1_1|81846|_Gloeophyllum_trabeum_Agaricomycetes	MADGPFDFEKILRHVIKKREETELKGRELGVMFKDLTVKGLGASVSYQSTLGSVLNPLNVLDTLQRLRHPPVRNILSGFEGVVCPGEMLLVLGRPGSGCSTFLKTLANQRDEYYAVEGEVHYDSFSPEDIKRHYRGDVRYCPEDDIHFPTLTVEETLAFASKTRTPRSRLGGMTRDEYTHAFVEVLLTVFGLRHARKTLVGDASIRGVSGGEKKRVSIAEALATRSLLCAWDNSTRGLDSSTALEFGRALRIATDIAHLTTIVSIYQAGESLYQLFDKVCVIYEGRMVYFGPASQARQYFIDMGYEPAHRQTTADFLVAVTDPQGRTVRTDISTPVPRTAAEFAEYYKSSTIGRDNAHDIEYYRSKFVVNPERAEAYRTSAHAERARHVQEKSPYIISI…
jgi|Glotr1_1|81874|_Gloeophyllum_trabeum_Agaricomycetes	MASPEPQGRSTPAEETESRDQFPTFATVESPQPEHKTPGRRGSTYSHASHVSLDHFDHEGVEALRRTLSRQSQAAAANKEMAESLHASEATVAGTDEPFDFEKVLRRTVQKLAESDIKKRELGVVFQNLKVVGMGSTASYQQTLGSLLNPTTMVESIRKLRHPPLRDILAGFEGVVRPGEMLLVLGRPGSGCSTLLKTLANQRDEYYAVQGDVMYDAFSPQDVAKHYRGDVQYCPEDDIHFPTLTVEQTISFAAKVRTPRARVDGISREQYVAHVVDVLTTIFGLRHVRKTLVGDASIRGVSGGEKKRVSIAEALATNSLLNSWDNSTRGLDSSTALEFVRALRIATDVYRQSTVVSIYQAGESLYELFDKVCVIYEGKMAYFGPADRARQYFIDMGYE…
jgi|Gyman1|1032746|_Gymnopus_androsaceus_JB14_Agaricomycetes	MSIDHSETRDISQSGTPTLQDEEILTSGNGGQGIFSSPDSFPLPEAGYHSIGVVYTDLTVMGAGGSQKTVESLDVALLRAWDIVSFVKRLLNIKTGPRRPLISGFYGIVPPGETMLVLGRPGSGCSTLLRALTNERAPFVSIDGKVQYSSIDADETYRLYRGEIVFNNEEDIHIPILTVEQTLGTALSLKKPHKLDRPTKTKVFAANMSSRLLNAFSMPHTKHTLVGNEYVRGGERKRVSLAEVLSTNAAVVAWDNCTRGLDSAIALHFLRILKELSRSTGSSHIASIATSDEMYNTCFDRVTVIYEGLMVFCGPAKDAEQYFLQMGWEKKSSQTTPDFLTSCTSPTERVIRKDHDGPVPQTAKEMAEYFRNSVHFKELQREIEDYKVYHSTAPNAASF…
jgi|Gyman1|924054|_Gymnopus_androsaceus_JB14_Agaricomycetes	MDPSALRDIQEEKSGQTTPLEQPLESTTAMTSSPIISHPNRPRRGSTVSRVSVDHFDPQGVRELQRTLSKMSQSQRPLSSARPFDFEKALKQITKKKEGAQIPTRELGVLFEDLTVVGLGSGASYQETLGSTINPFNAIASIQSAMHPPTRDILSGFEGVVRPGEMLLVLGRPGSGCTTLLKTLANQTQEYHSVRGSVHYDSLSPKEVRESFRGDVQYCPEDDVHFPSLTVEDTLRFAAKTRAPQARTGETREEYVSSITEMLMTIFGLRHARRTPVGDAAIRGVSGGEKKRVSIAEALATRMRLGSWDNSTRGLDSSTALEFGRALRIATDIDRLTTVVSIYQAGESLYNLFDKVCVIYEGRMAYFGPADQARQYFINLGYEPANRQTTPDFLVSVTD…
jgi|Gymjun1|1795196|_Gymnopilus_junonius_AH_44721_Agaricomycetes	MAEETPSSTSSRNESHHPLQGLETVVPSTEDLVHSSPQDLHLHRINSAVSRVDVGFFDPTGVQELRRTITRQQIEERGDRLSESSEPTLHIKDDEPFDLRKCSVMRRDEANIKYRTLGVGFRDLRVVGITAADNYLPTLGSLLNPLNIFAKIQKLRHPSLRNILSGFEGVVKPGEMIRIHSVEGNVYYDSITPDDLRKHFRGDVQYCPEDDVHFPTLTVEQTIKFAATTRTPRTRLEGSREDFSDFITKLLTTVFGLSHTLNTMVGDNAIRGVSGGEKKRVSIAEALATRSCIGAWDNSTRGLDASTALEFVRALRIATDSFESATLVSIYQAGESLYQYFDKVCIIYEGRMAYFGAADQAKQYFIDMGYEPANRQTTADFLVAVTDPNARILPRTAAE…
jgi|Gymlu1|166677|_Gymnopus_luxurians_Agaricomycetes	MEQPEPSKAAPTSSPTISSRPIRQRRGSTVSRVSVDHFDPEGVRDLQRTLTRLSQRDGTKQTETSSRDSNVTLIPGEGPFDLEKALKKMTRRKEGANIPTRELGVVFEDLSVVGLGSGASYQETLGSVLNPFNLISNIQSARHPSTRNILTGFEGVVRPGEMLLVLGRPGSGCSTLLKTLANQTEEYYSVGGTRNYDSLSPQEIRKSLRGDVQYCPEDDVHFPSLTVEDTLRFAARTRAPQARTGETREEYITAMTEVLMTIFGLKHARKTPVGDAAIRGVSGGEKKRVSIAEALATRMRLGSWDNSTRGLDSSTALEFGRALRIATDIDRLSTIVSIYQASESLYELFDKVCVIYEGRMAYFGPADQAKQYFIDLGYEPANRQTTPDFLVAVTDPLGR…
jgi|Gyrli1|731853|_Gyrodon_lividus_BX_Agaricomycetes	MGEASSQVSAQQSASSDTADESESFDFEKVLCDVLKRRDESDIKSRELGVLFDHLRVVGKGASASFQPTLGSLLNPTNIVRGIQSLRHPHLRNIIDDFQGVVRPGEMLLVLGRPGSGCSTLLKVLANQRGEFHAIEGEVHYDSFPPDSIRLHHRGDVQYCPEDDIHFPTLTVEQTIGFAAKTRVPQARVDEMTRKEYRMQVTDILVTLFGLRHVRKTPVGDAALRGVSGGEKKRVSISEALATRSLVTSWDNSTRGLDASTAVEYVRALRIATDVARLSTIVSIYQAGESLYRTFDKVCLIYEGRMVYFGPAISARQYFVDMGYAPANRQTTSDFLVAVTDPNGRKVQHGMNGVPSTAAEFEQYYRNSAMMEANRKDMDSFREQYVGKEHLVSAFREST…
jgi|Gyrli1|773400|_Gyrodon_lividus_BX_Agaricomycetes	MYSPQQSPIAEQSRVPLDFFDPVGVQELQRTLTSHRVESAVDIEAKADAPTKDTKVSRPNSAFTTIGDDHFDFETLLKDVVRRSGEDGIQARELGVMFKDLRVVGIGARSSFQPTVGSFVSPKAIMRSINTMRHPPVRDILSGFEGVVIPGEMLLVLGRPGSGCSTLLKTIANQRDEYHGVHGEVHYDSFTPEDIAERYRGDVIYCPEDDIHFPTLTVEQTLTFAATMRTPQKRLSNLPRDKYTKLSAEVLMRVFGLGHARNTVVGDAAIRGISGGEKKRVSIAEALSCRSRLNAWDNSTRGLDASTALEFVRALRIATDIARVTTVVSIYQAGEQLYDLFDKVCVINEGKMAYFGPAKYARQYFIDIGYEPQHRQTTADFLVAVTDPSGRKIRPGYEG…
jgi|Gyrli1|801592|_Gyrodon_lividus_BX_Agaricomycetes	MHPPGLKPYAEGQLASQEQLPRSDSPQQSPIPWQSRVPLDLFDPVDVKKFQLTFTLHRDESTFDIEAKADDPIKCSGILLPSTASTPIGDDDFDFETLLKDLVRSSSEDGIQARQLGVMFKDLRVIGIGARASFQPTVGSSVSPKGIARSMHSMRYPPLRDILSGFEGVVIPGEMLLVLGRPGSGCSTLLKIIANQRSEYHGVHGDVHYDSFTPEDIAKRYRGDVIYCPEDDVHFPTLTVEQTLTFAATMRAPQKRLTNQSREEYTKLMAEVLMRVFGLHHARNTVVGNAAIRGISGGEKKRVSIAEALSCRSRINAWDNSTCGLDASTALEFVRALRIGTDIARMTTVVSLYQAGEQLYNLFDKVCVINEGKMAYFGPAKDARQYFINIGYEPQNRQT…
jgi|Hebcy2|443774|_Hebeloma_cylindrosporum_h7_Agaricomycetes	MHNRESLVKDSATNVCSPEKKADVTSLDEAFNLEQTLRKLVQSRKEAGIEGRELGVIFQDLRVVGLGATASHNDTIGSVLNPFNAIEFVRKARHPPIRDIINGFEGVVKPGEMLLVLGRPGSGCSTFLKALSNKRDEFHAVHGDVYYDALLPEEVTIHFRGDVTYCPEDDIHFPTLTVSQTIRFAARVRAPNSRLGRSRTEYANLATDLLMTLFGLQHAKDTPIGDAIVRGISGGEKKRVSICEALATRTCLTAWDNATRGLDSSTALEYVQALRTATDVGRLTSIVSLYQASELLYEQFDKVCVIYEGKMAYFGPAKKARQYFIDLGYEPANRQTTADFLVAVTDPNARIPRQLPIPIPRKASEFAASFLRSNSGKENKKEISSYRETFLGDEGKAGN…
jgi|Hebcy2|448754|_Hebeloma_cylindrosporum_h7_Agaricomycetes	MSDIQSPLQDIAEESPSGTVSRSASQPTLLNIDNSSRTQPEGELHHHHDRPRRNSNVSHVDIDFFDPDGVGELRRTLSRKDDQDKLTRAHTREKEPLNDPEKGRLSSTSSDATLNDPDAPFDFQKTLLRVIRKREEHNIKPRSLGIAFRDLRVSGLTAASSYFPTLGSVLNPMSIVENLQSLRHPNVRDILSGFEGVVKPGEMILVLGNPGSGCSTLLKTLTNQRKEYHAVSGYVHYDAFSPEELAKHFRGDVQYCPEDDVHFPTLTVQQTISFAAAARTPRDRMLSSRKAFADRVTTTLATIFGLKHALHTPVGDAAIRGVSGGEKKRVSISESLASRACIGAWDNSTRGLDASTALEFVRALRLSTDTFELTTLVSIYQAAESLCEYFDKVCVIDAG…
jgi|Hebcy2|78437|_Hebeloma_cylindrosporum_h7_Agaricomycetes	MASSSDAAPLSCIQEGTETRFPDHPESSAPFPNQGADEARDHVQPLQSPIEHVRRPHIPRTRRCSTVSVDYFDPEGVSTLSKSLDPARNQETRSSSSGPTSSEESEATLAGGAEKPFDFEQTLRYHLKKKGEAGIKSRELGVAFENLRVVGLGASASHQSTLGSLLNPLNILSKIKNIRHPQLRDIISGFEGVVRPGEMLLVLGRPGSGCSTLLKTIANQREEFHSVKGDVYYDSLTPSQIAKHYRGDVQYCPEDDIHFPTLTVGQTILFAAKCRAPQTRIPGMSRDDFIHKVTDIYLTIFGLNHVKDTPVGDASIRGVSGGEKKRVSITETLATRSLVTSWDNSTRGLDSSTALEFVRALRIATNLVRNASIVSIYQAGESLYEIFDKVCLLYEGRMV…
jgi|Helsul1|1627317|_Heliocybe_sulcata_OMC1185_Agaricomycetes	MSHASHVSLDHFDHHGVAALRRTMSQQSQGVKEVKGGSESMHPSEATITGTDEPFDFEKVLRTAVKKLGESDIKKREIGVTFKDLRVVGMGSAASYQQTLGSLFNPRTLIEQINKMRRPPLRDILAGFDGVVRPGEMLLVLGRPGSGCSTLLKTLANQRDEYHAVEGDVMYDTFTPSEVAKRYRGDVQYSPEDDIHFPTLTVEQTISFAAKTRTPRARIDGISRDQYVKHMVDMLTTIFGLRHVRNTLVGDASIRGVSGGEKKRVSIAEALATNSLFNSWDNSTRGLDASTALEFVRALRIATDVGRQSTVVSIYQAGEQLYELFDKVCVIYEGRMAYFGPANRARQYFIDMGYEPANRQTTADFLVAVTDPNGRIPRSVGHSIPRTAVEFAEHFKTSD…
jgi|Hesve2finisherSC|1314652|_Hesseltinella_vesiculosa_NRRL3301_Mucoromycotina	MEENASRRSGSTSTVTNENEKDQQSYGVPNEVHIQSAVHEYHELKKELSRLSRQSVEVGSKLEEGQAATDDFNLDDFLHTLNNDLGDANIARKRLGVTWRNLSVQGFAADAHTIPNVFSFVVEMLQFWKYFGIGISTSRKQILRDLNGFCKDGEMLLVLGRPGAGCTSLLRVIANMRDGFTDIDGDFSYGGIDAKEFGARYRGQVCYNSEEDLHYPTLTLKQTLQFALRTKTPGTRLPDETKKEFVNKVLYMLGNMLGLTKQMNTLVGNAFVRGLSGGERKRLSIAEQMTTASTINCWDCSTRGLDAASALDFVRSLRIMTDIFHKTTVATLYQASNNIYNLFDKVMVLDEGRCIYFGPTKEAKSYFQDLGFYCPPRKSVADFLTGLCNPLEREYVPGY…
jgi|Hesve2finisherSC|1339227|_Hesseltinella_vesiculosa_NRRL3301_Mucoromycotina	MFNAQTEAGHTLKHLGVTWRNLTVKGFAADAHTIPTVFTFIGHFLQFWKLFGIGLPSARKVILNDLNGFCKDGEMLLVLGRPGAGCTSLLKVIANMRGSFTDIDGDLSYGGIDHKVFANNYRGQVCYNGEEDLHYPTLSLKQTLEFALRCKTPGKRLPNETKEEFVNKILYMLGNMLGLTKQMNTMVGNAFIRGLSGGERKRLSIAEQMTTSSTINCWDCSTRGLDAASALDYVRSLRIMTNVFHKTTVATLYQASNNIFNLFDKVIVLDEGRCIYFGPTSEAKAYFENLGFFCPPRKSLPDYLTGLCNPLEREIIPGFENSAPQHASDFERRYRESDMCKRMNAELTEYEQHLSSVNQADTFRAAVSQEHQKHASKRSPYISNFYQQVKALTIRQYHL…
jgi|Hesve2finisherSC|1340270|_Hesseltinella_vesiculosa_NRRL3301_Mucoromycotina	MSSSRDNKDWVNTKPPSDGDSSDVDTQVGGSFHGNDTFGEDTNAVNVQSAMDEYQDLKRELSRQSRKASLVPSQLEEGIEGEDFNLDSFLKGLTGQNTLPKQLGVVWRDLQVKGLAADAHTIPTVYNFIWNNLQFWKRFGWGVGGTEKTILHDFNGFCKQGEMLLVLGRPGAGCSSLLKVISNMRQGFTTVNGKVSFGGIDADIFAKEFQGQVCYNGEEDLHYATLTLKQTLEFALRTKTPGNRLPEETKTEFVNKILYMLGNMLGLTKQMDTLVGSAFIRGLSGGERKRLSIAEQMTTSSSINCWDCSTRGLDAASALDYVRSLRIMTDILGKTTVATLYQASNSIFNTFDKVLVLDEGRCIYFGPADQAKAYFEGLGYYSPPRKSTPDFLTGLCNPL…
jgi|Hesve2finisherSC|1410327|_Hesseltinella_vesiculosa_NRRL3301_Mucoromycotina	MDMPSLEGLAHDNKVDRDQDHYDRAHLHGSDDDTVHEHTVTRTDTHRTEGGYGEREGNAVDIESAMQGYEDLRKELTKQLSKTAGEAEAGLPEFDLTDFLKNQTDQSEAAGFHPKQMGLIWKDLVVQGLGADAKVIPTNATVLANFLQFWKWGRKQGKDFTILRNNDGFCKDGEMLLVLGRPGSGCTTLLRVLANMRKSYTSITGEVTYGGIDAEEFSKFYRGEVTYCEEEDLHYPTLTAKQTLTFALKNKTPGKRLPDETRKEFVNKVLYMLGNMLGLTKQMNTMVGNAFVRGLSGGERKRLSIAEQMTTRSSINCWDCSTRGLDASSALDYVRSLRIMTDILHKTTVATLYQASDSIFHLFDKVMVLDEGRCIYFGPTSTAKSYFEDIGFYCPERKS…
jgi|Hetan2|170215|_Heterobasidion_annosum_Agaricomycetes	MADHPDNQSTRGVRLPDRHISSPSGVSVHEVTHDLVPDLPHIARRPHHTSPKRTESFGSDATLFGVDAPFDFEKVVLEAAKRYVASGIRTRELGVMFKDLCVIGLGSSVSYQATFSSLFNPVHAWNALKNWRNPSLRTILTGFEGIVRPGEMLLVLGNPGSGCSTFLKTLANQRGEYHSVQGDVRYDSFTPEYIAKHFRGDVVYCPEDDDHFPTLSVDDTLQFAAKMRTPQHRIDNMSRKQFIHDITTVLQTTFGLLHVRKTPVGDAAIRGVSGGEKKRVSITEMLATRALIGAWDNSTRGLDASTALEFARTLRIATKTACLSTIVSIYQAGESLYGQFDKVCVIYEGRMAYYGRADRAKQYFMDLGFEPMARQTTADFLVTVTNPDVRITRPGFENR…
jgi|Hetan2|37102|_Heterobasidion_annosum_Agaricomycetes	MSRLSTNTARDRAIAESGSGKQLSDASSEVTIAVGDGPFDFEKTLRAVVKKKEQSNIQSRELGVLFKDLRVVGLGSAASFQPTFGSTFNPKIMLESLNNIRNPPLRDILSGFEGVVRPGEMLLVLGSPGSGCSTLLKTLANQRHEYHSVEGDVHYDSFTSEEIADRYRGDVIYCPEDDVHFPMMTVNDTLHFAAKTRAPQNRLDGKSRISYVEQITEVIQTIFGLRHVKKTPVGDASLRGVSGGEKKRVSIGEALALRSLIGSWDNSTRGLDASTALEFVRALRIATDVARLSTIVSIYQAGESLYEHFDKVCVIYQGRMAYFGRADKAREYFIELGYEPAHRQTTADFLVAVTDPLGRTPRPGFESRVPRTAAEFAQRFLESRAGQDNRDDMDAYQAE…
jgi|Hexnit1|1147942|_Hexagonia_nitida_CIRM_BRFM_1802_Agaricomycetes	MADPAQLESLEQRDNVTELPTATHIAAAYGNAALHNHHQSTHEHEPPQLSRQMSGSSHVDAGFFDPSGVEHLRRTLSRQAEEHATSLSADNPPGRPLSNSSVSTEVTLASPSNGPFDFEKTLRGVIKKLDESDIKRRELGVAFKGLRVVGVGASASYQETLGSALNPFNIVRNFRAALHPATRDILNGFEGVVRPGEMLLVLGRPGSGCSTLLKVLANQRQEYHSIQGDVWYDSLSPDQIENRYRGDVQYCPEDDIHFPTLTVDQTLRFAASTRTPQSRIPQSTRETHISHVTEVVETVFGLRHVKDTLVGDASVRGISGGEKKRVSISEALASRSLLNSWDNSTRGLDASTALEFVQALRISTDIFRQSTIVAIYQAGEQLYNVFDKVCVIYEGRQVY…
jgi|Horac1|249581|_Hortaea_acidophila_CBS_113389_Dothideomycetes	MEHSEKEAISRAYAHDTAGLTTPHDNVPTVAVERVDTLASYENGDSSDDVSYAASERLSIEVAGKADGAHGVNVAGAEKQFHQLQRTFSHVSKASTKLSRQQSRQRDEKQRDLEKGGASESSEEAEPFDLEDILRGNRRLEEEAGIKSKQIGVVWSGLTVRGVGGTKILVPTFFPDAFVGFFGAPFRLLMKLMPARRKANEVDILHDFNGVVKPGEMVLVLGRPGSGCTTFLKVIANQRYGYTSIDGDVRYGPFTSKEFETRYRGESVYCQEDDVHLAALTVGQTLGFALDTKVPGKRRGNLTAKVFKEEVVDLLLRMFNIEHTRNTKCGDQFIRGISGGERKRVSIAETFITGGSVISHDNTTRGLDASTAVDYAKSLRVLTNIYKTTTFVSLYQASE…
jgi|Hydfim1|104133|_Hydnopolyporus_fimbriatus_CBS384.51_Agaricomycetes	MSIPQSHKQEPIPEKPSRSEAFRDRRSFSSPDIELTADDISDDTLDGLANEAPFDLERFLRRFMKQRDKAENVVHRELGVYFKDLHVTGLGASVSHQPTVGSMIDPRNIIHAINDVRHPAVRSILTGFEGVVRPGEMLLVLGRPGAGCSSFLKTLANHTSEFHGISGEVRFSSLTPDAIEKHYRGDVQYCPEDDVHFPTLTVEETLRFASKTRAPKNRLEGRSRKEFEKTVVDLLMSVFGLRAQRDTKVGDAWVRGVSGGEKKRVSLAEVMATRCLLGAWDGATTGLDSSTALEFIQSLRIATDAVRMTTIVSIYQAGESLYELFDKVCVIYEGKMVYFGPANKARQYFIDLGYEPANRQTTADFLVAVTDPNGRIPRAVSHPVPRTSTEFAEHFKKHP…
jgi|Hydfim1|998094|_Hydnopolyporus_fimbriatus_CBS384.51_Agaricomycetes	MEADLEKGSRVEAEVREEVGRGQIEDDGIEDDTLSVLTLTGPSGDTPFDLERFLRKAMRQVEKAEHIEHRELGVYFKDLRVTGLGATASHQPTVGSMLSPAAQLDAINALRHPEIRTIIEDFEGVVRPGEMLLVLGSPGSGCTTLLKTLTNQTSGYHSVSGDVHFSSITPDRLERHYRGDVQYCPEDDIHFPTLTVGETLLFAAKTRTPSNRLEGQKREEFERHYVKILLNVFGLDKVAETKVGDAYIRGISGGQKKRVSLAEVLATRCRVASWDGATKGLDASTALEFIQTLRIATDAARMTTIVSIYQAGESLYELFDKVCVIYQGKMAYFGPIRKARDYFIEMGYEPANRQTTADFLVAVTDPNGRIPRSIPPAHPVPRTATEFATYFKNHALSED…
jgi|Hydpi2|132105|_Hydnomerulius_pinastri_Agaricomycetes	MSVPRSHFESALHRENEPALPAIVSATGLVAELGNTIIRNSRFTSPPPIPSPTGQRPHEHRVSSSTSRVDIGHFDPLGVEELRRTLSKSSGAPSEPGHSAESSRQTYTKQAGTSDTLEDSFNFEHVLREVLKKPDGTDTKSRELGVLFDQLRVVGKGAAASFQPTLGSIFNPLDILRAIQSFRHPHMRTIVNGFQGVVRPGEMLLVLGRPGSGCSTLLKVLANQRHEFELVEGDIHYNSLSPDDIRLLHRGDVQYCPEHDIHFPTLTVEQTVSFAAKSRAPRARADGLTRKGYWTDVTDILTTVFGLRNVRKSPVGDAALRGVSGGEKKRVSISESLATRSLVTCWDNSTRGLDASTAVEYVRALRIATDIARLATIVTFSQAGESLYATFDKICLIYE…
jgi|Hydpi2|189826|_Hydnomerulius_pinastri_Agaricomycetes	MTSTVTSGEKVDSDSEQVLKHVLRRDENTVSRQLGVAFQNLRVVGVGARSSFQQTITSVLNPLVIWKSLVSIRNPPLRDILSGFEGAVLPGEMLLVLGRPGSGCSTFLKTLANQHAEYRSVEGQLHYDSFTPKEIGQLYRGDVTYCQEDDIHFPTLTLLETLSFASKTRAPQCRPGNQSRREFVDEQVNALLSIFGLEHARNTIVGDAMLRGVSGGEKKRLSLAEALALRGKIGSWDNSTRGLDSSTAVEFLRALRVTTDTTRAATIVSLYQAGEPLYNLFDKVCVISEGKMVYFGPAAEAKQYFVEMGYQPYNRQTTPDFLVSVTDANGREVIPGYESSVPRTASEMAAYFLSSKHGELNRASVKEFCAKRVGNEALRSEYRTSALLEHSRHASAASP…
jgi|Hydpi2|28268|_Hydnomerulius_pinastri_Agaricomycetes	MSALHSQFEGARENEPALPDIVPATGLLAELGNTAFLNAIYTPSLPPATGSRELRPNQHRQRASSSASHVDLDYFDPQGVGALRQTLSRVSVGPSEHGRNEPSRIGEVSAQASTQQSASSDTAVGDDSFDFERILRDVLKKRSEADIKSRELGVLFDQLRVVGKGASASFQPTLGSLLNPIEIAKSVQALRHPHLRSIIEGFQGVVRPGEMLLVLGRPGSGCSTLLKVLANQRDEFHTVNGQVHYNSLSFDDVRLFHRGDVQYCPEDDVHFPTLTVEQTISFAAKTRVPQARAAGVTRTGYWSGITDTLTTVFGLRHVRKSPVGDAAIRGISGGEKKRVSISEALATRSLVTSWDNSTRGLDASTAVEYVRALRIATDIVRLSTIVSIYQAGESLYQMF…
jgi|Hydpi2|32776|_Hydnomerulius_pinastri_Agaricomycetes	MSSPRSPAEAQNRLPFDFFDPVGIQQLQRSLTGQRLEDIADVEAQGGDSAPKDSGTRPPSSVSTTIGEGFDFERVLKDLVRQCGEEGLKQRELGVMFKDLRVVGTGARASFQPTMGSLFNPAAIMRGLNAMRHPPVRDILSDFEGVVKPGEMLLVLGRPGSGCSTFLKTIANQRGEYHAVHGDVHYDSFTPEDIAKRYRGDVTYCPEDDVHFPALTVEETLSFAATTRTPHSRLSGQSRDDYNKLVTEVLVRIFGLEHARNTVVGDAAIRGVSGGEKKRVSIAEALSCKSKIGAWDNSTRGLDSSTALEFIRALRIATDIARVTTIVSIYQAGEQLYNLFDKVCVINEGKMVYFGPAKDARQYFLDMGYEPQNRQTTPDFLVAVTDSNGRKIRQGFEGT…
jgi|Hydpi2|43039|_Hydnomerulius_pinastri_Agaricomycetes	MTSTAAYSGNADSDSEQILKHVLRRDENIVSRQLGVAFQNLRVVGVGARSSFQQTITSVLNPLVIWKSLVSIKNPPLRDILSGFEGAVLPGEMLLVLGRPGSGCSTFLKTLANQHAEYRSVEGQLHYDSFTPKEIGQLYRGDVTYCQEDDVHFPTLTLLETLSFASKTRAPQCRPGNQSRREFVDEQVNALLSIFGLEHARNTIVGDAMLRGVSGGEKKRLSLAEALALRGRIGSWDNSTRGLDSSTAVEFLRALRVTTDTTRAATIVSLYQAGEPLYNLFDKVCVISEGKMVYFGPAAEAKQYFVEMGYQPYNRQTTPDFLVSVTDANGREVIPGYESSVPRTASEMAAYFLSSRHGELNRASVEEFRAKRVGNEALRSEYRTSALLEHSRHASAASP…
jgi|Hydpi2|97845|_Hydnomerulius_pinastri_Agaricomycetes	MSRQLGVAFQNLRVVGVGARSSFQQTITSVLNPLVIWKSLVSIRNPPLRDILSDFEGAVLPGEMLLVLGRPGSGCSTFLKTLANQHAEYRCVEGQLYYDSFTPKEIGQLYRGDVTYCEEDDVHFPTLTLLETLSFASKTRAPQCRPGNQSRREFVDEQVNALLSIFGLEHARNTIVGDAMLRGVSGGEKKRLSLAEALALRGRIGSWDNSTRGLDSSTALEFLRALRVTTDTTRAATIVSLYQAGEQLYNLFDKVCVISEGKMVYFGPAAEAKQYFVGMGYQPYNRQTTPDFLVSVTDANGRKVVPGYESSVPRTASEMAAYFLSSKHGELNRASVEEFRAKRVGNEALRSEYRTSALLEHSRHASATSPYIISIPMQVRAAMLRRVQIMKGSVAVIII…
jgi|Hydpi2|99818|_Hydnomerulius_pinastri_Agaricomycetes	RELGIVFKDLEVNVQGACVALQPTIGSALNPVRVVEGINRARHPQHRAILSGFEGVVAPGEMLLVLGRPGSGCTTFLKTLANHRERSLRVNGEVCYDSLTSREVEENFRGDVMFCPEEDIHFPTLSVQQTLNFAARTCTSRSHAQDQHIHEVTDTLMRVLGLSHARHTLVGNESVRGISGGERKRVSIAEVLACNPKIAVWDRPVFLANPTRGLDSSTASDLIRIFRTLTDMSRMTTIAAIYQAGEQLYDLFDKVCVIAEGKMVYYGPVKAARQYFVDMGYEPHNRQTTADFLVAVTDPHARKIRDGYEEVVPRTAEAMAAYFRTSHLGKLNRDFVQEYISKNVNNSEHKASYQHSVAQERSKHALGGRGHTISIAMQLMALLQRRIQILRGDSTAQLA…
jgi|Hydru2|1464179|_Hydnum_rufescens_UP504_Agaricomycetes	MADRRSQSQVSPTTEKGNVDEEDGNSAATIPVANLDSHPVDVEHAKAEFEALSRSFSRASSLHRVQSGQKSLEDPDDDDFDLRSFLHSTNARNQGAGIKTKRIGVEWKDVQVIGSGGIKLHVRRFPDAVKEFFLSPMTIALNFLPKSWNPLLPAPKPLLEGFTGLAKPGEMVLVLGRPGSGCSTFLKTIAGNRAEYLAINGNILYSGVPALEFIKRYKGETVYNPEDDVHYATLTVGQTLQFALSTKTPGKRLPDVSKSEFITQVRDLLLRMLNITHTKDILVGNEFVRGISGGERKRVSIAEMMATGACVLSYDNSTRGLDASTALDYAKSIRIMTDIFHMTTFVSIYQAGEGIYEQFDKVLVIDEGRQVYFGPTKDARRYFVDMGFKDFPRQTTADY…
jgi|Hymrad1|1059026|_Hymenopellis_radicata_IJFM_A160_Agaricomycetes	MEQVKPEVPSTSAQHVDVNYFNPDGATELRKTVSRLSTRGQDIEARSIDSAATLDNSFDFRKALEQVSQQRDDADIKSRELGVMFEDLRVVGIGASASYQPTLAATFNPFAIAKGIQAARHSHTKDILTGFEGTVNPGEMLLVLGRPGSGCTTLLKTLANQRGEYHAFHGDVHFDSLSHTDVYKHHRGDVIYCPEDDVHFPTLTVEQTISFAAKLRAPHLRLGYSRDEYVESVTDILTTIFGLKQARKTLVGDAAIRGVSGGEKKRVSIAEVLATRACLASWDNSTRGLDASTALEFVRALRIATDIARMTTIVSLYQAGESLYKVFDKVCVIYGGKMAYYGPASQARSYFIDMGYEPANRQTTADFLVAVTDPNGRIPRSDALNLPRTADEFVAYFQR…
jgi|Hymrad1|1085775|_Hymenopellis_radicata_IJFM_A160_Agaricomycetes	MATPERARHFVHWFFRSKGVQNLRRTLSARSQDNGSDVTATGDDFNLDKVIRELLERREGASIKTRRLGIAFRDLQVVGLGASTSYQPTIASVFDPRTLLHAIQNIRHPPVRDILHGFEGIVKPGEMLLMLANQRGEYRAVHGTSNSTTPSPRATSSGIIGGCPILPRRRRAFPHSHRGADDQLRRQNSCARGRSGIAASRSEYINIITDILITVFGLEHVRHTPIGNAAIRGVSVARKKRVSICESLATRSRITAWDNSTRGLDASTALEFVQALRIATQMLDITTIVTIYQVAESLYSHFDKVCVIYEGKMAYFGPAKDARQYFIDMGYTPANRQTTADFLTAVTDPLARIPRADALTLPRSAEEFASYFKESAIGRSNTEAVGLYLAEHTGIKEKA…
jgi|Hymrad1|1114156|_Hymenopellis_radicata_IJFM_A160_Agaricomycetes	MATPNEQDTSSIGFFDPKGVQNLRRTLSARSQDNGSDVTATGDDFNLDKVIRELLERREGASIKTRRLGIAFRDLQVVGLGASTSYQPTIASVFDPRTLLHAIQNIRHPPVRDILHGFEGIVKPGEMLLVLGRPGSGCSTLLKMLANQRVRLHLPARHQAALSGDVQYCPEDDVHFPTLTVEQTISFAAKTRAPRGRSGIAASRSEYINIITDILITVFGLEHVRHTPIGNAAIRGVSGGEKKRVSICESLATRSRITAWDNSTRGLDASTALEFVQALRIATQMLDITTIVTIYQVAESLYSHFDKVCVIYKGKMAYFGPAKDARQYFIDMGYTPANRQTTADFLTAVTDPLARIPRADALTLPRSAEEFASYFKESAIGRSNTEAVGLYLAEHTGIK…
jgi|Hymrad1|1260034|_Hymenopellis_radicata_IJFM_A160_Agaricomycetes	MAESIPLQVICEDGAAEFHASASHSRSHFKERLSRRTTVSLDYFDPVGTQNLAERLRRVSRSHLADSQTTLSDQPRDPDAFDLEKVMREMISQSNQAQIKYRQLGVSFEGLRVVGLGSASSYQETLGTLLNPSYLGERLRNARNPSLRNIISGFEGVVRPGDMLLVLGSPGSGCTTLLKALTNQRSEYYSVEGEVNYDSLTPDTLAKHFRGDVQYCPEDDVHFPTLTVDQTLKFAAKTRAPHKRPLAWSSKEDFIDVTTDILMTVFGLRHAKHTFVGDSSIRGVSGGEKKRVSIAEALATRSRIAAWDNSTRGLDSSTALEFGRALRIATDMTHMATIVSIYQASESLYQLFDKVCVVYEGRMAYFGPADQARQYFIDMGYVPANRQTTPDFLVAIADA…
jgi|HypCI4A_1|50610|_Hypoxylon_sp._CI_4A_Sordariomycetes	MAAHVLEDQLTAVEEPSQQNSESTPSIRSARPSSNSTATADPEEQRETARQNNPNGFSHINTGVSVEQAEADFAELRRELSGLSRASRTRSRKETDIEKGIDATVESPESEGSVDIFDLEAALRGGLDAEREAGIKPKHIGVYWDGLTVKGMGGTANFVKTFPDAFVDFVDYYTPLMNLLGKGRKGTEDTLLDNFKGVVNPGEMVLVLGKPGSGCTTFLKSIANQRWGYTSVEGDVLYGPFTAKEFEQYRGEAVYNQEDDMHHATLTVEQTLGFALDTKVSKKLPAGTTKSKFKQDVISMLLKMFNIEHTRKTVVGDALVRGVSGGERKRVSIAEMMITNACILSWDNSTRGLDASTALDFVKSLRIQTDLYKTSTFVSLYQASENICKQFDKILVIDA…
jgi|HypCO275_1|396848|_Hypoxylon_sp._CO27_5_Sordariomycetes	MSEKDLEKQLTAADESSQQREYESTPSSKSTRAPSTNSTAGGDLEDQREAARQNNPNGFSRVNTGVSVEQAEADFAELQRELTGLSRASRTRSRRESDVEKGIHGSIESPESEGSIEIFDLETTLRGGLDAEREAGIKPKHIGVYWDGLTVKGMGGTTNFVKTFPDAFKDFVDYWTPLMSLLGKGRKGTEVTILDNFKGVVNPGEMVLVLGKPGSGCTTFLKSIANQRWGYTSVTGEVLYGPFTAKEFKQYRGEAVYNQEDDIHHATLTVEQTLRFALDTKVSNKLPAGTTKSKFKEDVITMLLKMFNIEHTRKTVVGDALVRGVSGGERKRVSIAEMMITNACILSWDNSTRGLDASTALDFVKSLRIQTNLYKTSTFVSLYQASENIYKQFDKVLVI…
jgi|HypEC38_3|436002|_Hypoxylon_sp._EC38_Sordariomycetes	MSEKDLEKQLTAADESSQQREYESTPSSKSTRAPSTNSTAGGDLEDQREAARQNNPNGFSRVNTGVSVEQAEADFAELQRELTGLSRASRTRSRRESDVEKGIHGSIESPESEGSIEIFDLETTLRGGLDAEREAGIKPKHIGVYWDGLTVKGMGGTTNFVKTFPDAFKDFVDYWTPLMSLLGKGRKGTEVTILDNFKGVVNPGEMVLVLGKPGSGCTTFLKSIANQRWGYTSVTGEVLYGPFTAKEFKQYRGEAVYNQEDDIHHATLTVEQTLRFALDTKVSNKLPAGTTKSKFKEDVITMLLKMFNIEHTRKTVVGDALVRGVSGGERKRVSIAEMMITNACILSWDNSTRGLDASTALDFVKSLRIQTNLYKTSTFVSLYQASENIYKQFDKVLVI…
jgi|Hypsu1|40207|_Hypholoma_sublateritium_Agaricomycetes	MSEAPTHIPLNDIVEETPSGSVSRVPSQPTLFNAEISTSGDHNPHQHQEHPPVAAHPVTMGRKRGNSSVSRVDIDFFDPEGVHQLQRTLTQQHEEEKVEGRRSTSSSDRTLGSKSDEPFDFAKTLRRIVRQREEHNIKSRSLGIGFSGLRVTGVTTANSYYDTLGSLVNPKVIMENIQAARHPSFRNILSGFEGVLKPGEMLLVLGSPGSGCSTLLKTLANHRQEYHAVEGDVHYDSITPDDLSKHFRGDVQYCPEDDVHFPSLSVGETLSFAAAARTPRVRGDASRKDFSSGTTEMLATIFGLRHTLSTPVGDNAIRGVSGGEKKRVSIAEGLASRACIGAWDNSTRGLDASTALEFVRALRIATDNFEQTTIVSIYQAGESLYEYFDKVCVIYEGRM…
jgi|Hyspu1_1|113827|_Hysterium_pulicare_Dothideomycetes	MENTDTPLNHSTFEAIRPERRHFDHDADTIQDVSDSEKEPPRPEYSKRGYSHVDGGVNIERAEAEFAELSKELSRTSHLSRRISRTQSRQRGDTIHDVEKAPDFEGSDDEPFDLEAVLRGNRSEEEAAGIKSKRIGVVWDNLTVSGIGGVKNYVKTFPMAFVSFFNVYETFKNILGLGKKGREFDILKDFRGVAKPGEMVLVLGRPGSGCTTFLKVISNQRYGYTKINGEVLYGPFKSDFFEKRYRGEAVYCEEDENHHPTLTVGQTLDFALETKVPGKRPAGLSRKDFKEKVIDLMLKMFNIEHTKNTIVGNPFVRGISGGERKRVSIAETMVTGASVVSWDNSTRGLDASTAVDYARSLRVLTNIYKITTFVSLYQASENIYDVFDKVMVIDSGRQV…
jgi|Ilysp1|1742964|_Ilyonectria_sp._Sordariomycetes	MDPPTRCLLQRLSGVASPGEMVLVLGRAGSGCTTFLKTVADGPIPGTETSGTLLYGDQSRREFVNAYAGEAVFCGAEDFHNPTLTVEQTLQFALDLTVPKSHLGGTREKIFKHEVLESLLEILNISHIRTTMLGDARVRGVSGGERKRISVGEALITRAAITCWENPTLGLDAASALEYVKALRVLTTVYESVSLVSLYQASDTLYRCFDKVLILEDGHELYFGPTASAPGYFEQLGFNRNPGQSLADFLAECADARMRSSHHPYSTTDLARIFRESVTYTQLRQEIAKCRDEARDELYQRRIAECIEIEKHTGWQYGPNKASIWTQISAITRRHAQLRLQDRLGLIIKNVTSIIVALVCGSIYWQLPETSDGTFTRGGVMFIALLYNAFSAFAELPLA…
jgi|Ilysp1|1745397|_Ilyonectria_sp._Sordariomycetes	MTNYVQTFPDAFVNFFDVISPVLGLVGLGPKPTQATLLDNFRGVCKPGEMVLVLGKPGSGCTTFLKTIANQRYGYTGVTGEVLYGPWNAKEFDQYRGEAVYNAEDDIHHPTLTVEQTLGFALDTKMPAKRPGGMSKEEFKQSVITTLLKMFNIEHTRTTVVGDHFVRGISGGERKRVSIAEGMITNACILSWDNSTRGLDASTALDFAKSLRVQTNLYKTTTFVSLYQASENIYSLFDKVMLIDEGKQVFFGPAQSARAYFEGLGFAPRPRMTSADYLTACTDEFEREYVDGRSAENAPHSPESLLEAFKASPAQKALDAEMAEYKASLQLEQEKHDDFQAAVKESKRGSSKKSVYQVGFHLQVYALMKRQFILKLQDRFNLTLAWLRSIIIAIVLGTL…
jgi|Irplac1|1278728|_Irpex_lacteus_CCBAS_Fr._238_617_93_Agaricomycetes	MRVDNNDVEDDTLSTLTLTGPSGDTPFDLERFLRKAMKQIEKAEHIEHRELGVYFKDLRVTGLGASASHQPTVGSLLSPSAQIGAINDIRHPEIRTIIEGFEGVVRPGEMLLVLGSPGSGCTTLLKTLSNQTDGYHDISGDVHFASITPDKLARHHRGDVQYCPEDDIHFPTLTVAQTLLFAAKTRTPSNRLDGMKRKAFEEHWVKILLNVFGLEKVADTKVGDAYIRGISGGQKKRVSLAEVLATRCLVGSWDGATKGLDASTALEFIQTLRIATDAARMTTIVSIYQAGESLYELFDKACLPVCVIYEGKMAYFGSTRKARDYFIEMGYEPANRQTTADFLVAVTDPNGRIPRSIPPAHPVPRTAAEFAAYFKNHALSDENRADMQDYYNEHVGNSE…
jgi|Irplac1|1287741|_Irpex_lacteus_CCBAS_Fr._238_617_93_Agaricomycetes	MADTQRHSHSTDPEKPGDDTRDSQATAGDVELDLTPDDISELTLAGITTEGPFDLEKFLRKLMKQRDKAENVVHRELGVYFKDLQVTGLGATVMHQPTVGSMVDPRNIMHAIEDIRHPAVRSILQGFDGVVRPGEMLLVLGRPGAGCTSLLKTLANHTTEFHTVSPDSVRFSSLTPTEITKHYRGDVQYCPEDDVHFPTLTVAETLRFASKTRTPRNRFDGRTRGDFERLVVDVLMSVFGLRAQRDTKVGDAWVRGVSGGQKKRVSLAEVMATRCLLGAWDGATRGLDSSTALEFIQSLRVATDAVRMTTIVSIYQAGESLYELFDKVCVIYEGRMAYFGPANKAREYFIEMGYEPANRQTTADFLVAVTDPNGRIPRSPAPAHLVPRTAVEFAEYFKN…
jgi|Jaaar1|131673|_Jaapia_argillacea_Agaricomycetes	MADPSTLEAIREDENLPTLSTGIEAATASYADTALHNAFHHHHSPPHSPAIPQSHSNLYRTASHASHVEIDHFDPEGVDQLRRTLTHMSATPGDGEVGGDELGERALRRTSSIFSEATLGSEGPLDFEKILKTIFQRSVPPPSLHFLTRPLHSPRRRDDDAIKSRSLGIIFENLTVTGLGSRASYQPTLGSSLNPLHTISSIRSPKPIRSILSNFEGVIKPGEMVLVLGAPGSGCSTLLKTLANQTGEYHSVSPGSISYDSFSPQTIAAHYRGDVQYCPEDDVHFPTLTVQQTLDFAAATRSPHSREGLVEVLMTVFGLRGVRGTKVGDEKVRGVSGGEKKRVSIAECLAGGGLVGAWDNSTRGLDASTALEFVRALRIATDLAQLSTIVSIYQAGESL…
jgi|Jaaar1|179141|_Jaapia_argillacea_Agaricomycetes	MASESERSPSRPHVQIDHFDPSGVHELHRTLTRLSHEASTHDKHAEGDQNVDVEEGPFDVEQFLRTVFSKGEGSDSKPRELGVMFTDLQVTGLGATATYQPTVGSILNPLRRIEAIQKGRHPPIRTILTGFEGVVRPGEMLLVLGHPGAGCTTFLKTLSNHHSSYHSITGSLHYDSLSPSLIQSHYRGDLSYIPEDDIHFPSLTVEQTIKFACQTRAPRMGGGKKAREEYVSGVTEALLTIFGLRHARATLIGDAMMKGVSGGEKKRVSIAEALATRSLLNAWDNSTRGLDSSTALEFVRALRIATDISNLTTILSAYQAGESLYALFDKVCAIYEGKLAYFGPADRAREYFVGMGYEPAYRQTTADFLVAVTDPQGRTIRPSLPHPPPRTSTEFAKHF…
jgi|Jaaar1|47935|_Jaapia_argillacea_Agaricomycetes	MGDSTPPEEAHEEDHTAIPSLSVDGNGDQNGLSDAEDEPESHDDSPGDVAEPVADNGKRRLFHGRRPFRGRKSHTKHVPINHFDPPGVQGLTRALSRLSTAGRTSTLRRTTSVFSDVTMDEGHFNLEKVLKNVIRKQEEHDIKGRELGVMFEDLRVVGLGALASYQTTFGSVLNPYNVLKYIHKARHPPLCDILNGFEGVVRPGEMLAVLGRPGAGCSTFLKVLANHRKEYRSVEGEVHYDAFSPADIHNHYRGDVQYCPEDDVHFPTLTVEETLNFAVKTRTPRSRFPGLSREDFAKVYTEVLLTIFGLKHARKTKVGNASVHGVSGGERKRVSIAETLATRALLTCWDNSTRGLDASTAQEFIQALRIATDLAHSTTIVSMYQAGESLYRMFDKVCV…
jgi|Jaaar1|58879|_Jaapia_argillacea_Agaricomycetes	MASQAHQPTPHRRPSHATHVQADYFDPTGVDELTRTLSRLSQPISPGQEKAAEAGFTDTKDGGIEEKLDFEKILGSVFRGREDGSNFRSLGVLFENLRVTGLGAQASYQPTFGSTLNPIRFFEAIQGIRHPAVRDILSGFEGVVRPGEMLLVLGRPGAGCSTLLKTLANQHQEYHSVSGEIHYDSFSPRAIYNHHRGDVQYCPEDDVLFPTLTVEETLTFAVRSRAPRTRPSAEGEDGGKISRREYEKSVVEVLLSVFGLGGVRGTLVGDAAIRGISGGEKKRVSIAESLATKSLVNAWDNSTRGLDSSTALEFVRALRIATDLGQVTTIVSIYQAGESLYELFDKVCVIYEGKMAYFGPADKAREYFVEMGYEPAYRQTTADFLVAVTDPNCRSLRLS…
jgi|Kalpfe1|694229|_Kalaharituber_pfeilii_F3_Pezizomycetes	MESLSPSTGGVKTSTTSISEETMVGDLENQRVNLNSSNPRGESNIGQHGVDVAAAEAEFMELSRQLSGLSRRMTHNSIRDAQHSGNGVKDYEKGAGEGDDEQFDLEAHLRGVEGEERNAGIKPKQIGVLWQDLTVSGIGGVKNYIATFPDAFISFFNVFGTIRSIFGMDKKGREFDILKNIRGVAKPGEMILVLGRPGSGCTTFLKVIANQRFGYTKVDGEVLYGRFGADTFAKRFRGEAVYNQEDDIHHPTLTVGQTLGFALDTKTPAKRIPGMTTAEFKERVINLLLKMFNIEHTVNTVVGNPFVRGVSGGERKRVSIAEMMITKATVCCWDNSTRGLDASTALDYAKSLRIMTNIYKTTTFVSLYQASENIYEQFDKVLVIDSGREVYYGPTREAR…
jgi|Karrh1|428689|_Karstenula_rhodostoma_CBS_690.94_Dothideomycetes	MDKADVPWSTAALREEPESAPREKGADPIRADSESITTISSSAGEKSARPAEQHDAGVNISRAEAEFAALNRAFSRTSHLSRTKSRQSRKGATADVEKAFDEETGSEEHFDLETVLRGNRDEEERAGIKSKRIGVVFEDLTVSGIGGVKNYAKTFPDAFVSFFNVFATVQGILGLGKKGRDFDILKDFRGVVKPGEMCLVLGRPGSGCTTFLKVASNQRYGYTKVDGKVLYGPFESDFFEKRYRGEAVYCEEEENHHPTLTVGQTLDFALETKVPGKRPAGVSRKDFKERVIDLMLKMFNIEHTRNTIVGNPFVRGVSGGERKRVSIAETMITGASVVSWDNSTRGLDASTAVDYARSLRVLTNIYKTTTFVSLYQASENIYKVFDKVLVIDSGRQVYF…
jgi|Kocim1|613551|_Kockovaella_imperatae_NRRL_Y_17943_Tremellomycetes	MSGIDGSAPIEKAGDPSRQPSTEGDSSSSGGTLAEEVHGHGDDSASKGQIGMKRSAHSSLDHVAELGENRVSVRRGKEEFAALERRFSNLSQRSGELQRSTTRASNRSAALRGFSKPTKVQTNASAMSDAEAAQRAEDDKEEFDLAGVLHQGRNASDQAGIKHKQVGVVWQDLEVVGAGGLKINIRTFPNAVIEQFMMPVVKLLGVFGLKLFAPSPKTILHKNSGVLKPGEMCLVLGRPGSGCSTFLKSITNQREEFMEVNGDVNYAGVGWKEMRKYYAGEVVYNQEDDDHLPTLTVGQTIRFALETKMPKKRIPGVTDKQFKDEVLDLLLSMLNIKHTVNTVVGNAFVRGVSGGERKRVSIAEMFCSNACVASWDNSTRGLDASTALDYAKSLRLLTD…
jgi|Lacam2|682083|_Laccaria_amethystina_LaAM_08_1_Agaricomycetes	MSDPLPLTVIAEETPSGSVSRAAFHPTLYNIDTPSSQNAEEDHHASNVQGHHHEHPVHSPPPPVSPKLGQTRARSGSSVSRVDVEFFDPEGVQALRRTMTKEAKDSDRPSVASSSSDRTLKDEPFDFEKTIRHFVRRREEAQITQRSIGVGFQNLRVVGLGASASYQPTLGSVLNPLGVLETVQNIRHPALRDILSGFEGVVRPGEMILVLGRPGSGCSTLLKTLANQRQEFHAVEGDVHYDSLSPQDIHDHFRGDVQYCPEDDVHFPTLTVEQTLKFAVTTRTPRDRVEASREQFQDEVVKVLTTIFGLRHTLNTPVGDAAIRGVSGGEKKRVSIAEAMATRSCVGAWDNSTRGLDSSTALEFVKALRIATDVFHATTIVSIYQAGESLYKHFDKVCV…
jgi|Lacam2|682209|_Laccaria_amethystina_LaAM_08_1_Agaricomycetes	MGSHIHGEQLDDIHEEPTASTSYAHTLPSDLSPPAALRRSISERPCIGISATSSNPLSRLHPLHGRHRSCSHVAVDFFDPTGVRKLSHSLVTTPSAGTEVEEAPSLGSEETVIVGEGFDFEKGLRQYLKKRDEAGVKSRRLGVMFQDLRVVGLGASASYQPTLGSLLNPINVIGAVRSARHPALRDIISGFHGVVRPGEMLLVLGRPGSGCSTFLKTLANQREEYHSIEGDVFYDALTPQQILKHYRGDVQYSPEDDIHFPTLTVDQTIHFAAKTRAPHPRIHDQTRSQFTRKITDVYCTIFGLNHVKDTPVGDASIRGVSGGEKKRVSISETLATRSLITSWDNSTRGLDSSTALEFVRALRIATDLVRNSTIVSIYQAGEQLYEVFDKVCLIYEGRM…
jgi|Lacbi2|307042|_Laccaria_bicolor_Agaricomycetes	MSDPLALTDIAEETPSGSVSRAASHPTLFNIDTPLSQHAEEDHQASNVHGNHHTQSDYSRPPPVTPKLGQLRVRSGSSVSRVDVEFFDPEGVQALRRTMTKETQERGWPSAAPSSTNHALTDEPFDFEQTIRHVVRRREEALIAQRSIGVAFQNLRVVGRGASASYQRTLGSALNPLGVLENVQNIRHPALRDILGGFEGVVRPGEMILVLGRPGSGCSTLLKTLANQRQEFYAVEGDVHYDSLSPQDIHDHFRGDVQYCPEDDVHFPTLTVEQTLKFAVTTRTPRSRVDASREQFQDEVVKVITTIFGLRHTLNTPVGDAAIRGVSGGEKKRVSIAEAMATRSCVGAWDNSTRGLDSSNALEFVKALRIATDVFHTTTIVSIYQAGESLYKHFDKVCV…
jgi|Lacbi2|314719|_Laccaria_bicolor_Agaricomycetes	MADEHTPSTVDSVVNEDLLPFDFDKEIPRYIQKRDEAGIKPRSLGVVFRNLRVVGLGAIASYQPTLGSILNPLNIVGKIKNVRHPPIRDILSGFEGVVRPGEMILVLGRPGSGCTTLLKTLANQRKEFYSVEGDVRYDSLSPQEMSANFRGDIRYCPEDDIHFPTLTVDQTLTFAAASRTPLQRLGATRQQFAHVLTQTLLAVFGLRHAKNTPIGDAIIRGVSGGEKKRVSITEALASRSPIGVWDNSTRGLDSSTALEYVRALRLATDTFNLTTIVSFYQAGESLYKHFNKVCVIHEGRMVYFGPADKARQYFIDMGYEPANRQTTADFLVAVTDPNGRIPRAGISTQPRSSTEFADYFLKSNIGAQNRQEVDSYVAEFVGKPALAEAYKESAQAEFE…
jgi|Lacbi2|392638|_Laccaria_bicolor_Agaricomycetes	MSDPLPLTDIAEETPSGSVSRAASYPTLYNVDTPLSQHAEEDHHASNVHANPHGHPDHSPPPPVSPKMGYTRARSGSSVSHVNIEFFDPEGVQALRRTMTEEAQNRGRPSAASSSTDHTLTDGPFDFEKTIRHHVRRREEAQITQRSIGVGFQNLRVVGLGASASYQPTLGSLLNPLGVLETVQNIRHPAVRDILSGFEGVIRPGEMILVLGRPGSGCSTLLKTLANQRQEFHAVEGDVHYDSLSPQDIHDHFRGDVQYCPEDDVHFPTLTVEQTLKFAVTTRTPRARVDVSREQFQDETVKVLTTIFGLRHTLNTPVGDAAIRGVSGGEKKRVSIAEAMATRSCVGAWDNSTRGLDSSTALEFVKALRIATDVFHATTIVSIYQAGESLYKHFDKVCV…
jgi|Lacbi2|396609|_Laccaria_bicolor_Agaricomycetes	MGSYIHGEQLNDIHEEPEASTSYAHSSPSDLSPPAALRRSISERPATSSNLLSRLHPPHARQRSCSHVAVDFFDPMGVRRLSHSLAKTPSRAATEVEEAPSLDSEETVIVGEGFDFEKGLRQYLKKRDEAGVKSRRLGVMFQDLRVVGLGATASYQPTLGSLLNPINIIGAIRSARHPALRDIISGFHGVVRPGEMLLVLGRPGSGCSTFLKTLANQREEYHSVEGDVFYDALTPQQILKHYRGDVQYSPEDDIHFPTLTVDQTIHFAAKTRAPHPRIHDQTRSQFTRRITDVYCTIFGLNHVKDTPVGDSSIRGVSGGEKKRVSISETLATRSLITSWDNSTRGLDSSTALEFVRALRIATDLVGNSTIVSIYQAGEQLYEVFDKVCLIYEGRMVYYG…
jgi|Lacqui1|1715441|_Lactarius_quietus_S23C_Agaricomycetes	MSDLQEVARHNQSISSLPPAPENAQAIGSPSPIVPQMKRARGASCSHVPMGYFDQDGVNQLQSTLTRLSATVGGPGAVIAESVETLSIPTDGSFDFEKALRNIMKMRERAGIQSRELGVLFKDLRVVGLGAAASYQPTVGSFFNPKVILEKIRASRHPPLRDILSGFEGVVRPGEMLLVLGSPGSGCSTFLKTLTNQRAEYHLVEGEVHYDSFTPEYIAKHYRGDVVYSPEDDIHFPTLTVDETLRFAAKMRAPHNRMGRPRSHYVKTITEMSETIYGLRHVKNTPVGDAAIRGVSGGEKKRVSISEALTLRSRISAWDNSTRGLDSSTALEFVRALRIATDVAHMSTIVSIYQAAESLYEHFDKVCVIYEGRMAYFGRADQARQYFINLGFEPAHRQT…
jgi|Lacqui1|1795025|_Lactarius_quietus_S23C_Agaricomycetes	MFKNLRVVGLGAAASYQPTFGSVFNPKVILEKIRASRHPALRNILSGFEGVVRPGEMLLVLGSPGSGCSTFLKTLTNQRAEYHLVEGEVYYDSFTPAYIAKHYRGDVVYSPEDDVHFPTLTVDETLRFAAKMRAPHNRLPLEGRLRSHFVKRITEITQTIFGLRHVKNTPVGDAAIRGISGGEKKRVSISEAMTLRSRITAWDNSTRGLDSSTALEFVRALRIATDVTRISNIVSIYQAAETLYRHFDKVSVIYEGRMAYFGRADQARQYFIDLGFEPAHRQTTSDFLVAVTNPLARMIREDFKGPVPQTAAEFASAFLASKASVANRADMDAYLKEFVGHPERALAYRQSAMEEHATTQPKGSPYTISIPMQARAVMLRRLQILRGHTASLLISLITF…
jgi|Lacqui1|1796343|_Lactarius_quietus_S23C_Agaricomycetes	MSDFFQQVARHDQSVSSLPLAPENVQVISPPSPIFPQTTRPLETHHFRVFQRVTSTKRATISVPAGPFDFEKNLRTTLKMRDGAGIQSQELGVMFNDLRVVGLGASASYQPTFGSFFNPKVALKQIQALRHPRCAISLAVSKALSAQGKCCVCLLYFNHGSDLISQPTSVVLGSPGSGCSTLLKALTNQRAEYHLVEGEVYYNSFTPEYVSKHYRGDVIYSPEDDIHFPTLTVNETLRFAAKMRAPYKHSGCPRSQYVQIITDTTQTVFGLQHVKNTPVGDAAIRGVSGGEKKRVSISEALTLCSRISAWDNSTRGLDASTALEFIRAIRVTTDVTCTSTIVSIYQAAESLYQHFDKARQYFIDLGFEPAPRQTTSDFLVAVTNPLARTIPSEASVANR…
jgi|Laesu1|657920|_Laetiporus_sulphureus_var._sulphureus_Agaricomycetes	MDVYPQADSGEEHDHAPDISASPNPTSETHSEQPSTDLAEPLTRPCTRARRVSVHFFDPLGVRELRHRLSRACLPATQGEHDKVARLPRNRHLSRFLRTLRAHSETTSDFTLVPNDVPFDMEKTLKTIVQRLDQADIVMRQLGVIFEDLRVVGLGASMTYQQTLGSVLNPLQLVDKFRELRHPPVRDILSGFEGCVRPGEMLLVLGCPGAGCSTLLKVLANQREEFHAVYGDVRYDAFTPKDVHAHYRGDVQYVPEDDVHFPTLTVRETLDFAAKTRTPHNRIEGSRAQHRLALIDVLLTVFGLKHVENTLVGDASVRGVSGGEKKRVSISEVLATRSLLTSWDNSTRGLDASTALEFVRALRLATDIAHMTSIVSIYQAGESLYELFDKVCVIHSGKM…
jgi|Laesu1|662869|_Laetiporus_sulphureus_var._sulphureus_Agaricomycetes	MDATYATACESTLAPGDDGFDFETSLRDVVSKMDRVDIKRRELGVLFDNLRVIGLGSSAARQPTLGSTLNPLSWLGAIQNIRRPATREILSGFEGVVAPGEMLLVLGRPGAGCSTLLRTLANQRSDYHAVLGDVHYDSLFPEDIDRHCRGDVQYCPEEDLHFPTLTVEQTLAFASLTRTPHARLDSMTREKHVKVMTDVLKSVFGLRHVRDTLVGDASIRGVSGGEKKRVSISETLATRSLLTCWDNSTRGLDSSTALEFVRALRTVTDATQVSTIVSIYQVGEPLYELFDKVCVIYEGKMAYFGPANRARQYFIDMGYAPANRQTTADFLVAVTDPNGRIIRPDCSSLVPRTAREFSDYFRASETSQLNREDMDKYRRLYVGNPERAQAYMESVRTER…
jgi|Laesu1|702922|_Laetiporus_sulphureus_var._sulphureus_Agaricomycetes	MDPSHSEPDIQETDTISELPQDLSPRSHHDYSPNRLGAPLTRTLSHAQHVNVDFFDPSGVQELQRTLSRRSQIPSVAEKKGEGLGPSISRRLSRISRASRVSEAISELTLIPTEGPFDFEKTLKNMVRRIDQADIKKRELGVVFEDLRVVGLGASATYQQTLGSMLNPLTYVEFIKQLRHPPVRDILSGFEGCVRPGEMLLVLGRPGAGCSTLLKVLANQRTEYHAIYGDVRYDTFTPEQVHKHYRGDIQYSPEDDVHFPTLTVKETLDFAAKTRTPHSRIHESREEHRRIVIEVLMTIFGLRHVKDTLVGDASIRGVSGGEKKRVSISEVLAARSLLTSWDNSTRGLDASTALEFVRALRLATDIGRVSSIVSIYQAGESIYEVFDKVCVIYSGKMIY…
jgi|Laesu1|739756|_Laetiporus_sulphureus_var._sulphureus_Agaricomycetes	MLDSTSGPNHNDSESLNATRVATNVTVGPSLYPPRDLEDLQKVLRNVMKKKEKLEIKSRELGVVFEKLRVVGLGAIASHQPTIASMLNPLNLLRQINYLRHPPLRDILTDFEGVVKPGEMLLVLGRPGAGCSTLLRALANKWDDYHAILGEVHYDSLTPQQIHASYRGDVQYCPEDDVHFPTLTVQETLDFAAKTRVPQQRIIPHRKDHVALMTEVLASVLGLTPVLDTKVGDASIRGISGGEKKRVSIAEVLATRGLLTSWDNSTRGLDASTALEFIQSLRTVTDIWRLTTIVSIYQAGESLYRNFDKVCVIYDGRMVYFGPANCARQYFIEMGYEPANRQTTADFLVAVTNPHGRTVRQGYESHVPRTAAELAAYFTSSDTARANREDIAAYKDMFV…
jgi|Leisp1|1352896|_Leiotrametes_sp_BRFM_1775_Agaricomycetes	MADPAQLESLEGQDRVPELPTATHIAAAYGNAAVHNATHHSSASTPEEEHPPRSPNIDTHGHPLGRTVSSTSRVDIGRFDPEGVEQLRRTMSMQSQSNADLARCTTRHGGDQRSAHSQSRSSEATLTLTHPIDGPFDFEKALRNVFKRLDESDIKRRELGVMFEDLRVVGVGAAASYQPTLGSSLNPLNFVRNISAALHPATRDILTGFNGVVRPGEMLLVLGRPGSGCSTLLKVLANQRHEYHAVEGEVWYDSLTPEQIEKHYRGDVQYCPEDDVHFPTLTVDQTLRFAATTRTPHTRLDGISREDHVSRMVEVLETVFGLRHVKDTLVGDASVRGVSGGEKKRVSISEALATRSRLNSWDNSTRGLDASTALEFVQALRIATDITRQSTIVAIYQAG…
jgi|Lened1|1172|_Lentinula_edodes_NBRC_111202_Agaricomycetes	MASAHFSRPRRGSSTSHVSVDHFDPQGVRELQRTLSMMSQQQEGKPRSHAESSSRDSSATLSPVEAPFDFEKALRDSTKRKEGANILSRHLGVVFEDLTVVGLGSGASYQETLGSTINPFNILKQIQSARHPPTRKILSGFEGVVKPGEMILVLGRPGSGCSTLLKTLANQTQEYQSVLGSVHYDSLSPKEIEQSFRGDVQYCPEDDVHFPSLTVEDTLRFAAKTRAPHARTGETRTEYVNAITEMLMTIFGLKHARRTPVGDASIRGVSGGEKKRVSIAEALATRMRLGSWDNSTRGLDSSTALEFGRALRIATDIDRLTTIVSIYQAGETLYNLFDKVCIIYEGRMAYFGPANQARQYFIDLGYEPANRQTTPDFLVAVTDPLGRIPRQVVANRPRT…
jgi|Lenfl1|450293|_Lentithecium_fluviatile_Dothideomycetes	MEKAELQKETEGTTFEAIHPSGHYTRRDSESTVGGTGLHTPEKDNAHPAGVDISRAEAEFAELNRELSRTSHLSRVQSRHSRKGADVEKAADETSSEEQFDLETVLRGNRDEEERAGIKSKRIGVVFEGLTVSGIGGVKNYVKTFPDAFVSFFNVFATAQSILGLGKKGREFDILKDFHGVVNPGEMCLVLGRPGSGCTTFLKVISNQRYGYTKVDGKVLYGPFESEFFEKRYRGEAVYCEEEENHHPTLTVGQTLDFALETKVPGKRPGGLSRKDFKERVVDLMLKMFNIEHTRNTIVGNPFVRGISGGERKRVSIAETMVTGASVISWDNSTRGLDASTAVDYARSLRVLTNIYKTTTFVSLYQASENIYKCFDKVLVIDSGRQVYFGPANEARAYF…
jgi|Lenti6_1|499787|_Lentinus_tigrinus_ALCF2SS1_6_Agaricomycetes	MAADPAQLESFDEQQDTVPELPTASHIAAAYGHAAIHNLEEEHRTHGRSGSSPSSPVTPTIGNPLSRQMSGSSHVDIGFFDPEGVDQLRRTLSRQSTQSRHALHLEPSRPGERQSTHSESTEETLAGPNEPFDFEKTLRDVIKKLDESDIKRRELGVVFQDLRVVGLGASASFQETLGSALNPFNIVHNIQGLLHPATRDILSGFDGVVRPGEMLLVLGRPGSGCSTLLKVLANQRQEYHRVEGDVWYDSLTPDKVEQHYRGDAQYCPEDDVHFPTLTVDQTLRFAATTRTPRSRIDKVPRDVHVDNIVDVLETVFGLRHVKDTLVGDASIRGVSGGEKKRVSISEALASRSLLNSWDNSTRGLDASTALEFVQALRISTDIARQSTIVAIYQAGEQLY…
jgi|Lenti6_1|592764|_Lentinus_tigrinus_ALCF2SS1_6_Agaricomycetes	MYIHPPAAMAADPATTHSLEQTNLVPELHHQPHISAPDEQDREEPPTSTPSNTCGSPLSHHGSHHVHLGFFDPVGVEQLRRRLAKRSESRSRALHHPSSEHSEKRSTHSVSSELTLELTNDGSFDFEKTLRNVIKKLDESDIKRRELGVAFQGLRVVGLGASASYQETVSSSFNPLHLLRRIRSKIHPATRDLLSGFDGVVRPGEMLCVLGRPGSGCTTLLKVLANQRQDYYAVEGDVWYDSLTPTQIEKHYRGDVQYCPEEDVHFPTLTVDQTLRFAASTRTPRARVGGMSRDTHVELFVEVLETLFGLRHVKDTLVGDASVRGVSGGEKKRVSISEALATRSKLQSWDNSTRGLDSSTALEFVQALRIATDIARQSTIVAMYQAGEQLYEHFDKVCL…
jgi|Lenti7_1|461663|_Lentinus_tigrinus_ALCF2SS1_7_Agaricomycetes	MAADPAQLESFDEQQDTVPELPTASHIAAAYGHAAIHNLEEEHRTHGRSGSSPSSPVTPTIGNPLSRQMSGSSHVDIGFFDPEGVDQLRRTLSRQSTQSRHALHLEPSRPGERQSTHSESTEETLAGPNEPFDFEKTLRDVIKKLDESDIKRRELGVVFQDLRVVGLGASASFQETLGSALNPFNIVHNIQGLLHPATRDILSGFDGVVRPGEMLLVLGRPGSGCSTLLKVLANQRQEYHRVEGDVWYDSLTPDKVEQHYRGDAQYCPEDDVHFPTLTVDQTLRFAATTRTPRSRIDKVPRDVHVDNIVDVLETVFGLRHVKDTLVGDASIRGVSGGEKKRVSISEALASRSLLNSWDNSTRGLDASTALEFVQALRISTDIARQSTIVAIYQAGEQLY…
jgi|Lenti7_1|552509|_Lentinus_tigrinus_ALCF2SS1_7_Agaricomycetes	MYIHPPAAMAADPATTHSLEQTNLVPELHHQPHISAPDEQDREEPPTSTPSNTCGSPLSHHGSHHVHLGFFDPVGVEQLRRRLAKRSESRSRALHHPSSEHSEKRSTHSVSSELTLELTNDGSFDFEKTLRNVIKKLDESDIKRRELGVAFQGLRVVGLGASASYQETVSSSFNPLHLLRRIRSKIHPATRDLLSGFDGVVRPGEMLCVLGRPGSGCTTLLKVLANQRQDYYAVEGDVWYDSLTPTQIEKHYRGDVQYCPEEDVHFPTLTVDQTLRFAASTRTPRARVGGMSRDTHVELFVEVLETLFGLRHVKDTLVGDASVRGVSGGEKKRVSISEALATRSKLQSWDNSTRGLDSSTALEFVQALRIATDIARQSTIVAMYQAGEQLYEHFDKVCL…
jgi|Lentinedodes1|6583|_Lentinula_edodes_W1_26_Agaricomycetes	MDPSALRDIQEEKPGQTTPPEVQSTTHSPPMASAHFSRPRRGSSTSHVSVDHFDPQGVRELQRTLSMMSQQQEGKPRSHAESSSRDSSATLSPVEAPFDFEKALRDSTKRKEGANILSRHLGVVFEDLTVVGLGSGASYQETLGSTINPFNILKQIQSARHPPTRKLLSGFEGVVKPGEMILVLGRPGSGCSTLLKTLANQTQEYQSVLGSVHYDSLSPKEIEQSFRGDVQYCPEDDVHFPSLTVEDTLRFAAKTRAPHARTGETRTEYVNAITEMLMTIFGLKHARRTPVGDASIRGVSGGEKKRVSIAEALATRMRLGSWDNSTRGLDSSTALEFGRALRIATDIDRLTTIVSIYQAGETLYNLFDKVCIIYEGRMAYFGPANQARQYFIDLGYEPA…
jgi|Lepmu1|485|_Leptosphaeria_maculans_Dothideomycetes	MDDQKVPHTDVPLSQAHQYTPGTTFEPIHSPAHEQNASLRTASVHHDDDSTVRNSEKYSQDDHSHGGVGGVNVQRAEAEFAELSKELSRTSNMSRRMSRVQSRKSQKGRAIADVEKGSAGSSTESDEPFDLEAVLRGDREEEEAAGIKSKRIGVVWDGLSVSGIGGVKNYVKTFPDAFVSFFNVFETAANLLGMGKKGKEFDILKDFHGVAKPGEMVLVLGRPGSGCTTFLKVISNQRYGYTKVDGKVLYGPFESDFFEKRYRGEAVYCEEDENHHPTLTVGQTLDFALETKVPGKRPAGLSRQEFKAKVIDLMLKMFNIEHTRNTIVGNPFVRGVSGGERKRVSIAETMITGASLMSWDNSTRGLDASTAVDYARSLRVLTNIYKTTTFVSLYQASEK…
jgi|Lepnud1|1167268|_Lepista_nuda_CBS_247.69_Agaricomycetes	MSDNAQLRELPEDGGSSSPLADLPTRQALNAHNNYCPVSFSPTCKTSERPKRLRRNSTASHVDVDFFDPSGVRQLNRTLSRMSAPNEGDVESGSTYSDATLTTDGPFDFERTLRVIMKKREEADIKRRELGVLFQDLRVVGLGATASYQPTLGSMLNPMVALEQINTLRHPPLRDIISGFEGVVRPGEMLLVLGRPGSGCSTLLKTLANHRDEFHSVEGNFHYDSLTSAEIARHYRGDVQYCPEDDVHFPTLTVKQTLDFAAKTRVPQARINPSRSEFVNKFTEILTTIFGLKHAKNTPVGDAAIRGVSGGEKKRVSISEALATRSRVTSWDNSTRGLDASTALEFGRALRIATDMDRMTTIVSIYQAGETLYQLFDKVCVIYEGRMVYFGPADQARQY…
jgi|Lepnud1|1273019|_Lepista_nuda_CBS_247.69_Agaricomycetes	MSGSPTHEEGTASAPISRVPSLPTPNRDDNSNDSPTTSPPTTKPRRGSVVSRVDVDYFDAAGVQDLRRTLSNSPAQESARLHGKPSFSSSAITLTGLTGEDGAFDFEKTLRHIIRKRDEAQIKPRSLGILFRNLRVVGLGASTSYQPTLGSLFNPANVLEGIQAIRRPPVRNILSGFDGVVRPGKMLLVLGRPGSGCTTLLKTLANLREEYHAVEGDVHYDSLSPNDVKKFFRGDVQYCPEDDVHFPTLTVGQTLEFAAKTRAPRERVDNTRKEYTRIMTEILTTIFGLRHAKKTPVGDAAIRGVSGGEKKRVSIAEALATRSCIGVWDNSTRGLDASTALEFVRALRIATDTFDLSTIVSLYQAGESLYQHFDQVCVLYEGRMAYYGPADQAKQYFMD…
jgi|Leppa1|423622|_Lepidopterella_palustris_Dothideomycetes	MDTHTPLEHSTQREDIPERAYESIHPAHRQNEDTIQNFEKSSEELEHNPNGYSSVQGGVNVERAEAEFAQLSKEFSRVSHHSRRLSRSQSRQKDETIADVEKAPESDGSEEEAFDLESTLRGNKGEADAAGIKSKRIGVVWDNLTVSGIGGVRNYVKTFPMAFVSFFNVYETLMNMFGWGKKGREFDILNNFRGVAKPGEMVLVLGRPGSGCTTFLKVISNQRFGYTNIDGKVLYGPFDSNFFEKRYRGEAVYCEEDENHHPTLTVGQTLDFALETKVPGKRPAGISRKEFKERVIDLFLKMFNIEHTKNTIVGNPFVRGISGGERKRVSIAEIMVTGASVLCWDNSTRGLDASTAVDYARSLRILTNIHQTTTFVSLYQASENIYNVFDKVMVIDSGR…
jgi|Leppa1|426425|_Lepidopterella_palustris_Dothideomycetes	MTVEIEPSSGGPTAYVERRKIDPESFKAVSTLLQSQSGSDELAIKKIGLSFKSLSVTAPGELTTTVKTLPRAILNTFGPDQYKFLKSKIFGKFHEDTNRNDGRKLLVDFTGLVKPGEMLLVLGRPGSGCSTFLRTAANRSTLDIRGDLIYGSTPAPQFERRHQRETIYLPEEDRHIASLSVRQTIRFALRMSMPTRVRTKQVVEELTEVIAKLFGLGHALETPVGGAFSPGVSGGERKRVSIAEVLAAGSSIQCFDNSTRGLDSSTALDFVKALRVLTDVGQKTTLATLYQAGEELYNHFDKVLLIDQGREVFFGSTTEARAYFEDLGYIPVPGQTTAEFLVSITDPTQRRSKPKSHAHDIRSPDDLAAAFRGSDHFKNLDREIQRYQQFAAAEDKLLP…
jgi|Leucr1|304376|_Leucosporidiella_creatinivora_UCDFST_62_1032_Pucciniomycotina	MSDISLPPAASTSRIQSDQRDPIPHGLPLRFSQLAVPVQGGASGNEALVATLSSSLADVISLGPVRRIMGTAFGRRKDKKERFVVAGAEGVVEQGELLLIVGPPTSNASVLLQALTSPSDLPLTESSNLDYGLLPPSTVQRPSFLHKSPKNAGILRSQVVYMGEHDIHFATLSLRSSMMPGSLAKAPSERARMDGSSRKQWAEGRLGKLVDAVGLGHAMGTKVGSPLVRGLSGGERKRASIVEALLTRASVLCLDAPTSGLDSSTALSLLSFLRKWAQQGKRSLVATSPAISDPLFAQFDKVLVLNSAGRQIFFGRTDEAQSYFEKLGLGFTRRVETGEGVVEFLVGCNEGRGNDVELERAWLKSSARQQLKTEMEEYERRYTYETCAAPLITALKEEK…
jgi|Leucr1|334762|_Leucosporidiella_creatinivora_UCDFST_62_1032_Pucciniomycotina	MTVSSHTSASDLTALDESAQPAPKLKNFKPIFAEPGSIPLPDHGYHELGLVFEDVTVFGAGKVGGSLRTVEGLVVALLKMWDFPGFIKRLFNLKSGSTRPLISNFSGVVPAGETLLVLGRPGSGCSTLLRALANTTDSFFKVDGNVSYGSISSKEASKHKSEFVFNSEDDTHTPLLSVGETLGLALTLKQPAAELRKRSDYVQDLTGRLLTAFGMPHTLNTWVGSEVVRGVSGGERKRVSLAEMLTTNAALIAWDNCVRGLDSAVALHFLKVLKELSRSTGMTNLVTIYQASQEMYDSCFDRVVVIYDGFMVFSGRTTDAEEYFVEMGWEKPARQTTPDFLTACTSPSERRMREGVTNVPQTPQEMAAYFRSSRYYVALQEETLRYKTEAASSNNAEQF…
jgi|Liccor1|11043|_Lichtheimia_corymbifera_JMRC_FSU_9682_Mucoromycotina	MDVEAFDRQPEPWANERDDTQEDDNNIGTPISRTKSSVGGYGERDGNAVDYDQAVADYEDMRRQLTKQSTRPTTIGRPESGSDVEKVAEERFDLTDFLSGIDRRLGEQGFQPKHLGLVVRNLTVKGLGADAEWIPTLATVAEKIVKFWNWGRKMGHDRTILKDITCFCKPGQMLLVLGRPGSGCTTTLRVLSELRHGFTEITGDIKYGGIDSKEFGKTYRGEVAYNEEEDVNYPTLTAKQTLQFALRLKTPGKRLNDQGKKDFINNVIYMLSNMLGLVKQLDTMVGNEFVRGLSGGERKRLTIAEQMTTGSCINCWADCSTRGLDASSALDYVRSLRIMTDILKKTTVATLYQASDSIFNLFDYTMVLYEGHCIYFGPILQAKAYFEDMGFVCPSRKST…
jgi|Liccor1|11834|_Lichtheimia_corymbifera_JMRC_FSU_9682_Mucoromycotina	MEKSNHDSSSTRSDYTIHEDITFKQEIEGNDGTYGEPDANAVNIDEAKLEYDTLKRELSRISRASVPEGKAEEGAADQEVFDLDAFLHDMSNQQSSAGHKPKHLGVIWKDLAVEGLGADAHVVSNVASACLDLLQFWKYIGFGRKSTKKTILRGLNGFCKNGEMLLVLGRPGAGCTTLLKVLSCIRSPYTHVGGEVTYGGIDYKTFSKHYRGQVVYNEEEDQHYPTLTTKQTLQFALRTKTPGTRLPDETKRDFVDKIIYLLGNMLGLTKQMDTVVGNAFVRGLSGGERKRLSIAEVMTTQSSITCFDCSTRGLDAASALDYVRSLRIMTDVFGKTTIATLYQASNSIFNLFDKVLLLDEGHCIYFGPTSEAKAYFEHMGFHCPPRKSLPDFLTGLCNP…
jgi|Liccor1|12138|_Lichtheimia_corymbifera_JMRC_FSU_9682_Mucoromycotina	MGDNSGDKQPPIMMSSGEPSSLVTNNDASTSSQPNANTQPSSNNENTLQQPTSANDYRKSYETSSSENTAVERAGHYGTFGEANAGQVNVNSAIGEYNELKRELTKASVKEDMQKPQQPTDLEKGKLSPPTEEEFNLDDFLQSVAVRWEEAGKVPKKLGLIWKDLHVEGAGADAHTIPTVLSDLVNVIQPWKYFGYGVKTTKRVILDKLSGCCKEGEMMLVLGRPGSGCSTMLKILANVRGAYTKVDGEVSYGGIDARYFAKHYRGQVVYNEEEDQHYPTLTTKQTLQFALRCKTPGDRLPDTTQKTFVNRVIYLLGNMLGLTKQMNTMVGNAFIRGLSGGERKRLSIAEVMTTLSSINCWDCSTRGLDAASALDYARSLRIMTDIFKRTTIASLYQAS…
jgi|Liccor1|12793|_Lichtheimia_corymbifera_JMRC_FSU_9682_Mucoromycotina	MDHEKIQLDVPKKETSAASVTGSVETILEPIGTKGSFGEADGNAVDVDAAKTEYEELKRELSRISRQATSTDGQVEAGAVEEFNLDQFLNGMMQDSQNAGQKPKHLGVIWKDLTIEGLGADAHTIPTVISGILSVLQFWKFLGIGVKTTTKTILQGLNGCVREGEMLLVLGRPGAGCTSFLKLMSNQRASYTRIGGEVSYGGIDHKTFAKHYRGQVVYNAEEDQHYPTLTTRQTLQFALRCKTPGARLPNETKNDFVEKIIYLLGNMLGLTKQMPTLVGNAFVRGLSGGERKRLSIAEVMTTSSSINCWDCSTRGLDAASALDYVRSLRIMTDVFKKTTFATLYQASNSIYDLFDKILLLDEGHLIFFGRAEEAKPYFENLGFYCPPRKSTPDFLTGLC…
jgi|Liccor1|2238|_Lichtheimia_corymbifera_JMRC_FSU_9682_Mucoromycotina	MAHHVQPHHHDTKSIAGSSDTIGVDVLEQRRDDSYGETDANVVSVEDAIVEYNDVRRELSRISRVATHEGDMEKGHVEEFDLDEYLHGMSNDAEEAGTKPKHLGLIWKNLMVQGLGADAHTIPTLQSVLARVVQPWKYFGIGVGGSQKTILHGLTGFCKDGEMLLVLGRPGSGCTSLLKVLSNIRGSYTRIDGEVSYGGIDALTFAKRYRGQVVYNEEEDQHYPTLTTKQTLQLALRTKTPGNRLPNESKRDFVDKILYLLGNMLGLTKQMNTLVGNAFVRGLSGGERKRLSIAEVMTTSSCVNCWDCSTRGLDAASALDYVRSLRIMTDVFNKTTIATLYQASNSIYNVFDKVLLLDEGYCIYFGPVDQARPYFEDLGFYCPPRKSTPDFLTGLCNPL…
jgi|Liccor1|2454|_Lichtheimia_corymbifera_JMRC_FSU_9682_Mucoromycotina	MASSDITSGKRDRSPHHGSTSGSVDTLFHQENDTALGTEGTFGESNADPVNVQGKLSLLRELKRELSRISRQHSSAHSESMMEQGDVEEFNLDEFLHGMSTQAQEAGHKRKYLGLIWKDLTVEGLGADTFTIPTLWSTTSEFFQLWKKFGVGIKSRKTILCNLSGFCKEGEMLLVLGRPGAGCSSLLKVLSNERGSYTKVEGQVSYGGLDPETFAKRYRGQVVYNSEEDQHYPTLTLRQTLQFALRCKTPGKRLPEETKNDFVEKTIYLLGNMLGLTKQMHTLVGNAFVRGLSGGERKRLSIAETMTTLSSIICYDCSTRGLDAASALDFVRSLRIMTDIFHKTTVATLYQASNNIYSLFDKVLLLDNGYCIYFGPANEAKSYFEELGFHCPPRKSVPD…
jgi|Liccor1|4327|_Lichtheimia_corymbifera_JMRC_FSU_9682_Mucoromycotina	MTTVSVAIAITYRQSRYVLDQITAFILRLSILSMTDPQRRDTPSDADSSDETIIYTYDQRHSTYGEADADAVSIKGAVEEYEEVQRELSRISRAQTTENDAEKGAVEEFNLTEFLSGMSTEAQQAGTKPKHLGLIWKNLTVEGLGADAHTIPTLQSQIIKVLQPWKYFGIGLGGSRKTILHGLTGFVKEGEMMLVLGRPGAGTTTLLKVLANLRGSYTHIGGEVSYGGIDHDTFAKRYRGQVAYNEEEDQHYATLTTKQTLQLALRTKTPGNRLPNESKEDFVDKILYMLGNMLGLTKQMNTLVGNAFVRGLSGGERKRLSIAEVMTTASSINLWDGATRGLDAASALDYVRSLRIMTDIFKKTTVATLYQASNSIFNLFDKVLLLDQGYCIYFGPIDQ…
jgi|Liccor1|9383|_Lichtheimia_corymbifera_JMRC_FSU_9682_Mucoromycotina	MDTEISEKQPQPWSSHDDHSDTNVGAPLSRTKSSAGGYGERDGNAVDYESAMHTYEEMRRELTRQSTIHGKEDDLEKGSPERFDLTDYLSGVDRRQGEEGFQPKHLGLVVKNLTVKGLGADAEWIPTLTTVAEKTFKFWNWNRKMGHDRTILNDITCFNKPGQMLLVLGRPGAGCTTLLRVMAELRKGFTEVLGDVKYGGIDAKEFGKLYRGEVCYAQEEDINYPTLTAKQTLQFALRLKTPGKRLSDEGKNQFVDNVIYMLSNMLGLVKQLDTMVGNEFVRGLSGGERKRLTIAELMTTSSCVNCWDCSTRGLDASSALDYVRSLRIMTDILKKTTVATLYQASDSIFNIFDNTLVLFEGHCIYFGPVDQAKPYFENLGFYCPPRKSIPDFLTGISNI…
jgi|Liccor1|9384|_Lichtheimia_corymbifera_JMRC_FSU_9682_Mucoromycotina	MLITLKLSVLPCAARCNEQWLLLLWDQAQSVWIDGLKLSKVDFAIKDDGDHSLSPLGSRLYPNQLMDTEYTEKQPQPWPSRDDYSDDSVGEPLSRTKSSAGGYGERKGNAVDYESAMNTYEEMRRELTRQSTIYEKNDDLEKGAPEGFDLTDYLSGIDRRQAEEGFQPKHLGLVVKNLTVKGLGADAEWIPTLATVAEKTIKFWKWGRKQGTDRTILNDITCFNKPGQMLLVLGRPGAGCTTLLRVMAELRKGFTEVLGDVKYGGIDAKEFGKLYRGEVCYAQEEDINYPTLTAKQTLQFALRLKTPGKRLSDEGKNQFVDNVIYMLSNMLGLVKQLDTMVGNEFVRGLSGGERKRLTIAELMTTSSCVNCWDCSTRGLDASSALDYARSLRIMTDILK…
jgi|Linin1|233334|_Lindgomyces_ingoldianus_ATCC_200398_Dothideomycetes	MPLNDSTIRDNTEGTTYEAIHAERSHVHRDVDSISTTSDDREHSERYPEKGFSNVSGGVNVERAEAEFAELSKELSRTSQVSRRLSRVQSRQSRRDHAIADVEKTAPESEASSEEAFDLQTVLRGNKDEEEAAGIKSKHIGVVWDNLTVSGIGGVKNYVKTFPDAFVSFFNVYETCKTLFGLGKKGREFDILKNFKGVAKPGEMVLVLGKPGSGCTTFLKVISNQRYGYTKVDGEVLYGPFDSKFFEKRYRGEAVYCEEDENHHPTLTVGQTLDFALETKVPGKRPAGLSRQDFKEKVIDLMLKMFNIEHTKDTIVGNPFVRGISGGERKRVSIAETMVTGASVISWDNSTRGLDASTAVDYARSLRVLTNIYKTTTFVSLYQASENIYDVFDKVLVID…
jgi|Linpe1|292148|_Linderina_pennispora_ATCC_12442_Kickxellomycotina	MSNTEALTSFGEPLHVSISRGTERFKSIQRQLSKQLTVPDEEQAAGAFDLSEWLTSKKQKEVDHLFANRVGLVFNDLDIFGDNIANRHIASLITPFYKLAKSSIRGFGLLNLLSRDREHKHIIHNMCGLVEDGEMLLSPGPSGLWLLDPAASLNPIRGEVAYNQEDDVHFPTLTVRKTLEFAIKCKTPSKKMLAKPESYQDEFLDALLDMYGLKPCADTIVGNAFLRGVSGGERKRVSIAEQIASGASVNVWDGSTRGLDSSSALDYIRSLRIGSDLLHKSTVVTIYQASENIYNLFDKVMVIDEGRQLYFGPADKAVQYFESIGIKKPPRQTTSDFLTGVTQTNERKLMPGFENKAPTTAEDFEHLWLASKERAELQSQISAFEQRLEEDDRGNEIRQ…
jgi|Linpe1|63769|_Linderina_pennispora_ATCC_12442_Kickxellomycotina	MEQHANPSSMSSGASSTGDDRQMSTETIGQKERRNTMDAEADISFGEPLHVSVTRATSRFKSIQRTFSKSKSVADEEELTGVAEAGNPGGFDLTTWLSGRQQLQGPPFAKRIGLVFDDLDVYGDNVANRHIETMITPFYKIVKSAAHGFGVAKLFNRGNDNKKLLNKMTGLVEDGEMLLVLGQPGAGCSTLLRVLGNRRGTYRKIEGNVSYGGLTPEEVEKRYRGEVAYNQEDDVHFPTLTVRKTLDFAIKCKTPSKRMLADREGYEKEFLDTLLDMYGLSGCADTIVGNAFLRGVSGGERKRVSIAEQVASGASIDIWDGSTRGLDSSSALDYVRSLRITTDVLQKSTIVTIYQASENIYELFDKVMVVDQGRELYFGPANRAVEYFASIGIYKPPRQ…
jgi|Linrh1|289466|_Lineolata_rhizophorae_ATCC_16933_Dothideomycetes	MGASQLHAPHSASQAEASAPQAVASTVPSTRPSHDDTIADIEAAPHLASDKEIEHRAASDGDGAHGISGFSHGVDIERAEIEFAELNKQLSKTSQYSRRISRQNSHKSVPVDVEKVGSTDGSDDGEPFDLVATLRGSKQEEEEAGIKPKRIGIIWDNLTVRGIGGTTNFVKTFPDSFLSFVNVFESFKTIFNRGGKGRQVEILKSFRGVAKPGEMVLVLGRPGSGCTSFLKVIANQRFGYSGIDGDVLYGPFDSKTFAKNYRGEAVYNDEDDNHHPTLTVGQTLDFALETKVPGKRPAGLSRTAFKEKVINLLLNMFMIQHTRNTVVGNQFVRGVSGGERKRVSIAEMMCTSACVCSWDNSTRGLDASTALDFIKSLRVFTDIYETTTFVSLYQASESI…
jgi|Lizem1|101881|_Lizonia_empirigonia_CBS_542.76_Dothideomycetes	MENPNVPLNHPTAHEATEGKTYEAIHPDRHHIKGDNESARTASVYDDTAHNSEYFNEKGASNVKGGIAVQRAEAEFAQLSKELSRTSEISRRMSRVQSHHSRKNQTTTDIEKGVDGSSISSAEGFDLEKTLRGNRDEEEAAGIKSKRIGVVWDGLTISGIGGVKNYAKTFPDAFVSFFNVFATAQSLLGLGKKGKEFDILKDFKGVLKPGEMCLVLGRPGSGCTTFLKVISNQRFGYTNVNGKVLYGPFESDFFEKRYRGEAVYCEEDENHHPTLTVGQTLDFALETKVPGKRPAGLSRQAFKDKVIDMMLKMFNIEHTKNTIVGNPFVRGVSGGERKRVSIAETMITGASLMSWDNSTRGLDASTAVDYARSLRTLTNIYKTTTFVSLYQASENIYKC…
jgi|Lobtra1|379578|_Lobosporangium_transversale_NRRL_3116_Mortierellomycotina	MTNPSEKDLGQPHGILRNASPYAQQQRETIISLNDSEKTVENEEDEDEDNEHSEGGTYEDAISGRWGEGPSRVNVVNAEKDFKNLERQLTRRSSIYRTQTGEKVLGDNGDFDLTNYLQDIIPRADDAGIKRRNLGVVWENLEVLGEGVGAQYIKTFADPFIGLSNLINPYFWAKKAFSKQSSQPKSITKTILHPMNGYCKDGEMILVLGRPGAGCSTLLRVLANDRKNYKEVSGEVTYGPFTAHEIALHHRGEVLYNQEDDFHYPTLTVRQTLTTALKTKTPGKRLPEQSHKKQFVDEFLDVLTKMYGLTKQIETVVGNAFIRGVSGGERKRLSIAEQMATRSSVNMWDGSTRGLDASSALDYVKSLRVMTNLMKKATMVSIYQASENIYDLFDKVILL…
jgi|Lobtra1|379903|_Lobosporangium_transversale_NRRL_3116_Mortierellomycotina	MYRPSLSPNTGSTSASQEQEPAYYGILQNLLSKSPTKSQQKKSSLEDIIDEELRDDGEHERQEISPDETYQNIHTGQWGEGPSNVNVVDAEHDFRRLECTLTRESRHSGLGTTGKAGIVRRKSSIPPQQQQQAELPQKEAGGQEIPFDYEALLKEDILPGFAEKGIKIWTMGVCWKQLSVIGEGVENRYIATTGDPFVAFFNFINPLFWTILYPMDGCCEGGEMVLVLGRPGAGCSTLLRVLANDRKNYKKVLGEVSFNNLSADIVAKHYKGEVLYNQEDDFHYPSLTVNQTLDTALKARTPRARLPDITGRKDFREKFLDVLTKMYGLTRQRDTLVGNAFIRGISGGERKRLSIAEQMATRSSINMWDGSTRGLDASSALDYVKSLRIQTNLFRQATL…
jgi|Lobtra1|404526|_Lobosporangium_transversale_NRRL_3116_Mortierellomycotina	MQQPTQHETIISGLGNEELEEEGDEDDTGSGTYEDAISGRWGEGPSHVDVVGAENDYRKLKRELTRRSSIYRVQAGEKAEAAGDFDLTEYLQEVVPRAQQAGIKRRNLGVVWEDLEVLGEGVGARHITTFADPFIGIFNLINPIFWARKCSSRGSKQSKIITRTIIHPMNGFCCDGEMVLVLGRPGAGCSTLLRVLANDRKNYKKINGEVTYGPFSAEEIQKHHRGEVSYNQEDDFHYPTLTVRQTLEMALKTKTPSKRLQHHRRDFVRELLDVLTKMFGLTKQVDTIVGNAFIRGVSGGERKRLSIAEQMATRSVVNMWDGSTRGLDASSALDYAKCLRIQTNLLRKATFVTIYQASENIYDLFDKTLLLYEGRCIYFGPANEARQYFIDLGFKCPPR…
jgi|Lopma1|595539|_Lophiostoma_macrostomum_Dothideomycetes	MEKPNVPINHSEVREDTAGATYEAIHPERPHVQRSRDSVSTIASDNHTASSEIYNEKGVSNVGGGVNVSRAEKDFAQLNRELSHTSNLSRKISRVQSHRSRKNETAADVEKAAESETSSEEQFDLQAVLRGNRDEEEAAGIKSKRIGVMWENLTVSGIGGVKNYVKTFPDAFVSFFNVYETCMSLLKLGGKGKEFDILKNFKGVTKPGEMVLVLGRPGSGCTTFLKVISNQRYGYTKVDGEVLYGPFDSDFFSKRYRGEAVYCEEDENHHPTLTVGQTLDFALECKVPGKRPAGLSRQEFKDKVVDLMLKMFNIEHTRNTIVGNPFVRGISGGERKRVSIAETMVTGASVISWDNSTRGLDASTAVDYARSLRVLTNIYQTTTFVSLYQASENIYEVFD…
jgi|Lopmy1|538356|_Lophium_mytilinum_CBS_269.34_Dothideomycetes	MDTDTPLNHSTQREETSQTSGRVYEPIHNDHGPDSPRDEYDEKHSIKELERSYSHVDRGVNVERAEAEFAELSKELSRASQHSRRISRTQSRSHMKHETAADIEKAASSEDSEAEQFDLESTLRGNKSEADEAGIKSKRIGVVWDNLTVSGIGGVKNFVKTFPWAFVSFFNVVETFMSVFKLGKKGKEFDILKDFKGVAKPGEMVLVLGRPGSGCTTFLKVISNQRFGYTKIDGDVLYGPFDSDFFAKRYRGEAVYCEEDENHHPTLTVGQTLDFALECKVPGKRPAGLSRKEFKERVIDLFLKMFNIEHTKDTIVGNPFVRGVSGGERKRVSIAEMMVTGASFLSWDNSTRGLDASTAVDYARSLRVLTDIYQTTTFVSLYQASENIYKVFDKVMVID…
jgi|Lopni1|552603|_Peniophora_sp._CONTA_Agaricomycetes	MVPEASSEPTASGGAGTHQIHDESALDTTHDDVASSPPIAFRPVKRVRAGSSTSHVDIGHFDPHGVEQLRTTMSRTSNLSGAGQHHHTDAEKGNTRESSSGVSEHTLIDLLPSADGPFDFEKTLRAVLRKVDEHGIQRRELGVLFENLRVVGLGATANYQDTLGSMLNPLNIIAGIKKSRNPPVRDILSGFEGVVRPGEMLLVLGSPGSGCTTLLKTLSNEHKEYHKIEGSVHYDSFSPEEIEKHHRGDVIYCQEDDIHFPTLKVDETLRFAAKMRTPQNRFPGQSRDEHVTQITEVLETIFGLRHVKNTPVGDAAIRGVSGGEKKRVSISEVLALRAKINAWDNSTRGLDASTALEFVRALRIATDVARSTTIVSIYQAGELLYELFDKVCVIYEGRM…
jgi|Lopnu1|113372|_Lophiotrema_nucula_CBS_627.86_Dothideomycetes	MPAMEDTNAPQNHSTLREGTEGVTYEAISPQRPHVRSDRDSISTVDADERPEYSEKSYINVSDGGVNIERAEADFAELSKALSRTSHTSRKLSRVQSRQSRKEQAIPDIEKAPVSDASSDEQFDLEATLRGNRDEEESAGIKSKRIGVVWENLTVSGIGGVKNYVKTFPDSFVSFFNVYETAKSILGFGKKGREFDILKNFKGVTKPGEMVLVLGRPGSGCTTFLKVISNQRYGYTKVGGETRYGPFDSDFFEKRYRGEAVYCEEDENHHPTLTVGQTLDFALETKVPGKRPAGLSRKEFKEKVIDLMLKMFNIEHTKDTIVGNPFVRGISGGERKRVSIAETMVTGASVVSWDNSTRGLDASTAVDYARSLRVLTNIYKVTTFVSLYQASENIFDVFD…
jgi|Lyoat1|1110005|_Lyophyllum_atratum_CBS_144462_Agaricomycetes	MSANLQPNGDSSYSSGAYAPPSPQAVAARHSDPPHTTSLRNSPNPPPSPLVSRLSSMQRQTSRASHVDVDFFDPNGVKQMRRTLSRMSTAREGVNGDAQHTTSASSDDTLAVDGPIDFEKILRSLVKKKEEANILTRELGVQWENLRVVGLGSTAAYQETFGSLLNPATIIEKVQRMRNPPLRDIISGFEGVVRPGEMLLVLGRPGSGCTTFLKTVANQREEYHAIEGEVHYDSFTPEDIAKYYRGDVQYCPEDDVHFPTLTVKQTLEFAAKTRLPHERVIPSKSAYVHMITEILLTIFGLKHVQDTPVGDAAIRGVSGGEKKRVSIAEALATRSRVHCWDNSTRGLDSSTALEFGRALRIATDIDHRATIVSIYQAGETLYQLFDKVCLIYEGKLAYY…
jgi|Lyoat1|1761855|_Lyophyllum_atratum_CBS_144462_Agaricomycetes	MELVPLSRAPSAPTTVGGDATLADTISRHDNVSRVDIDSLDPVGVQELRRTLTQNHAAQKALEEKSHGSFVSSNATLTGITAGDKPFDFEKTVRAVVRKRDEANIQSRTLGVVFRDLQVVGLGAADTYQPTLGSLFSYKSVLNSIQAARHPPVRNILDGFEGVVQPGQMLLVLGRPGSGCSTFLKTLANMRDEYHAINGEVHYDSLSPSELQKHFRGDVQYCPEDDVHFPSLTVEQTIKFAGKTRAPHVRVGKTREEYTSLLTDILSTLFGLRHAKKTPVGDAAIRGVSGGEKKRVSIAEAFATRSCIGAWDNSTRGLDSSTALEYVRALRIATDTFNTSTIVSIYQAGESLYRHFDKVCLIYEGKMAYFGPAGQARQYFIDMGYEPANRQTTADFLVS…
jgi|Lyoat1|1780518|_Lyophyllum_atratum_CBS_144462_Agaricomycetes	MSADLHSKSGSSYTPGHYAPPSTQALVACDSDIRDTTSLPNSAGTNQTLADSKLPSRRRRSSSASHVDVDFFDPDGVRDLKRTLTRMSTVGEGAKGDAQHMTSTDSDDTVAGDGAFDFEKTLRSAVKMREEANILTRELGVQWQNLRVVGLGSTAAYQETFGSILSPASIIEKIRTMRNPPLRDILSGFEGVVRPGEMLLVLGRPGSGCTTFLKTLANQREEYHSIEGDVHYDSFTPEDIAKHYRGDVQYCPEDDVHFPTLTVKQTLDFAAKTRVPHERVLPSKSYVDLTTEILSTIFGLKHVQNTPVGDAAIRGVSGGEKKRVSIAEALATRSRVHCWDNSTRGLDSSTALEFGRALRIATDIDHRATIVSIYQAGETLYQLFDKVCLIYEGKMVYFG…
jgi|Macan1|369751|_Macroventuria_anomochaeta_CBS_525.71_Dothideomycetes	MENSNVPLNHSTAREETDGKTYEAIHSDRHHMKHDNESARTGSIYNDTARNSEYVNEKGAGEVKGGIAVQRAEAEFAQLSKELSRTSEISRRMSRIQSHRSHKNQTTTDIEKGADGSSISSEEAFDLEKTLRGNRDEEEAAGIKSKRIGVVWDGLTVSGIGGVKNYVKTFPDAFVSFFNVFATAQSLLGLGKKGKEFDILKDFKGYLQPGEMCLVLGRPGSGCTTFLKVISNQRFGYTNINGKVLYGPFESDFFEKRYRGEAVYCEEDENHHPTLTVGQTLDFALETKVPGKRPAGLSRQAFKDKVIDMMLKMFNIEHTRNTIVGNPFVRGVSGGERKRVSIAETMITGASLMSWDNSTRGLDASTAVDYARSLRTLTNIYKTTTFVSLYQASENIYKC…
jgi|Macfu1|774424|_Macrolepiota_fuliginosa_MF_IS2_Agaricomycetes	MAEHHHQLSDIQEETPPNTLSRPTSQPTLLNIDVGQSAEIPNERHVPPPLSPSSHHTRPRRGSSVSHVDVAFFDPEGVQELTRSLTRRSTKEPKNQDIESLSTDSTIAPKDGEPFDLAKTLRRIVQKREEHQIKPRELGVVFKNLRVVGLGATASYAPTMGSLLNPSSIFEAFQKVRHPPARDILSGFEGVVKPGEMILVLGRPGSGCSTLLKTIANRRKEYYAVEGDVHYDSFSPSELYNHYRGDVQYCPEDDIHFPTLTVEQTLQFAATARTPRHRAIDSRNEFADKLTDILTTVFGLRHARKTPVGDHMLRGVSGGEKKRVSIAEALAARSCIGAWDNSTRGLDASTALEFVQALRVATDTFRLTTIVSIYQAGESLYKHFDKVCVIYEGKMAYFG…
jgi|Macph1|3592|_Macrophomina_phaseolina_MS6_Dothideomycetes	MDRLDPDQLQAEAIRRLSQQSGGFDPNTLQVFTTTSPGGDMTEVRSIRTTHSETRSVVHSETHSVIRSESRSELQGSGSQLDLQLSGSQSFIRPGSQLRNESFSADSLSELHASGSNSHLRESGSQSALRSGSMTALQSSGSLAALQEADDQAASHANITLFAGPAADAQSSAQGPESNSAFRSARNGSEDATLATKSSAFALGSGSEANGSARQGSTSVSARPDSQDASTTLHTANSAYFDAADASNNNDKEIAPASHEFRSVVKADAHSLPSEKPGSEDGATLNSKSSDIVHVNDGVNVARAEHEFQELSKELSRLSRSQSHKNKNGATDLEKAASASDASEHEQFDLEAVLRGRKDEAEESGIKPKKVGVIWDGLTVSGIGGVKNYIKTFPQAFVS…
jgi|Macph1|6573|_Macrophomina_phaseolina_MS6_Dothideomycetes	MQIHNEIGNTIDEDKGETTLSNCSDARRQSISSSTREKSNCASISPEGDAELIELARIESKKSDTRVEEHSGVSPTLDPDSGKFDLTAWLRSIVSAKCRQGVDSPEIGVVFRNLNVFGSHSALQPQETVTSILLAPFRASKGGKRQILKDFNGYLRGGELLIVLGRPGSGCSTLLKTLCGETQDLSLGDNSTIHYSGISSSIMNKHFKGEVLYNQELDKHFPHLTVGQTLELAASYRAPAVPPNGMTRSEWVKFSTKVVMAVYGLSHTFNTKVGNDFVRGVSGGERKRVSLAEMTLSDALIAAWDNSTRGLDSATALEFVKSLRAYAKLGGTAHAVAAYQASQAIFETFDKAVVLYEGRQIYFGPAHLAKQYFEDMGWLCPSRQTTSDFLTAVTNPSER…
jgi|Magor1|9936|_Magnaporthe_oryzae_70_15_Sordariomycetes	MDQKANDVASLEEGNKAPSTANTAVGSLPRSADPSINLEELRVAAHQKNPNGTSNVGSGISVARAEADFAELQRELTGMSRASRRKSHASQRDAEKANGEDLGETSSSESEPFDLESWIRGGIQAEREAGIRPKHIGVYWDELTVKGMSAFTNYVETFPDAVIRFFDYYTPIKNKLGLGGKAPEATLLDSFRGVCKPGEMVLVLGKPGSGCTTFLKNITNQRYGYTGVEGDVLYGPFTAKEFEKYRGEAVYNQEDDIHHATLTVEQTLGFALDCKVPGKLPAGITKAQFKKDVITMLLKMFNIEHTRNTVVGGSLVRGVSGGERKRVSVAEMMITSGSILAWDNSTRGLDASTALDFIKSLRIQTNLYKTATFVSLYQASENIYKLFDKVLVIDAGRQV…
jgi|Magpo1|9749|_Magnaporthiopsis_poae_ATCC_64411_Sordariomycetes	MMEHSKDDDKGRDMPPMQPNRSANSLPASSSSTTTNVEDMREEAKRNNPNGTSNVGSGVSVEQAEADFADLQRELTGLSRASRVRSRSSQHQHDIEKAGVDLAQSSSSESERFDLESYLRSGIAAQREAGIRPKHIGVYWDNFTVKGMSGVSNFVQTFPDAVLGFFDVWTPIKSMLGLGAKGTEATLLDDFRGVCKPGEMVLVLGKPGSGCTTFLKTITNQRFGYTNVTGDVRYGPFTADEFKAYRQEAVYNQEDDIHHATLTVEQTLGFALDTKIPAKLPAGITRAQFKENVITMLLKMFNIEHTRNTIVGGGIVRGVSGGERKRVSVAEMMITEASILSWDNSTRGLDASTALDFIKSLRIQTNLYKTATFVSLYQASENIYGLFDKVLVIDAGKQV…
jgi|Marbr1|2323|_Marssonina_brunnea_f._sp._multigermtubi_MB_m1_Leotiomycetes	MSEKAAYESSPMALEESPVGPSNNTARTSVNTAADPEAQRESARSANPNGFSSTSSAINVKASEAEFAALQKELSGISENSRRLSRIQSNKSKKETSEKDVEKHASEDSATEGEPFDLEATLHGNYTAEQESGIRPKHIGVIWENLTVSGQGGVTNFVKTFPDSFISFFNVVETAMNIFGIGKKGREVNILKNFRGLVHPGEMVLVLGRPGSGCTTFLKVIANQRFGYTGVDGEVLYGPFDAATFAKNYRGEAVYNQEDDVHHPTLTVGQTLGFALDVKTPGKRPHGMSKEEFKDKVITTLLKMFNIEHTRNTIVGNPFVRGVSGGERKRVSIAEMMVTAGTVCAWDNSTRGLDASTALDYAKSLRVMTNIYKTTTFVSLYQASENIYKQFDKVLVIDD…
jgi|Maseb1|21301|_Massarina_eburnea_CBS_473.64_Dothideomycetes	MEKSEAPSSHSTAREETEEPTYAAIHPSGRHGKGGDTESITTITDSAEDSSAAHTPQKHGAGGVNISRAEADFAQLNRELSKTSHFSRVQSRRSHKGATAADIEKAVDESASEEPFDLETVLRGNRDEEEEAGIKSKRIGVSFDGLTVSGVGGVKNYVKTFPDAFVSFFNVYETVVSLLGLGKKGREFDILKDFKGVVNPGEMVLVLGRPGSGCTTFLKVISNQRHGYTKVDGNVQYGPFDSESFEKRYRGEAVYCEEDENHHPTLTVGQTLDFALETKIPGKRPAGLSRAEFKERVISLMLKMFNIEHTRNTIVGNPFVRGVSGGERKRVSICETMITGASVISWDNSTRGLDASTAVDYARSLRVLTNIYKTTTFVSLYQASENIYNCFDKVLVIDS…
jgi|Masph1|573592|_Massariosphaeria_phaeospora_CBS_611.86_Dothideomycetes	MENPNTLLNYSAMRDGTEGTTASTTFEAIHPERAHNKEHDRASTSSSDNTAHSSGNYHEKGLTNPSGGVDVRRAESDFAELNRELSRTSHISRRLSRAQSRPSRKEQGAADVEKAVESESSSEEPFDLASVLRGNRDEEEAAGIKSKRIGVAWDGLTVSGIGGVKNYAKTFPDAFVSFFNVYETCKSLLGVGKKGKEFDILKDFKGVAKPGEMVLVLGRPGSGCTTFLKVIANQRYGYTNIGGKVQYGPFDSDLFEKRYRGEAVYCEEEENHHPTLTVKQTLDFALETKVPGKRPAGLSRKDFKEKVIDLMLRMFNITHTANTIVGNPFVRGISGGERKRVSIAETMITGASVYSWDNSTRGLDASTAVDYARSLRVLTNIYKTTTFVSLYQASENIYN…
jgi|Melbi2|543175|_Meliniomyces_bicolor_E_Leotiomycetes	MSQVPSTSTNEKSHAELSEKPIVPPPRSSIDTITDSETARENARNGNPNGFARPTSGVDVKAAEEEFAHLQRELSGISQASMRLSRSQSKGQKREKDVEKVAASESTTEGEQFDLEHTLRGNHTAEQESGIRSKHIGVIWENLTVSGTGGITNFVKTFPGAFVSFFNVIETGMHILGIGKKGREVNILQNFRGLVHPGEMVLVLGRPGSGCTTFLKVIANQRFGYTGVNGEVLYGPFDAKTFAKQYRGEAVYNQEDDVHHPTLTVGQTLGFALDTKTPGKRPFGMSKADFKDKVITMLLKMFNIEHTRNTIVGNPFVRGVSGGERKRVSIAEMMVTAATVCAWDNSTRGLDASTALDYAKSLRIMTNIYKTTTFVSLYQASENIYKQFDKVLVIDAGRE…
jgi|Melbro1|44093|_Melanogaster_broomeianus_MBLB.BST_Agaricomycetes	MHPPGRLTDAQLPKSGSPQQRPGGSHVCVPLDFLDPSEILELRRSLAYKPAWSTHDTEADEDSAYGTSIRPPSTIPGDGEFDFGNLLKNLVKHCFHDGIQTRELGVVFKDLRVVGVGARAPFQPTFGSLFSPKTIMKNINAMRHPPVRDILSGFEGVVTPGEMLLVLGNPGSGCSTFLKTLANQRGEYHAVHGDVYYDSFTPKDIAERYRGDVVYCPEDDTHFPTLTVEQTLTFAAAMRTPQNQLANQSREDYAKMVAELLMRIFGLAHARHTVVGDASIRGLSGGEKKRLSIAETLSCRSRINAWDSSTRGLDSSTALEFVHALRILTDIARVTTIVSICQAGEQLYNLFDKVCVINDGNMAYFGPATDARQYFIDMGYEPQDRQTTSDFLVAVTGPS…
jgi|Melbro1|72845|_Melanogaster_broomeianus_MBLB.BST_Agaricomycetes	MYPPGLPTDAQLPKPDSPLPDPLEPSEVQELPLEHKPAGSTLDIEVQADADPAKGTSTRTPSSIATVLGDDEFDFETLLKDLVKRCTDDGIQKRELGLMFKDLRVVGIGARASFQPTFGSLFSPNTIMRGIDAVRHPPIRDILSGFEGVVTPGEMLLVLGSPGSGCTTFLKTLANQRGEYHAVHGDVHYDSFTPKDIAERYRGDVVYCPEDDIHFPTLTVEQTLTFAATMRTPQKRLANQSREDYVKMITEVLMRIFGLGHVRRTVVGDASIRGLSGGEKKRVSIAETLSCRSKISAWDNSTRGLDASTALEFIHALRSVTDIARVTTIVSIYQAGEQLYNLFDKVCVINDGKMAYFGPAKDARQYFIDMGYEPQNRQTTADFLVAATDPSGRKIRFGY…
jgi|Melpu1|253320|_Melanomma_pulvis_pyrius_Dothideomycetes	MNDNSSARPGVSFHKLNVSGLRLADEYQRTAASCLLIIPKLFARLFRKQDSTRAHILHDFYGTLHHGEMLLVLGRPGSGCSTFLKVIAGETLGLHVSASSRILYDGMPHHRRGDSLKGTSIYLSEHDVHFPELTLGQTLEFAAATQKPSTVSLDTLRIGHDVATKFKLAAAYNSPVGNAMIRGISGGEKRRTSIAEVFISDCWLQCWDNSTRGLDSSTAHSFVQLLRSSKINTKATVMMSIYQASNSIYENFDKVMLLHEGYQIYFGPTELAVEHFFALGFEKPTRATTADFLTSITHPAERHIRKGYENRVPRSAREFADAWRQSDQAKLLLEEITSSGDDDDTNPKPQDNVYTLSTSSQINLCIHRGFQRLRNHYVPPLAGIIGNTIIAIVVGSVYY…
jgi|Melpu1|351045|_Melanomma_pulvis_pyrius_Dothideomycetes	MATKSPPSNSSTREDSDGGVTYEAIHTDRVHRERDRDSISTVTSNDHHAQSERYNEKGPVRTTSGVDVQRAEAEFAELSKEFSRSSHIERKLSRTQSRRSHKGQTITDVEKGHDESDISSEEPFDLEKVLRGNRDEEESAGIKSKHIGVVWDGLTVSGIGGVKNYVKTFPDAFVSFFNVYETFKTVFGLGKKGREFDILKNFRGVAKPGEMVLVLGRPGSGCTTFLKVISNQRYGYTKVDGDVLYGPFDSDLFEKRYRGEAVYCEEEENHHASQTLDFALETKVPGKRPAGLSRKEFKAKVVDLMLKMFNIEHTKDTIVGNQFVRGISGGERKRVSIAETMVTGASLISWDNSTRGLDASTAVDYARSLRVLTNIYKTTTFVSLYQASENIYNVFDKVL…
jgi|Melva1|266106|_Meliniomyces_variabilis_F_Leotiomycetes	MAFMGRNLFGSNDYTARAAGVPNSHQGVIGDDNEHSHPATVASGTDTAPYNSPLETSAVSVAELAGSNADTATQEKEIETDVDISREDGGDDSEQERRQSLVQALARTYTSQSQASGVGPFPGGPFLAHMHPDSPLNPNSPNFKARTWAKAIVEQVSSDGTSFRTCGVCFENLNVYGYGAGTDYQKDVANVWLEGVGMLRRALGSGRRRIDILRNFDGVVHKGEMLVVLGPPGSGCSTFLKTLAGETNGLYVDDQSYFNYQGLSAKEIHTAHRGEAIYTAEVDVHFPMLTVGETLTFASRARAPRSLPRNVTHAMFSDHLRDVVMALFGISHTRNTRVGNEYIRGVSGGERKRVTISEAALSGAPFQCWDNSTRGLDSANAVEFCKTLRLQTELFQNTC…
jgi|Melva1|505221|_Meliniomyces_variabilis_F_Leotiomycetes	MSEKPPISHPLPESPADFSEKPLAHPRARSSIDTVTDSETARENVRNGNGNPNGFVRTTSGVDVKAAEEEFAHLQRELSGISQTSRRLSRSQSKANGKGGEKDVERVGTSESTTEGEQFDLEHTLRGNHTAEQESGIRSKHVGVIWENLTVSGTGGVTNFVKTFPDAFVSFFNVIETGMHIFGIGKKGREVKILQNFRGLVHPGEMVLVLGRPGSGCTTFLKVIANQRFGYTGVNGEVLYGPFDAKTFAKQYRGEAVYNQEDDVHHPTLTVGQTLGFALDTKTPGKRPFGMSKADFKDKVITTLLKMFNIEHTRNTIVGNPFVRGVSGGERKRVSIAEMMVTAATVCAWDNSTRGLDASTALDYAKSLRIMTNIYKTTTFVSLYQASENIYKQFDKVLV…
jgi|Metac1|4808|_Metarhizium_acridum_CQMa_102_Sordariomycetes	MAHHHPVGQSEAQIGRHAPASRPQSRDSALTAGDNQTTGNHAADVPSGVSVEQAEADFVQLKRELTSASRVSRRRSAVKNIDPEKAAPVDSRGTDDESLFDLETALRGSLAADEAAGIKPKHIGVCWDGLTVKGIGGMANYVQTFPNAFINFFDVITPVMNLLGLGKKPPEATLLDGFQGVCNPGEMVLVLGKPGSGCTTFLKTIANQRHGYTSVQGDVFYGPWTAKEFSRYRAEAVYNAEDDIHHPTLTVEQTLGFALDTKMPAKRPGNMTKDDFKEHVISTLLKMFNIEHTRKTVVGDHFVRGISGGERKRVSIAEMMITNACILSWDNSTRGLDASTALDFTRSLRILTNLYKTTTFVSLYQASENIYRLFDKVMVIDEGKQVYFGPANEARSYFE…
jgi|Metro1|1140|_Metarhizium_robertsii_ARSEF_23_Sordariomycetes	MAHHSAVGQSEAQKGRHAPTSRSQSPDSALTAGDNQSIGNHAAGVPYGVSVEQAEADFVQLQRELTGASRASRRRSAVKNIDPEKAAPVDSRGTDNESLFDLETVLRGSLAAEEAAGIKPKHIGVCWDGLTVKGIGGMANYVQTFPNAFINFFDVITPVINLLGLGKRPPEATLLDSFQGVCNPGEMVLVLGKPGSGCTTFLKTIANQRHGYTSVQGDVFYGPWTAKEFTRYRAEALYNAEDDIHHPTLTVEQTLGFALDTKMPAKRPANMTKDDFKEHVISTLLKMFNIEHTRKTVVGDHFVRGISGGERKRVSIAEMMISNACILSWDNSTRGLDASTALDFTRSLRILTNLYKTTTFVSLYQASENIYRLFDKVMVIDEGKQVYFGPANQARSYFE…
jgi|Micbo1|136947|_Microdochium_bolleyi_J235TASD1_Sordariomycetes	MADHRDPEKAQEGISAPADSAQIAAEHKQISDKAPIEPPSSSSGSDATISPEEERERARKANPNGFANAQGGVNIDRATADFAELQRSISGHSRISRIQSRQSQRGGADVEKVKSSRTGGEESDSTEELFDLEATLRGGLAAEQEAGIKPKHIGVYWNDLTVKGMGGFSNYVQTFPDAFKNFFDIWSPLRNLVGKGPAFTEATLLDNFKGVVKPGEMVLVLGRPGSGCTTFLKNIANQRAGYTGVSGEVLYGPWTADEFKQYRGEAVYNQEDDIHHSTLSVGQTLGFALDVKVPNKLPAGTTKGQFKEDVISMLLKMFNIEHTRNTVVGDAIVRGVSGGERKRVSIAEMMITNACILSWDNSTRGLDASTALDFAKSLRIQTNLYQTSTFVSLYQASEN…
jgi|Micca1|6934|_Microsporum_canis_CBS_113480_Eurotiomycetes	MASSIVGPNLSKSEFPGEGSDSDTIFTGSDYERERENLRNANHQGLTQPRGGVDVQQAEEQFAVLSKELSKISEKSKQPLALDQNRTKEKGSYDIEGASDGDEKFDLETALRGSRDAEAAAGIRPKRIGVIWDGLTVRGMGGVKYTVPTFPDAVIGFFNVPATIYRWLGFGKKGQEIEILKDFKGVAKPGEMVLVLGKPSSGCTTFLKVIANQRFGYTGIDGEVLYGPFDSDKFAKNYRGEAVYNQEDDIHHPSLTVGQTLSFALDTKTPGKRPAGLSKAEFKKKVIDLLLRMFNIEHTINTVVGNQFIRGVSGGERKRVSIAEMMVTAATVLAWDNTTRGLDASTALDFAKSLRIMTNIYETTTFVSLYQASENIYNQFDKVMVLDQGRQVFFGPIDE…
jgi|Micld1|4972|_Microbotryum_lychnidis_dioicae_p1A1_Lamole_Pucciniomycotina	MASPTVDHASSPSDANEPSTSASNQRAPVVDPLPHGLPIRFSRLSVPSSSSPLLGTPAGGGISEALVATLGSAMIDLISLGPVRRAVRSTINQRRRAQEDPGTLSERERRDRTRSIVAGVEGVVHQSEMLLIVGPPSANVSTLLRALSSPSDLPISASSHLDYGQLPPATVNRPSIIPPYPANAGKLRSQVVYMNDHDVHFATLSLRNSMLPGSLAKTPGTRARLDGSTRRQWADSQLNRHVDAMGLSHAMGTKVGSSVVRGLSGGERKRASLVEALLTRASVLLLEAPTSGLDSSTALSVLTYLRNWAKRGKRSIVATAPHIADPLYFQFDKVLVLNSAGRQIYFGKASDAQVYYETLGLGFHRRTELGEGVAEFLVACNEGRGNDVVLEKAWIKSEA…
jgi|Micmi1|379479|_Microthyrium_microscopicum_CBS_115976_Dothideomycetes	MATGNDLPQSPRDSVNSSSNDDDKKRRWSGASTPEAKSPTTFKSIEGGHINVQRAEEEFNQLNLELKASHQESIRQVPSNIQGYDLEKAGTKRTEAGEPFDLEKVLRGDKEESDAAGIKSKKIGVYWDDLTVRGLGGSKIYVQTFPSKCIQFFNYWPLIRRLIGLGKPGKEVDILKSFRGVVKPGEMVLVLGRPGSGCTSFLKVISNQRLGYTDVSGEVLYGSFDHKTFGKKYRGEAVYNAEDESNSMLPTLTVGQMLNFALNCRGGRPAGISQKDFKEKVITMLLRMFNIEHTRNTFVGGPFVRGVSGGERKRAAIAEMMVTKASLCCWDSPTRGLDASTAVDYVRSIRILCDIQHTTTFITAYQVSESIYREFDKVLVIDQGRQVYFGPAKQARAYF…
jgi|Mixos1|92858|_Mixia_osmundae_IAM_14324_Pucciniomycotina	MGSGEAGDDPSVALARDSAGLPSTYLVALTATAVSDQEPVTSTSEARRESSPSRQDNSADSQRANTNSEIESIAEPSEATRLLERLPYFSRVWPRANEAHTRKEDPIDIEAWLEEEQAIAETMQYKTQGLPICFEDLSVYGRGTGERLSDTLGSKLWPFTPSSFRYWMRRLRGQRLAERCILHNLTGVVERSEMLLILGRPGTGVTTALRNLAGDQEGFSRISGKLHFGAFDRASDRIDQAILSELCFLPESDQHFASLTAGTTIDTALRCRTPRDIQKCRDVGSAAEWRLRQSRAILSALAIEHARNTRVGNEYLVGLSGGERKRLSIAEILAARPSVLALDNATSGLDSSTALNVVKLLRLMNQRLRRTTSAGLRQVSDSVFDQFDKLLVLAPGGEQ…
jgi|Monha1|1969|_Monacrosporium_haptotylum_CBS_200.50_Orbiliomycetes	MEGKEQLNAEGEEYRDGRWGEQSEESSVNIQRAEAEFQEIRKELSNVSVPAATPHLTLSLTRSRRAPDEEKGQKLEDSEGSEGEQGVVDLEDYLKRTNRQMEESGIIGKKVGVSFRELSVSGTAGEKMYAKTLKDELVELFGGAIFNMVMSVLPLKKPESRAIIQGFNGVVKPKEMLLVLGRPGSGSSTFLRALTNQRRPFTSIGGEIHYSGLPFELAKGQYRGEILFNDEDDTHLPTLTVEQTLRFALKMKTPKTRIPGTSKSAFVETMLNLYASMFGMKHTLKTIVGGAWVRGVSGGERKRVSIMEALASRATINAYDNSTRGLDSSTAIDYIRSLRILTTLTESTTIVTLYQAGESIYQEFDKVCLIDSGRQIYYGPANEARQYFESLGYETQPRS…
jgi|Morco1|494683|_Morchella_importuna_CCBAS932_Pezizomycetes	MSELPPHSTATSTSGDTIVDDIETSRQQNPRGDSNLGHGVDVAAAEADFQELSRQLSGLSKTTSRHSRRLSRTQSHKGGDPEKFAEEEAAAQQFDLEGHLRGDESEERAAGIRPKHIGVIWQDLTVSGIGGVKNFISTFPDAVIGFFNVFATASSILGLNKKGREFDILNGFRGVVKPGEMVLVLGRPGSGCTTFLKVISNQRSGYTKVDGEVLYGKFSADTFAKRYRGEAVYNEEDDVHHPTLTVGQTLGFALDTKTPGKRPAGMSKAEFKDKIIKLLLKMFNIEHTIDTIVGNAFVRGVSGGERKRVSIAEMMITKGTICCWDNSTRGLDASTALDYVKSLRIMTNIYKTTTFVSLYQASENIYSQFDKVLVIDAGKEVFFGPADQGRAYFEGLGFL…
jgi|Morco1|578053|_Morchella_importuna_CCBAS932_Pezizomycetes	MADDKIGTDATAVAKSAGSSFSDESKKSGAGLWGEIAQEPVNINEAYQDYEDLRRELTKASKVTTRHSTHRRKPDVEEGEESPQVDMVDLEEYLQRRTKEASESGILPKKIGVSFENLTVTGTGSGREYVKTFPDELAELFGKGIYDMARGYFGKKPEVKNIIQGFSGVVKPGEMLLVLGRPGSGTSTFLRALTNQRREFTSITGDINYSGVPFEEAKGRYRGEIMFNGEEDIHLPTLTVQQTLRFAMRTKTPFKRTPGVSRGVFVEQMLGLFAKMFGMTHVLDTKVGNSFIRGVSGGERKRVSIIEALASRATINAWDNSTRGLDSSTAVDYIRSLRILTTLTHSTNIVTLYQAGEQIYKEFDKVCVIDSGRQIFFGKASAAREYFESLGFYCNSRST…
jgi|Morel2|31135|_Mortierella_elongata_AG_77_Mortierellomycotina	MSNPSETTLGDASPNRPGILRNPSHHIQQQPQQHALHQQETVISGLNEKQELDEDESEENSSEHGTYEDAVSGRWGEGPSKVNVIAAEKDFKKLERQLTRRSSLYRVATGQKGPDDGFGGDFDLTEYLQDVMPQAQAAGIKRRNLGVVWENLEVQGEGIGAQFAGTFADPFIGISNLVNPWFWAKKCFSRAPSRPKTITRTIIHPMNGFCRDGEMVLVLGRPGAGCSTLLRVLANDRKNYKEVTGKVSYGPFTPEQIAQHHRGEVLYNQEDDFHYPTLTVRQTLEMALKTKTPTKRLQNHRKEFVSEFLDVLTKMYGLTKQVETVVGNAFIRGISGGERKRLSIAEQMATRSSVNMWDGATRGLDASSALDYVKSLRVQTNLLHKATVVTIYQASENIY…
jgi|Morel2|69931|_Mortierella_elongata_AG_77_Mortierellomycotina	MSNPSEHTSGAPEAKRPTGILRNASTYQQPHDTVIAFNEKAEIDDDDEEDTHSETGTYEDAVSGRWGEGPSRVNVVGAEKDFKKLERQLTRRSSLYRTQTGEKTTNDGMDFDLTNYLKDIIPRAEDAGIKRRNLGVAWENLKVTGEGVGAQYIKDFGDPFIGLSNLINPYFWAKKAFSKSEAAPKVVTRTILHPMNGFCKDGEMILVLGRPGAGCSTLLRVLANDRKNYKGVEGEVTYGPFSAEEIRVHHRGEVLYNQEDDFHYPTLTVRQTLTTALKTKTPGKRLPEQTHKKQFVDEFLDVLTKMYGLTKQVETVVGNAFIRGVSGGERKRLSIAEQMATRSSINMWDGSTRGLDASSALDYVKSLRVMTNLMSKATMVSIYQASENIYDLFDKTLLL…
jgi|Morel2|71238|_Mortierella_elongata_AG_77_Mortierellomycotina	MSRRGSTGPPEPSVIRRRSSYKQQQQEQAGLTQDEQIKQEGDFDYETHLKDKIIPGAQAKGLKSKTMGVMWKQLSVIGEGVGEQFIATTGDPFLGLFNLVNPFFWVRKCTNRGSRSKTITKTILFPMDGCCQEGEMILVLGRPGSGCSTLLRVLANDRKNYKQVIGEVTYNDLSSETVAKHYKGEVLYNQEDDFHYPTLTVRQTLETAIKAKTPRARLPEMERRKDFRDMFLDVLTKMYGLTRQKETLVGNAFIRGLSGGERKRLSIAEQMATRSSINMWDGSTRGLDASSALDYVKSLRVQTNLLRRATMVSIYQASENIYDLFDKVLLLYDGRCIYFGPAELARQYFIEMGFDCPARQTTADFLTAVTDPHERRAAQGAHPNVVASMPKTPEQFEVL…
jgi|Morimp1|307365|_Morchella_importuna_SCYDJ1_A1_Pezizomycetes	MSELPPHSTATSTSGDTIVDDIETSRQQNPRGDSNLGHGVDVAAAEADFQELSRQLSGLSKTTSRHSRRLSRTQSHKGGDPEKFAEEEAAAQQFDLEGHLRGDESEERAAGIRPKHIGVIWQDLTVSGIGGVKNFISTFPDAVIGFFNVFATASSILGLNKKGREFDILNGFRGVVKPGEMVLVLGRPGSGCTTFLKVISNQRSGYTKVDGEVLYGKFSADTFAKRYRGEAVYNEEDDVHHPTLTVGQTLGFALDTKTPGKRPAGMSKAEFKDKIIKLLLKMFNIEHTIDTIVGNAFVRGVSGGERKRVSIAEMMITKGTICCWDNSTRGLDASTALDYVKSLRIMTNIYKTTTFVSLYQASENIYSQFDKVLVIDAGKEVFFGPADQGRAYFEGLGFL…
jgi|Morimp1|667742|_Morchella_importuna_SCYDJ1_A1_Pezizomycetes	MADDKIGTDATAVAKSAGSSFSDESKKSGAGLWGEIAQEPVNINEAYQDYEDLRRELTKASKVTTRHSTHRRKPDVEEGEESPQVDMVDLEEYLQRRTKEASESGILPKKIGVSFENLTVTGTGSGREYVKTFPDELAELFGKGIYDMARAYFGKKPEVKNIIQGFSGVVKPGEMLLVLGRPGSGTSTFLRALTNQRREFTSITGDINYSGVPFEEAKGRYRGEIMFNGEEDIHLPTLTVQQTLRFAMRTKTPFKRTPGVSRGVFVEQMLGLFAKMFGMTHVLDTKVGNSFIRGVSGGERKRVSIIEALASRATINAWDNSTRGLDSSTAVDYIRSLRILTTLTHSTNIVTLYQAGEQIYKEFDKVCVIDSGRQIFFGKASAAREYFESLGFYCNSRST…
jgi|MroMCA2997_1|11235|_Moniliophthora_roreri_MCA_2997_Agaricomycetes	MAEIEQHAEEEHHDDSSSFTTLRGPEPGTKFDLNELLAKLTRKKDAAQIKAREIGVMFEDLRVVGVGASSSFQPTFGSLFNPFDIIDKIQTMRHPPTKNILEGFEGVVKPGEMLLVLGRPGAGCSSFLKTLSNQTEEFHAVEGNVHYDSFTPEEIRTRFRGDVLFCPEDDLHFPTLTVEQTIKFAARMRAPRERLGHSREEYVEEVTNTLLTLFGLYEVRNTLVGDAAIRGVSGGQKKRVSLAEVLATRPRLVSWDNSTRGLDSSTALEFIRTLRSFTDLYRTTSIVSLYQPGESLYKLFDKVCVIYEGKMAYFGPTSEARSYFMSMGYEPANRQTTADFLVAVTDPNSRIPRTDLHLSAIPRTSEEFAAHFRISDIAEDNRAAIKAYRQEYVDHPELK…
jgi|Mucci2|141912|_Mucor_lusitanicus_CBS277.49_Mucoromycotina	MIDPIARTYSQGGFGEANGNAVDIQSAFEEYEHVRRTLTERSNAAAATGQKVDIEKGEQVFDLTEYLANQHAQLTEAGLKAKNMGLVWKGLTVKGLGADARSILTNGSVILKMLQFWTWGKQAGSEVTILHDNDGFCKPGEMLIVLGRPNAGTSTLLRVLSNMRAAYTSVQGDVTYGGIDAQEFGKYFKGEVCYNEEEDLHYPTLTTEETLRFALKTKTPATRLPGESKTDFIENLLYMLGNMLGLTKQMKTMVGDAFIRGLSGGERKRLSIAEQMTTHSSINCWDGSTRGLDASSALDYVRSLRIMTDIMHKTTVATLYQASDSIFSLFDKVMVLDEGRCIYFGPIASAKAYFVEMGFYCPERKSTPDFLTGLCNLNEREVRPGFEDRVPLNAAQFEK…
jgi|Mucci2|142239|_Mucor_lusitanicus_CBS277.49_Mucoromycotina	MAYQNRISNDSTSRSFSSSSNEAATVVDAAAYPQLSQSQSRGGYGESEGNAVDIEVALQEYRSVQRELTRQSKRTQADADVEKAQDNDFDLTEYLANQHEQLTSAGLKSKNMGVIWKNLTVQGLGADARSIATNWSVLAKAAQFWEWAKHKGTDFTILHDNNGFCKSGEMLLVLGRPGAGCSTLLRLLANMRGSYTSIEGDVSYGGIDAHDFGKHFKGEVCYNEEEDLHYPTLTTEQTLRFALKNKTPSTRVPGESKQDFINSVLYLLGNMLGLTKQMKTMVGNAFVRGLSGGERKRLSIAEQMTTHSSINCWDCSTRGLDASSALDYVRSLRIMTDIMQKTTISTLYQASDSIFELFNKVMVLDEGRCIYFGPTSEAKAYFTDMGFYCPPRKSAPDFL…
jgi|Mucci2|145852|_Mucor_lusitanicus_CBS277.49_Mucoromycotina	MTPDQAEKGDVKDFDLTDFLREQTESSESQGFHPKHMGVVWKDLVVQGLGADAKTIPTNWTWIRDSVQFWKWGKHEGHDFTILKGNDGFCKDGEMLLVLGRPGAGCTSLLRVLANMRASYTKIEGSVHYGGIEAREFSKHFRGEVCYNEEEDLHYPTLTCKQTLRFALKNKTPGKRLDGESKGEFINKVLYMLGNMLGLTKQMNTMVGNAFVRGLSGGERKRLSIAEQMTTRSSINCWDCATRGLDASSALDYVRSLRIMTDILHKTTISTLYQASDSIFHLFDKVMVLDEGRCIYFGPTSTAKNYFEEMGFFCPSRKSTPDFLTGLCNMNEREYREGYKNQVPVNAVQFEKAYKESALYSQMMQERDEYEQKINQDRPDEKFRQAFVDAHQKHAPKHS…
jgi|Mucci2|146716|_Mucor_lusitanicus_CBS277.49_Mucoromycotina	MSRKSTPSKVEEGQADSDDFNLDEFLHGIHREQEENGQKRKHLGVSWKNLHVEGLGADAYTIPTVLSNIMAVLKFWKLFKKKDASTKVIIDDLTGCCRDGEMLLVLGRPGAGCTSFLKVIANMRGAYTYVGGEVNYGGINPKEFASKYRGQVCYNEEEDQHYPTLTTKQTLQFALRTKTPGKRLNEESKKDFVDRVIYLLGNMLGLTKQMNTMVGNAFVRGLSGGERKRLSIAEQMTTRSTINCWDCSTRGLDAASALDYVRSLRIMTDVFNITTIATLYQASNSIFNLFDKVLLLDEGYCIYYGPTSGARDYFDTLGFHRPSRKSMPDFLTGLCNPVEREFKPGFEDSAPKHASEFQAAYLQSEVYQTMLRDFESYNEAVEKENKAANFADAIQEEHQ…
jgi|Mucci2|158611|_Mucor_lusitanicus_CBS277.49_Mucoromycotina	MEEKKNALYTEQVEDARLRDQPNYAHSNNSTIDADVSAHNKENCGQNDTFGESEANQVNIEAVDAKNEYQELRRELSTKSQRLSLSKAEEGASNSEDFDLDQFLHGISKAQDENGHKRKHLGVAWKNLHVEGLGADAFTIPTVFSNILSVVQFWKLFKKNKASTKVIIDDLSGCCKDGEMLLVLGCLVANADFPSSRPGAGCTSFLKVIANMRDSYTYIGGDVSYGGIDPKTFAERFRGQVCYNEEEDQHYPTLTTKQTLQFALRTKTPGKRMPGETKADFVDRVLYMLGNMLGLTKQMNTMVGNAFVRGLSGGERKRLSIAEQMTTSSTINCWDCSTRGLDAASALDYVRSLRIMTDVFDITTIATLYQASNSIFNLFDKVLLLDEGRCIYFGPTSGA…
jgi|Mucci2|186086|_Mucor_lusitanicus_CBS277.49_Mucoromycotina	MAPEKLEQGEASENDFNLSNFLHGMSDDRREAGHQLKHLGVIWKDLSVESKKVILKNLSGFCKDGEMLLLLGRPGSGCTTLLRIISNMRGSFTAIKGTVSYGGFDHDTFAKRFHGQTCYNSEEDQHYPTLTTKQTLQFALRTKTPGTRLPNESKKEFINKILYLLGNMLGLTKQMQTMVGNPFFRGLSGGERKRLSIAEQMTTESTINCWDCSTRGLDAASALDYVRSLRIMTDVFKKTTVATLYQASNSIYNLFDKVILLDDGYCLYFGPVASAKQYFEELGFYCPPRKSTPDFLTGICNPLEREIREGYEDKVPVSGEQFQSVFYASPMYQSMMQELQAYEELIERERPSETFKEAMNQEHQKRASNRSPFIASYYQQVKALTIRQYHLLIKDMPAL…
jgi|Mucci2|48059|_Mucor_lusitanicus_CBS277.49_Mucoromycotina	MVNKRTSYCLLVLTSRCVAAKDEYVDLKRELSRISRLSTHASKLEEGAAEADEFNLDEFLHDLRKNQNENGHELKNLGLIWKNLTVKGQAADAHTIPTVFTFLQFWKFFGVGVSKNKKVILNDLTGHCKPGDMLLVLGRPGAGCTSFLKVMANMRGAYTDVEGTVSYGGIDAETFAKRYRGQVCYNEEEDQHYPTLTAKQTLQFALRMKTPGKRLPDESKTDFVNKVLYMLGNMLGLTKQMNTMVGNAWVRGLSGGERKRMSIAEQMTTSSSINCWDCSTRGLDAASALDYVRSLRIMTDVFKKTTVATLYQASNNIFTLFDKVLLLDEGRCLYFGPTAGAKEYFESLGFVCPKRKSIPDFLTGLCNPNEREVIPGWEDVAPKFASDFEQKYLASDVYK…
jgi|Mucci2|83305|_Mucor_lusitanicus_CBS277.49_Mucoromycotina	MDMPSAIEGIRANYPNRDDRYDQRQQLRNENYPTSNLNTNEPAHHPDDDSISYDLERSETRRTEGGYGETEGNAVDIDGAIERYQSIRREFTAQSRRKSSIAAASAPAAAAADDVEKGEQQDFDLTEYLTEQHSQIMAAGLKPKNMGVIWKNLTVQGLGADAKVISTNWTWFTSFIQFWKWGKHQGTDFTILKDNNGFCKAGEMLLVLGRPGAGCTSLLRVLANMRASYTNIEGEVTYGGIDAEEFGKHFRGEVCYNEEEDLHYPTLTTQQTLRFALKNKTPGKRLPGESKAEFIDKLLYMLGNMLGLTKQMNTMVGNAFVRGLSGGERKRLSIAEQMTTRSSINCWDCATRGLDASSALDYVRSLRIMTDILGKTTISTLYQASDSIFHLFDKVMVLD…
jgi|Muccir1_3|1083493|_Mucor_lusitanicus__circinelloides__MU402_Mucoromycotina	MEEKKNALYTEQVEDARLRDQPNYAHSNNSTIDADVSAHNKENCGQNDTFGESEANQVNIEDAKNEYQELRRELSTKSQRLSLSKAEEGASNSEDFDLDQFLHGISKAQDENGHKRKHLGVAWKNLHVEGLGADAFTIPTVFSNILSVVQFWKLFKKNKASTKVIIDDLSGCCKDGEMLLVLGRPGAGCTSFLKVIANMRDSYTYIGGDVSYGGIDPKTFAERFRGQVCYNEEEDQHYPTLTTKQTLQFALRTKTPGKRMPGETKADFVDRVLYMLGNMLGLTKQMNTMVGNAFVRGLSGGERKRLSIAEQMTTSSTINCWDCSTRGLDAASALDYVRSLRIMTDVFDITTIATLYQASNSIFNLFDKVLLLDEGRCIYFGPTSGAKQYFDGLGFHCPP…
jgi|Muccir1_3|1317750|_Mucor_lusitanicus__circinelloides__MU402_Mucoromycotina	MEEKPTEHIEVPHHHPNYNYASSTEDTIAHDDNFGRNGTYGETDVNQVNIQGAKNEYQTLKRELSHMSRKSTPSKVEEGQADSDDFNLDEFLHGIHREQEENGQKRKHLGVSWKNLHVEGLGADAYTIPTVLSNIMAVLKFWKLFKKKDASTKVIIDDLTGCCRDGEMLLVLGRPGAGCTSFLKVIANMRGAYTYVGGEVNYGGINPKEFASKYRGQVCYNEEEDQHYPTLTTKQTLQFALRTKTPGKRLNEESKKDFVDRVIYLLGNMLGLTKQMNTMVGNAFVRGLSGGERKRLSIAEQMTTRSTINCWDCSTRGLDAASALDYVRSLRIMTDVFNITTIATLYQASNSIFNLFDKVLLLDEGYCIYYGPTSGARDYFDTLGFHRPSRKSMPDFLTG…
jgi|Muccir1_3|1332246|_Mucor_lusitanicus__circinelloides__MU402_Mucoromycotina	MAYQNRISNDSTSRSFSSSSNEAATVVDAAAYPQLSQSQSRGGYGESEGNAVDIEVALQEYRSVQRELTRQSKRTQADADVEKAQDNDFDLTEYLANQHEQLTSAGLKSKNMGVIWKNLTVQGLGADARSIATNWSVLAKAAQFWEWAKHKGTDFTILHDNNGFCKSGEMLLVLGRPGAGCSTLLRLLANMRGSYTSIEGDVSYGGIDAHDFGKHFKGEVCYNEEEDLHYPTLTTEQTLRFALKNKTPSTRVPGESKQDFINSVLYLLGNMLGLTKQMKTMVGNAFVRGLSGGERKRLSIAEQMTTHSSINCWDCSTRGLDASSALDYVRSLRIMTDIMQKTTISTLYQASDSIFELFNKVMVLDEGRCIYFGPTSEAKAYFTDMGFYCPPRKSAPDFL…
jgi|Muccir1_3|1355345|_Mucor_lusitanicus__circinelloides__MU402_Mucoromycotina	IPTNWTWIRDSVQFWKWGKHEGHDFTILKGNDGFCKDGEMLLVLGRPGAGCTSLLRVLANMRASYTKIEGSVHYGGIEAREFSKHFRGEVCYNEEEDLHYPTLTCKQTLRFALKNKTPGKRLDGESKGEFINKVLYMLGNMLGLTKQMNTMVGNAFVRGLSGGERKRLSIAEQMTTRSSINCWDCATRGLDASSALDYVRSLRIMTDILHKTTISTLYQASDSIFHLFDKVMVLDEGRCIYFGPTSTAKNYFEEMGFFCPSRKSTPDFLTGLCNMNEREYREGYKNQVPVNAVQFEKAYKESALYSQMMQERDEYEQKINQDRPDEKFRQAFVDAHQKHAPKHSPFVATYFNQVKSLTVRQFELILGDKGALVSRYGGVVVKGLIMASVFYMMPQDASG…
jgi|Muccir1_3|1373648|_Mucor_lusitanicus__circinelloides__MU402_Mucoromycotina	MSNQKLELSDATPTAPPTRDVHQDAAKASSVSESQEEGTITDEGRYPNSGDMFVGNGDFGEIERDDINVEAAIDEFHELQKELSHISRRSSGMAPEKLEQGEASENDFNLSNFLHGMSDDRREAGHQLKHLGVIWKDLSVEGLGAEAFTIPTVISGLLKNIQFWKRFGVGATQSKKVILKNLSGFCKDGEMLLLLGRPGSGCTTLLRIISNMRGSFTAIKGTVSYGGFDHDTFAKRFHGQTCYNSEEDQHYPTLTTKQTLQFALRTKTPGTRLPNESKKEFINKILYLLGNMLGLTKQMQTMVGNPFFRGLSGGERKRLSIAEQMTTESTINCWDCSTRGLDAASALDYVRSLRIMTDVFKKTTVATLYQASNSIYNLFDKVILLDDGYCLYFGPVASA…
jgi|Muccir1_3|1432423|_Mucor_lusitanicus__circinelloides__MU402_Mucoromycotina	MDMPSAIEGIRANYPNRDDRYDQRQQLRNENYPTSNLNTNEPAHHPDDDSISYDLERSETRRTEGGYGETEGNAVDIDGAIERYQSIRREFTAQSRRKSSIAAASAPAAAAADDVEKGEQQDFDLTEYLTEQHSQIMAAGLKPKNMGVIWKNLTVQGLGADAKVISTNWTWFTSFIQFWKWGKHQGTDFTILKDNNGFCKAGEMLLVLGRPGAGCTSLLRVLANMRASYTNIEGEVTYGGIDAEEFGKHFRGEVCYNEEEDLHYPTLTTQQTLRFALKNKTPGKRLPGESKAEFIDKLLYMLGNMLGLTKQMNTMVGNAFVRGLSGGERKRLSIAEQMTTRSSINCWDCATRGLDASSALDYVRSLRIMTDILGKTTISTLYQASDSIFHLFDKVMVLD…
jgi|Muccir1_3|1433615|_Mucor_lusitanicus__circinelloides__MU402_Mucoromycotina	MTSTHHLQGSSGEKGREYDQHSSDGSTQTVYQNGLHEFENHGDAFGEPTANAVNIDAAKDEYVDLKRELSRISRLSTHASKLEEGAAEADEFNLDEFLHDLRKNQNENGHELKNLGLIWKNLTVKGQAADAHTIPTVFTFLQFWKFFGVGVSKNKKVILNDLTGHCKPGDMLLVLGRPGAGCTSFLKVMANMRGAYTDVEGTVSYGGIDAETFAKRYRGQVCYNEEEDQHYPTLTAKQTLQFALRMKTPGKRLPDESKTDFVNKVLYMLGNMLGLTKQMNTMVGNAWVRGLSGGERKRMSIAEQMTTSSSINCWDCSTRGLDAASALDYVRSLRIMTDVFKKTTVATLYQASNNIFTLFDKVLLLDEGRCLYFGPTAGAKEYFESLGFVCPKRKSIPDF…
jgi|Muccir1_3|1439382|_Mucor_lusitanicus__circinelloides__MU402_Mucoromycotina	MIDPIARTYSQGGFGEANGNAVDIQSAFEEYEHVRRTLTERSNAAAATGQKVDIEKGEQVFDLTEYLANQHAQLTEAGLKAKNMGLVWKGLTVKGLGADARSILTNGSVILKMLQFWTWGKQAGSEVTILHDNDGFCKPGEMLIVLGRPNAGTSTLLRVLSNMRAAYTSVQGDVTYGGIDAQEFGKYFKGEVCYNEEEDLHYPTLTTEETLRFALKTKTPATRLPGESKTDFIENLLYMLGNMLGLTKQMKTMVGDAFIRGLSGGERKRLSIAEQMTTHSSINCWDGSTRGLDASSALDYVRSLRIMTDIMHKTTVATLYQASDSIFSLFDKVMVLDEGRCIYFGPIASAKAYFVEMGFYCPERKSTPDFLTGLCNLNEREVRPGFEDRVPLNAAQFEK…
jgi|Mucend1|10717|_Mucor_endophyticus_Mucoromycotina	MDMPAAAPGIGREYPNRDDEYQQRWNAADNTLVGESNYVDEDNTQPANTGGSGYANMERTETRRTEGGFGESEGNAVDINEALERYHSVRREFTQQSRKSKTAATAPETTTAADAEKGDEHDFDLTEYLSDQHSQITEAGLKPKNMGVIWKALVVQGLGADAKVISTNWTWISSFVQFWKWGKHKGTDFTILKGNDGFCKAGEMLLVLGRPGAGCTTLLRVLSNMRASYTKIDGAVSYGGIEAEEFAKHFRGEVCYNEEEDLHYPTLTTQQTLRFALKNKTPGKRLPGESKEEFINKVLYMLGNMLGLTKQMNTMVGNAFVRGLSGGERKRLSIAEQMTTRSSINCWDCSTRGLDASSALDYVRSLRILTDIFEKTTIATLYQASDSIFHLFDKVMVLD…
jgi|Mucend1|1337|_Mucor_endophyticus_Mucoromycotina	MTSNNYLPPSGEKSRDSDRHSSDGSTQTIYQNGLNDYDPNEGGFGEPTANAVNIAAAKDEYSEVKRELSRISRISTQASKLEEGNAESEEFNLDEFLNGLRRDQTSAGHQIKNLGLIWKDLTVKGQAADAHTIPTVFSYLQFWKFFGLGVSKNKKIILNNLTGHCKEGEMLLVLGRPGAGCTSFLKVMANMRGSYTDVDGLVSYGGIDAKTFAKHYRGQVCYNEEEDQHYPTLTAKQTLEFALRMKTPGKRLPDESKTDFVNKVLYMLGNMLGLTKQMNTMVGNAWVRGLSGGERKRMSIAEQMTTSSSINCWDCSTRGLDAASALDYVRSLRIMTDVFKKTTVATLYQASNNIFTLFDKVLLLDEGRCLYFGPVENAMEYFESLGFHCPNRKSIPDFL…
jgi|Mucend1|3314|_Mucor_endophyticus_Mucoromycotina	MTGSSESISYQKEIKTTTTKGSSISESQEEGTIIETITLPNNEVFVSGDGNFGEGSADEVNVGAAEQEYSELKKVLSHLSRISTRKSEKELEEGAVEENDFNLSDFLHGMSNDQKEAGHEPKHLGVVWKNLTVEGLGAEAHTIPTVISGVIKNLQFWKFFGIGVKKSTKVILKDLSGFCKDGEMLLLLGRPGAGCTTLLKIISNMRGSFTAVKGEVSYGGYDHDHFAKKFRGQTCYNSEEDQHYPTLTLKQTLQFTLRTKTPGTRLPNETKKDFINKILYMLGNMLGLTKQMDTMVGNAFVRGLSGGERKRLSIAEQMTTQSTINCWDCSTRGLDAASALDFVRSLRIMTDVFKKTTVASLYQASNNIFNLFDKILLLDDGYCLYFGPASTAKQYFENL…
jgi|Mucend1|6531|_Mucor_endophyticus_Mucoromycotina	MDKSNSNWISTDYPNNINSDDHSSADEETDTVIDEGKNYYLDNLSRTQSGGAFGETNGNAVDIEDALEEYQSVRRELTRQSRKESGIISSDLEKGANVQEFDLTEYLSQQHSQLTAAGLKTKNMGVIWKNLKVEGLGADSRSITTNWSIISDLLQFWKWGKHKGTDFTILNDNNGFCKPGEMLLVLGRPGAGCSTLLRVLANMRAAYVNIEGDVSYGGIDAREFSRYFKGEVCYNEEEDLHYPTLTTLQTLRFALKNKTPSTRIPGESKDEFIDKLLYMLGNMLGLTKQMNTMVGNAFVRGLSGGERKRLSIAEQMTTHSSINCWDCATRGLDASSALDYVRSLRIMTDIMKKTTISTLYQASDSIFELFDKVMVLDEGHCIYFGPTFAAKKYFTDMGF…
jgi|Mucend1|7669|_Mucor_endophyticus_Mucoromycotina	MDMQALPNMQQNRHNRDEEYQNRNFHSDESTIEGVHDKEEVNRDSSEEYNNNTRNNGGAFGETEGNAVNIEDAMSNYEEIRRELTQQSRISRRKSLSPGEAEKGDVKDFDLTEFLRDQSDQGEAAGFHPKHMGVIWKNLVVQGLGADAKTISTNWTWIRDTVKFWKWGKHEGTDFTILKGNDGFCKDGEMLLVLGRPGAGCTTLLRVLANMRASYTNIDGEVSYGGIEAQEFSKHFRGEVCYNEEEDLHYPTLTTKQTLSFALKNKTPGKRLDNESKGEFINKILYMLGNMLGLTKQMNTMVGNAFVRGLSGGERKRLSIAEQMTTRSSINCWDCSTRGLDASSALDYVRSLRIMTDIMHKTTIATLYQASDSIFHLFDKVMVLDEGRTIYFGPTSSAK…
jgi|Mucend1|7804|_Mucor_endophyticus_Mucoromycotina	MDEKKVLDNQVEDTLPNHINNYPPSSASTINSGNRPNYGHQDTYGEAEANQVSIADAKSEYQDLRRELSRKSQRTSHSKAEEGQADSEDFNLDEFLHGISRQQDEEGRKRKHIGVSWKNLRVEGLGADAYTIPTVTSSLFRFLKVWKLFGKKNQSQKVILDNLTGCCKDGEMLLVLGRPGAGCTSFLKVISNMRDGYTHIGGDISYGGIDPKTFADRYQGQVCYNEEEDQHYPTLTTKQTLQFALRTKTPGKRPEGETKEDFVDRIIYMLGNMLGLTKQMNTLVGNAFVRGLSGGERKRLSIAEQMTTNSAVNCWDCSTRGLDAASALDYVRSLRIMTDVFEITTIATLYQASNSIFNLFDKVLVLDEGHCIYFGPTSGAKQYFDELGFHCPARKSTPD…
jgi|Mucfus1|358549|_Mucor_fuscus_Mucoromycotina	MKGEGSNSNDASSKNADSGRCGHRNSYGEPDANQVHIKGAEDEYQSLKKELTRKSRHSHLAKAEEGHADQEEFNLDEFLHGISRQQEANGSKRKHLGVSWKNMHVEGLGADAFTIPTVFSYIMTVLKFWKLFERRKASTKVILNDISGCCRDGEMLLVLGRPGAGCTSFLKVIANIRTGFTKVDGDVNYGGIDPKTFAKHYRGQACYNEEEDQHYPTLTTKQTLHCALRVKTPGKRLNNESQKDFVDRVLYVLGNMLGLTKQMNTMVGNAVVRGLSGGERKRLSIAEQMCTRSTINCWDCSTRGLDAASALDYVRSLRIITDVFNITTIATLYQASNNIFNLFDKVLLLDEGCCIYYGPTSGAKQYFEDLGFYCPPRKSIPDFLTGICNPVEREFQPGF…
jgi|Mucfus1|364888|_Mucor_fuscus_Mucoromycotina	MDMPALQGMQQDRHNRDEEYQTRHEYSDESTIEGVHGKEEINSDNDESAVYPNELPNGGAFGEREGNAVNIEDAMSNYEEIRRELTQQSRKSMTADQAEKGDVKDFDLTEFLRDQNDQGEAAGFHPKHMGVVWKNLVVQGLGADAKTIPTNYTWLRDFAQFWKWGRHTGTDFTILKGNDGFCKDGEMLLVLGRPGAGCSSLLRVLANMRASYTNIEGSVHYGGIEAQEFSKHFRGEVCYNEEEDLHYPTLTTKQTLSFALKNKTPGKRFEGESKGEFINKILYMLGNMLGLTRQMNTMVGNAFVRGLSGGERKRLSIAEQMTTRSSVNCWDCATRGLDASSALDYVRSLRIMTDILHKTTISTLYQASDSIFYLFDKTMVLDEGRCIYFGPTAGAKSYF…
jgi|Mucfus1|365336|_Mucor_fuscus_Mucoromycotina	MTSNKFLPSRGDKSRESDQHSSDGSTQTIYGNGLQDYTNGNDNSYGEPDANAVDISAAKGEYGELKRELSRISRISTHASQLEEGTAEADEFNLDEFLNGLRQDQNSAGHELKNLGLIWKNLTVKGQAADAHTIPTVFTFLQFWKLFGIGVSKNEKVILNDITGHCKEGEMLLVLGRPGAGCTTFLKVMANMRGSYTSIDGAVSYGGIDAATFAKRYRGQVCYNEEEDQHYPTLTAKQTLEFALRMKTPGKRLPDESKADFVNKVLYMLGNMLGLTKQMNTMVGNAWVRGLSGGERKRMSIAEQMTTSSSINCWDCSTRGLDAASALDYVRSLRIMTDVFKKTTIATLYQASNSIFSLFDKVLLLDEGKCLYFGPIEGAKEYFESLGFHCPSRKSIPDF…
jgi|Mucfus1|367891|_Mucor_fuscus_Mucoromycotina	MDTNDSYDHSTDEESGTIIDQNGTLNLFQTVSYGGYGEADGNAVDIKSALQEYRSVERELTQQSCLRASSNIDVEKADGQDFDLTEYLSNQQSQSIAAGFKPKNMGVIWNNLTVQGLGADARSILTNLSVITNSLQFWKWGRHKGTDFTILHDNNGFCKSGEMLLVLGRPGAGCSTLLRVLSNMRSSYTSIVGDVTYGGMNAKEFGKHFKGEVCYNEEEDLHYPTLTTEQTLRFALKNKTPSNRLPGESKSDFINSVLYLLGNMLGLTKQMNTMVGNAFIRGLSGGERKRLSIAEQMTTHSSINCWDCSTRGLDASSALDYVRSLRIMTDIMQKTTIATLYQASDSIFDLFDKVMVLDEGRCIYFGPTANAKAYFTDMGFDCPSRKSTPDFLTGLCNPN…
jgi|Mucfus1|368757|_Mucor_fuscus_Mucoromycotina	MDAQKPPINYPNSLDNNDDNRTIIHEEGGIQAYRSLSRGNFGENDGNAVCIDEALAEYDLVRRTLTEQSRNNSKIQNTSDLEKGQATQDFDLTEYLSDQHTQITAAGLKPKNMGVIWKNLSVQGLGPDARSILTNWSVIAKTLQFWKWGKKKGTDVTILHDNDGFVKSGEMLLVLGRPGAGTSTLLRVLANMRASFTGVFGEVSYGGIDAKEFSKYFKGEVCYNEEEDLHYPTLTTEQTLRFALKNKTPSTRLPGESKGDFIESILYMLGNMLGLTKQMNTMVGDAFIRGLSGGERKRLSIAEQMTTHSSINCWDCATRGLDASSALDYVRSLRIMTDIMKKTTISTLYQASDSIYSLYDKVMILDESRCIYFGPANEAKQYFIDLGFYCPSRKSTPDF…
jgi|Muclan1|179|_Mucor_lanceolatus_Mucoromycotina	MTSNSFLPSRGDKSREFDHHSSDGSTQTIYGNALQDDANGNDNSYGEPDANAVDILAAKGEYSELKRELSRISRISTHASQLEEGTAAADEFNLDEFLNGLRQDQNTAGHELKNLGLIWKNLTVKGQAADAHTIPTVFTFLQFWKLFGLGVSKNEKVILNDITGHCKEGEMLLVLGRPGAGCTTFLKVMANMRGSYTSVDGTVSYGGIDSETFAKRYRGQVCYNEEEDQHYPTLTAKQTLQFALRMKTPGTRLPDESKADFVNKVLYMLGNMLGLTKQMNTMVGNAWVRGLSGGERKRMSIAEQMTTSSSINCWDCSTRGLDAASALDYVRSLRIMTDVFKKTTIATLYQASNSIFSLFDKVLLLDEGKCLYFGPIEGAKEYFESLGFHCPNRKSIPDF…
jgi|Muclan1|416|_Mucor_lanceolatus_Mucoromycotina	MDEQKPPINYPDSFYSNDNSKNIIHEEEGIPAYRTLSRGNFGENDGNAVCIDEALAEYDHVRRTLTEQSRNNSRIQSNNDLEKGQTTQDFDLTEYLSDQHTQITAAGLKPKNMGVIWKNLSVQGLGPDARSILTNWSVIQKTLQFWKWGKKNGTDVTILHDNDGFVKSGEMLLVLGRPGAGTSTLLRVLANMRASFTGVFGEVSYGGIDAKEFSKYFKGEVCYNEEEDLHYPTLTTEQTLRFSLKNKTPSTRLPGESKADFIESLLYMLGNMLGLTKQMNTMVGDAFIRGLSGGERKRLSIAEQMTTHSSINCWDCATRGLDASSALDYVRSLRIMTDIMKKTTISTLYQASDNIYSLYDKVMVLDESRCIYFGPASEAKQYFTDLGFYCPSRKSTPDF…
jgi|Muclan1|7417|_Mucor_lanceolatus_Mucoromycotina	MKGEASNLNHASSAGTNNDQCGHCDSYGEPDANQVHIRGAEDEYQSLKRELTQRSRHADLAKAEEGEADQEEFNLDEFLHGISRQQEENGSKRKHLGVSWKNVHVEGLGADAFTIPTVFSYIMTVLKFWKLFKPKKASTKIILSDISGCCRDGEMLLVLGRPGAGCTSFLKVIANIRSGFTKVDGDVNYGGIDPKTFAKHYRGQTCYNEEEDQHYPTLTTKQTLQCALRVKTPGKRLNNETRKDFVDRVLYVLGNMLGLTKQMDTMVGNAVVRGLSGGERKRLSIAEQMCTRSTINCWDCSTRGLDAASALDYVRSLRIITDVFNITTIATLYQASNSIFNLFDKVLLLDEGYCIYYGPTSGAKQYFEDLGFYCPPRKSTPDFLTGLCNPIEREFLPGF…
jgi|Muclan1|9110|_Mucor_lanceolatus_Mucoromycotina	MDMPALQGMQQDRHNRDEEYQTRHEYSDESTIEGVHGKEEINSDNDESAVYPNELPNGGAFGEREGNAVNIEDAMSNYEEIRRELTQQSRMTRKSMTADQAEKGAVKDFDLTEFLREQHDQGETAGFHPKHMGVVWKNLVVQGLGADAKTIPTNYTWLRDFAQFWKWGRHTGTDFTILKGNDGFCKDGEMLLVLGRPGAGCSSLLRVIANMRASYTNIEGSVHYGGIEAQEFSKYYRGEVCYNEEEDLHYPTLTTKQTLSFALKNKTPGKRFEGESKGEFINKVLYMLGNMLGLTRQMNTMVGNAFVRGLSGGERKRLSIAEQMTTRSSINCWDCATRGLDASSALDYVRSLRIMTDILHKTTISTLYQASDSIFDLFDKTMVLDEGRCIYFGPTATAK…
jgi|Muclan1|9617|_Mucor_lanceolatus_Mucoromycotina	MDEKRIEVLDEKPEDLSLQPQPKYINDDSSNSSTVDGNNNKNGYGHNGHFGESEADQVSIEGAKNEYESLRRELTSKSERISLSKAEDGQADSEDFNLDEFLHGISQEQNENGHKRKHLGVSWRNLRVEGLGADAFTIPTVISNVVKVLAFWRFFQKKRASTKIILDNLTGCCKDGEMLLVLGRPGAGCTSFLKVISNMRHAYTYIGGDVSYGGIDPETFSNRYQGQVCYNEEEDQHYPTLTTKQTLQFALRTKTPGKRIPGETKGDFVDRVLYMLGNMLGLTKQMNTMVGNAFVRGLSGGERKRLSIAEQMTTSSTINCWDCSTRGLDAASALDYVRSLRIMTDVFDITTIATLYQASNNIFNLFDKVLLLDDGHCIYYGPTSGAKPYFEGLGFHCPS…
jgi|Mucrac1|3596|_Mucor_racemosus_Mucoromycotina	MEEKKEVQYTERVEDAHLRDQPNYANSNNSTIDGDVSSSKDNAGHNDTFGESEANQVNIEDAKNEYQELRRELSTKSQRLSLSKAEEGASNSEDFDLDQFLHGISKEQDENGHKRKHLGVAWRNLHVEGLGADAFTIPTVISNILSVAQFWKFFQKKNSSTKVIIDDLTGCCKDGEMLLVLGRPGAGCTSFLKVISNMRDSYTHIGGDVSYGGIDPKTFAERYRGQVCYNEEEDQHYPTLTTKQTLQFALRTKTPGKRIPGETKSDFVDRVLYMLGNMLGLTKQMNTMVGNAFVRGLSGGERKRLSIAEQMTTSSTINCWDCSTRGLDAASALDYVRSLRIMTDVFDITSIATLYQASNSIFNLFDKVLLLDEGRCIYFGPTSGAKQYFDDLGFHCPPR…
jgi|Mucrac1|4674|_Mucor_racemosus_Mucoromycotina	MEENPTDRIEVSNHPNYNYASSTEDTIAHDYSCGRNGTYGEPDVNQVNIQGAKDEYQSLKRELSQMSRHSDPSKAEEGQVETDDFNLDDFLHGIHKEQEENGHKRKHLGVSWKNLHIEGLGADAFTIPTVFSNVMKVLKFWKLFKKSNASTKVIVDDLTGCCKDGEMLLVLGRPGAGCTSFLKVIANIRGAYTHIGGDVNYGGIDPKEFAKKYRGQVCYNEEEDQHYPTLTTKQTLQFALRTKTPGKRLNEESKKEFVDRVIYVLGNMLGLTKQMDTMVGNAFVRGLSGGERKRLSIAEQMTTRSTINCWDCSTRGLDAASALDYVRSLRIMTDVFNITTIATLYQASNSIFNLFDKVLLLDEGYCVYYGPTSGAREYFDALGFHRPSRKSLPDFLTGL…
jgi|Mucrac1|5286|_Mucor_racemosus_Mucoromycotina	MTSTKYLHGGEKGRESDQHSSDGSTQTVYQNGLHEYESHGDAFGEPTANAVDIDAAKDEYVDLKRELSRISRLSTHASKLEEGAAVSDEFNLDEYLNDLRKDEDNNGHELKNLGLIWKNLTVQGQAADAHTIPTLFTFLQFWKFFGVGVSKNKKVILNDLTGHCKEGEMLLVLGRPGAGCTSFLKVMANMRGAYTDVDGTVSYGGIDAGTFAKRYRGQVCYNEEEDQHYPTLTAKQTLQFALRMKTPGKRLPDESKTEFVNKVLYMLGNMLGLTKQMNTMVGNAWVRGLSGGERKRMSIAEQMTTASSINCWDCSTRGLDAASALDYVRSLRIMTDVFKKTTIATLYQASNNIFTLFDKVLLLDEGRCLYFGPTAGAKEYFESLGFHCPKRKSIPDFLT…
jgi|Mucrac1|7152|_Mucor_racemosus_Mucoromycotina	MDMPSANDGLRAEYPNRDDRYDQRQKIRNENNAPSENIDADSTSYIDVERSDTRRTEGGYGETEGNAVDIDSAIERYQSVRREFTAQSHRKSSIAAASAAAAAAAAAVDAEKGDQQDFDLTEYLTEQHSQIMAAGLKPKNMGVIWKDLVVQGLGADAKVISTNWTWIASALQFWKWGKHKGTDFTILKDSNGFCKAGEMLLVLGRPGAGCTSLLRVLANMRASYTSIEGEVTYGGIDAEEFGKYFRGEVCYNEEEDLHYPTLTTQQTLRFALKNKTPGKRLPDESKNDFIDKLLYMLGNMLGLTKQMNTMVGNAFVRGLSGGERKRLSIAEQMTTRSSINCWDCATRGLDASSALDYVRSLRIMTDILNKTTISTLYQASDSIFHLFDKVMVLDEGRCI…
jgi|Mucrac1|8811|_Mucor_racemosus_Mucoromycotina	MDMPALQGMPQERQNRDEEYQNRNHSSDESTIEGVHGKEEVISDNETTTHYPNGGAFGESEGNAVNIEEAMSNYEEIRRELTQQSRISRRKSMTPDQAEKGDVKDFDLTDFLREQNESSESQGFHPKHMGVVWKDLVVQGLGADAKTIPTNYTWFRDSLQFWKWGKHEGHDFTILKGNDGFCKDGEMLLVLGRPGAGCTSLLRVLANMRASYTNIEGSVHYGGIEAREFSKHFRGEVCYNEEEDLHYPTLTCKQTLSFALKNKTPGKRLDGETKGEFINKVLYMLGNMLGLTKQMNTMVGNAFVRGLSGGERKRLSIAEQMTTRSSINCWDCATRGLDASSALDYVRSLRIMTDILHKTTISTLYQASDSIFHLFDKVMVLDEGRCIYFGPTNTAKNYF…
jgi|Mucrac1|9386|_Mucor_racemosus_Mucoromycotina	MSNQKLQLSDALEDQKEAARASSISESQEEGTIIDTGHHGGAAAGEVFVGNGEFGETERDGIDVAAAIDEFHELQKELSHISRRSSGIVPEKLEEGDANENDFNLSSFLHGMSDDRKEAGHKFKHLGVIWKDLTVEGLGADAHTIPTVISGLIKNIQIWKRFGVGANTTKKVILKDLSGFCKDGEMLLLLGRPGAGCTSLLKIISNMRSSFTDIKGTVSYGGFDHIKFAKKFHGQTCYNSEEDQHYPTLTTKQTLQFALRTKTPGTRLPNESKKEFINKILYLLGNMLGLTKQMQTMVGNPFVRGLSGGERKRLSIAEQMTTESTINCWDCSTRGLDAASALDYVRSLRIMTDVFKKTTVATLYQASNNIYNLFDKVMLLDDGYCLYFGPVTSAKKYFE…
jgi|Mucrac1|9897|_Mucor_racemosus_Mucoromycotina	MSNKYQNRISNESSRSFSSSNQAATVVDHYNDLTQTQSRGGYGEIDGNAVDIEEALEEYRSVQRELTHQSKRTNDNADVEKAEATENNFDLTEYLANQHDQLTSAGLKSKNMGVIWKDLNVEGLGADARSIATNWSVLAKATQFWEWAKHKGTDFTILHENNGFCKSGEMLLVLGRPGSGCSTLLRVLANMRASYTSITGDVTYGGIDAYDFGKHFKGEVCYNEEEDLHYPTLTTEQTLRFALKNKTPSTRVPGESKEEFINGVLYMLGNMLGLTKQMKTMVGNAFVRGLSGGERKRLSIAEQMTTHSSINCWDCSTRGLDASSALDYVRSLRIMTDIMQKTTISTLYQASDSIFDLFDKVMVLDEGRCIYFGPTSEAKSYFTDMGFYCPSRKSTPDFL…
jgi|Mycfi2|188764|_Pseudocercospora__Mycosphaerella__fijiensis_Dothideomycetes	MMEKSKVEEEAEDFFHLNRPAHAHGAVTGNTHEPSSNAQAKEARLAREAIEEHEKVEGKAETDRHARAKGSSDEDDYAPREFATLQREISGISQAQRQLSRTQSRKSGLKIGVTDLEKAVSPATSEDDEPFDLEDTLRGNKRLEEETGIKHKQIGVIWDKLTVKGMGGAKIYVPTFPDAFTGFFGFPIRFAMGLFGLGKKGEEVNILSNFYGVVKPGEMVLILGRPGSGCTTFLKVIANQRFGYTDIGGEVLYGPFTAKEFEKRYRGEAVYCQEDDTHHPSLTVGQTLSFALETKVPGKRPAGLSVGEFKDKVIDMLLRMFNIEHTKNTIVGDPFVRGISGGERKRVSIAEMMITGGAVCSHDNSTRGLDASTALDYAKSLRVTTNIYHTTTFVSLYQA…
jgi|Mycgal1|1897423|_Mycena_galopus_ATCC_62051_Agaricomycetes	MADLPNIEEDPVQVPSPDLSRSPPTRYRTSNVGGRRPSVSSAISRVDVDFFDPAGVQGLQRTVTGISNRSKRRSNLQPVDSDLTLASDSPFDLEKTFKFLQKKLEEAQIDLRELGVSFQDLKVVGLGSSASYQPTLGSTLNPFSILEQIKTLRHPPLRNILEGFSGVVRPGEMLLVLGRPGSGCSTLLKTLANQTDEYHSVSGAVQYDAFSPADIYAHYRGDVQYCPEDDVHFPTLTVEQTLQFAARLRAPQAKARIETTRDEYVDSMVEILSTVFGLRHVRATPVGDNAIRGVSGGEKKRVSIAEALAMRMRIGAWDNSTRGLDASTALEFGRALRIATDFGRLSTIVSIYQASETLYSLFDKVCVLSEGRMVYFGPADQARDYFMSLGYMPQAERQT…
jgi|Mycgal1|1922997|_Mycena_galopus_ATCC_62051_Agaricomycetes	MADLPNIEEDPVQAPSPDLSRSPPTRYRTSNVGGRRPSVSSAISRVDVDFFDPAGVQGLQRTVTGISNRSKRRSNLQPLDSDLTLASDSPFDLEKTFKFLQKKYVLEEAQIDLRELGVSFQDLKVVGLGSSASYQPTLGSTLNPFSILEQIKTLRHPPLRNILEGFSGVVRPGEMLLVLGRPGSGCSTLLKTLANQTDEYHSVSGAVQYDAFSPADIYAHYRGDVQYCPEDDVHFPTLTVEQTLQFAARLRAPQAKARIETTRDEYVESMVEILSTVFGLRHVRATPVGDNAIRGVSGGEKKRVSIAEALAMRMRIGAWDNSTRGLDASTALEFGRALRIATDFGRLSTIVSIYQASETLYSLFDKVCVLSEGRMVYFGPADQARDYFMSLGYMPQAER…
jgi|Mycgal1|1963237|_Mycena_galopus_ATCC_62051_Agaricomycetes	MLNPLSIFESIGTMRHPPLRNILEGFSGLVRPGEMLLVLGRPGSGCSTLLKTLANQTDEYHSVTGNVRYDSISPLDIRAHYRGDVQYCPEDDLHFPTLSVEQTLQFATRLRAPQAKTRMTGQSRTEYVDSTVETLLTIFGLRGVRSTPVGDNAVRGVSGGQKKRVSIAEALATRMRIGAWDNSTRGLDASTALEFGRALRIATDVSRLTTIVSIYQASESLYALFDKVCVLSEGRMVYFGRADQARDYFLSLGYVPQAERQTTADFLVSVTDPVGRIVRPGLTPAEDRARPRTSADLAKHFLASSMMAENVDDITDYVEECSQNKDRALKYQRSAQAEHAKGTRRASAFMTSIAMQTRALTLRRVQIVTGFLAPTIVNIMSFVVQGVITGTVFLKSPDS…
jgi|Mycgr3|74970|_Mycosphaerella_graminicola_Dothideomycetes	MTQPSNGIAREQPDGFAKEAVEDTHTGYSTANASSRQSLDTPPGHGVNVGRAEREFHELQRTLSGLSQADRRLSRVQSQRSQKSEKQNATQDIEKAGSASPASSEDEPFDLEETLRHNKRMEDESGIKQKQIGVVWDKLSVSGMGGAKIFQPTFPDAFTGFFGFPIRAAMGLLGLGKKGEEVKILNNFRGVVKPGEMVLVLGRPGSGCTSFLKVIANQRYGYTSVDGEVSYGPFTSEEFDKRYRGESVYLQEDDVHHPTLTVGQTLGFALETKVPGKRPGGVTAAEFKEKVVDMLLRMFNIEHTKNTIVGNPFVRGISGGERKRVSIAELMITGGSVYSHDNSTRGLDASTALDYAKSLRVLSNIYRTSTFVSLYQASESIYAQFDKVLLIHEGHQIYF…
jgi|Myrdu1|218937|_Myriangium_duriaei_CBS_260.36_Dothideomycetes	MEKEWLAGEQEVLAEQNRHAEAIEASHRTDISSGETTPDNSSALDSQHAASGVNVKSGEHEFAQLSRQLSNFSQISRRTPAASLRRPSKHDAVHDVEKLSSSTEDAEPFDLESYLRNAKQMEDEAGIKSKKIGVLWDQLTVKGYGGFRIFTPTFPDAFVSFFNVYSTLKGWLGLQSPGPTVDILKDFRGLTKPGEMVLVLGKPGSGCTTFLKVISNQRYGYTGIDGEVSYGPFNADTFAERYRGEAVYNQEDDVHLATLTVGQTLGFALETKIPGKRPAGLSAKEFRDKVVDMLLRMFNIEHTRDTVVGGVNVRGVSGGERKRVSIAETMITGASVYSYDNSTRGLDASTALDYAKSLRLLTNIYHTTTFVSLYQASDNIYEQFDKVMVIDEGRQVFFG…
jgi|Mytre1|432306|_Mytilinidion_resinicola_CBS_304.34_Dothideomycetes	MDTDTPLNHSTQREETSQTLGRVYEAIHHEHAADSPRDDYDEKHSAKELERSYSHVDRGVNVERAEAEFAELSKELSRVSQHSRRISRTHSRQKHETAADIEKAASSEDSEAEQFDLESTLRGNKSEADEAGIKSKRIGVVWDNLTVSGVGGVKNFVKTFPWAFVTFFNVVETFMSVFKLGKKGKEFDILKDFKGVAKPGEMVLVLGRPGSGCTTFLKVISNQRFGYTKIDGDVLYGPFDSEFFAKRYRGEAVYCEEDENHHPTLTVGQTLDFALECKVPGKRPAGLSRKEFKEKVIDLFLKMFNIEHTKDTIVGNPFVRGISGGERKRVSIAEMMVTGASVLSWDNSTRGLDASTAVDYARSLRVLTDIYQTTTFVSLYQASENIYKVFDKVMVIDSG…
jgi|Nadfu1|52759|_Nadsonia_fulvescens_var._elongata_DSM_6958_Saccharomycotina	MNINQTITDHSAASLTHRRPSIVHSLYNTDDDISISQAQHEFDVISRHLSLISHRDNSALDSDSYTDNDDDNDDDNTNTNNTHHNTDHHEGPNDPFNLETYLRSSRKQEAQHGLKIKQIGVCWKNLTVRGRGGSKAHVRTFPYALAGTIDPRFLLRAVLPALDTSASALNRALARAGIVHPSNNQINILSNFSGLLRPGEMCLVLGKPGSGCTTFLKTMANNRHGYSSVDGSVRYGHFDSATFEHRFRGEAVYNQEDDVHHPTLTVEQTLGFALDTKTPAKRLPGVSRHEFKQTIIHMLLKMFNMEHTAKTKVGNAFIRGVSGGERKRVSIAEMMITGAAVLCYDNTTRGLDASTSLDYAKSIHILTNIYKTTTFVSLYQASERIYEQFDKVMVLDEGR…
jgi|Nagvi1|283471|_Naganishia_vishniacii_ANT03_052_v1.1_Tremellomycetes	MSHLPPAPENVRLASFVHPSSEQHTFSNAPTLAPSRSGSEDEKAAHSSGSHDIEKTAGFKGEHGQGYNDPQKGYYGEENLAPVDVEKAKAQFADLQRSLSRQSSLHRARTRQSGTSQQDLEKQDDEEQFNLAEYLRGGSSARDDQGFNHKQVGVVWDHLRVIGGGGLKIHVRTFPNAIMEQFIMPVFSLLKMFGLDLMSPKPRDLLHDFSGYLKPGEMCLVLARPGGGASTFLKTITNNRESYLGVEGDVLYQGVSPQEMKKRYAGEVIYSMEDDIHLPTLTVQQTLELALKMKTPGKLLEGVSQKQFRQETLDTLLKMLNISHTKNTLVGNEYVRGVSGGERKRVSIAEAFCGQGCVVSWDNSTRGLDASTALDYAKSIRIITDVMHMTTFVSLYQAG…
jgi|Necha2|35868|_Nectria_haematococca_Sordariomycetes	MDTESTTHGPGTERRHSKAHHEGVSVEQAEAEFAELQREFTGVSRASRRKSVKSVDPEKDGADGSDQVSLFDLEAALRGGLDAEKEAGIRSKHIGAYWDGLTVKGYGGMSNFVPTFPDAFVGFFDVITPVIRLLGLGPKPTEVALLDKFRGVCKPGEMVLVLGKPGSGCTTFLKTIANQRYGYTGVEGEVLYGRWTNKEFDQYRGEAVYNAEDDIHHPTLTVEQTLGFALDTKMPAKRPGNMSKDEFKESVISMLLKMFNIEHTRKTVVGDHFVRGVSGGERKRVSIAEGMITNACILSWDNSTRGLDASTALDFVKSLRIQTNLYKTTTFVSLYQASENIYNLFDKVMVIDEGKQVYFGPAATARSYFEGLGFAPRPRQTSADYLTGCTDEFEREYAP…
jgi|Neodi1|470|_Neonectria_ditissima_R09_05_Sordariomycetes	MAERALEKAEEAVASGHRPDEIEPTYRVSQDSSSTVDGPDNEQHGSTAHHVSIAQAEAEFAELQREFTGVSRASRQKSRKSMDPEKDGGADGSDAASLFDLEAALRGNLDAEREAGIRSKHIGAYWDGLTVRGIGGMTNYVQTFPDAFVQFFDVISPVLGLIGLGPKLTEATLLDNFRGVCKPGEMVLVLGKPGSGCTTFLKTIANQRYGYTSVTGEVLYGPWNAKEFDQYRGEAVYNAEDDIHHPTLTVEQTLSFALDTKMPAKRPGNMSKEDFKQSVITMLLKMFNIEHTRKTVVGDHFVRGVSGGERKRVSIAEGMITSACILSWDNSTRGLDASTALDFAKSLRVQTNLYKTTTFVSLYQASENIYSLFDKVMVIDEGRQVYFGPAQTARAYFEG…
jgi|Neole1|1132654|_Neolentinus_lepideus_Agaricomycetes	MTSPEPQQERPFESIEERDQFPTFAPLVSHRTRRSSVHSHKSHASHVSLDHFDQDGVAALRRTMSRQSQAVAEAREGSGSTHASENTVTGADEPFDFEKVLRTAVKKLGESDIKKREIGVTFKDLRVIGMGSTASYQQTVGTLFNPHTLVETINKIRHPPLRDLLSGFEGVVRPGEMLLVLGRPGSGCSTFLKALANQRDEYYSVQGDVMYDTFTPSEVAKYYRGDVQYSPEDDVHFPTLTVEQTISFAAKTRTPQARIDGISRDAYVERMVDVLTTIFGLRHVRNTLVGDASIRGVSGGEKKRVSIAEALATNSLMNSWDNSTRGLDSSTALEFVRALRIATDVARQSTIVSIYQAGESLYELFDKVCVIYEGKMAYFGPADRARQYFIDLGYEPANR…
jgi|Neopa1|6063|_Neofusicoccum_parvum_UCRNP2_Dothideomycetes	MDHLDPEQLQAEAIRRMSEQSGIDPAHLQVLMSQSGGDGGEVRSIVTSHSESRSIVHSETRSVIRSESRSELHGSGSQSDLQLHTSGSQSMLRTGSQSGLRSESFSADSLSGLHSSGSFSQLRQSGSNSGLRSGSGSAAFSGSRDGRQGSEDATLATKSSAFGLGQGSEDAIGSAAPRGNAGARHNSEDASATLHTANSTLFTSEPPTSSHAEPEYRSVVKSEAHSAPSEKPNSEDGATLNSKSSVVHVNDGVNVQRAEHDFQELSRELSRISRSQSHKHKGGATDLEKAASASEASENEPFDLEGVLRGRLDEDEEAGIKSKKIGVVWEGLTVSGIGGVKNFVKTFPQAFVSFFNVYETGKSLLGVGKKGREFDILKDFRGVAKPGEMVLVLGRPGSG…
jgi|Neucr2|9044|_Neurospora_crassa_OR74A_Sordariomycetes	MDSTTAGRKPSIEGPNPTEPPSTSASSRTQDIEELREEARRNNPNGLSRAVSGISVEQAENDFRELRRELSRASRTQSHANRSTHHGDAEKGQMHVETSSESAPEQFDLEAALRGDLEAEREAGIRPKHIGVYWDGLTVKGIASSTNFVKTFPNAFIDFFDVVTPVVNMLGLGKKMPEATLLHSFRGVCKPGEMVLVLGKPGSGCTTFLKNIVNQRDGFTSVTGDVLYGPFTSEEFLQYRGEAVYNMEEDMHHPTLTVEQTLAFALDVKIPGKLPPGITKQDFKEKVITMLLKMFNIEHTRHTIVGNPFVRGVSGGERKRVSIAEMLITNACVLSWDNSTRGLDASTALDFAKALRIQTDLYKTTTFVSLYQASENIYKLFDKVLVIDEGRQVYFGPTS…
jgi|Neucr_trp3_1|9044|_Neurospora_crassa_FGSC_73_trp_3_Sordariomycetes	MDSTTAGRKPSIEGPNPTEPPSTSASSRTQDIEELREEARRNNPNGLSRAVSGISVEQAENDFRELRRELSRASRTQSHANRSTHHGDAEKGQMHVETSSESAPEQFDLEAALRGDLEAEREAGIRPKHIGVYWDGLTVKGIASSTNFVKTFPNAFIDFFDVVTPVVNMLGLGKKMPEATLLHSFRGVCKPGEMVLVLGKPGSGCTTFLKNIVNQRDGFTSVTGDVLYGPFTSEEFLQYRGEAVYNMEEDMHHPTLTVEQTLAFALDVKIPGKLPPGITKQDFKEKVITMLLKMFNIEHTRHTIVGNPFVRGVSGGERKRVSIAEMLITNACVLSWDNSTRGLDASTALDFAKALRIQTDLYKTTTFVSLYQASENIYKLFDKVLVIDEGRQVYFGPTS…
jgi|Neute_matA2|124630|_Neurospora_tetrasperma_FGSC_2508_mat_A_Sordariomycetes	MDSTTAGRKPSIEGPNQTEPPSTSASSRTQDIEELREEARRNNPNGLSRAVSGISVEQAENDFRELRRELSRASRTQSHANRSTHHGDAEKGQMHVETSSESAPEQFDLEAALRGDLEAEREAGIRPKHIGVYWDGLTVKGIASSTNFVKTFPNAFIDFFDVVTPVVNMLGLGKKMPEATLLHSFRGVCKPGEMVLVLGKPGSGCTTFLKNIVNQRDGFTSVTGDVLYGPFTSEEFLQYRGEAVYNMEEDMHHPTLTVEQTLAFALDVKIPGKLPPGITKQDFKEKVITMLLKMFNIEHTRHTIVGNPFVRGVSGGERKRVSIAEMLITNACVLSWDNSTRGLDASTALDFAKALRIQTDLYKTTTFVSLYQASENIYKLFDKVLVIDEGRQVYFGPTS…
jgi|Neute_mat_a1|117823|_Neurospora_tetrasperma_FGSC_2509_mat_a_Sordariomycetes	MDSTTAGRKPSIEGPNQTEPPSTSASSRTQDIEELREEARRNNPNGLSRAVSGISVEQAENDFRELRRELSRASRTQSHANRSTHHGDAEKGQMHVETSSESAPEQFDLEAALRGDLEAEREAGIRPKHIGVYWDGLTVKGIASSTNFVKTFPNAFIDFFDVVTPVVNMLGLGKKMPEATLLHSFRGVCKPGEMVLVLGKPGSGCTTFLKNIVNQRDGFTSVTGDVLYGPFTSEEFLQYRGEAVYNMEEDMHHPTLTVEQTLAFALDVKIPGKLPPGITKQDFKEKVITMLLKMFNIEHTRHTIVGNPFVRGVSGGERKRVSIAEMLITNACVLSWDNSTRGLDASTALDFAKALRIQTDLYKTTTFVSLYQASENIYKLFDKVLVIDEGRQVYFGPTS…
jgi|Obbri1|730721|_Obba_rivulosa_3A_2_Agaricomycetes	MIHNIFTSESSGGATIRHFFTSESSGDATTHHSFTSESSGNAATHHTFISKSSSSETTTRSSSLTGQGSHVDVGYFDRAGVSELRGNLSHLSDDGGQEQNVSIQRTEVTSESSSSDTATRPSPPTGQGSHAPSGFSDTTLIPGEGPYDLEKALRTIVWKLESSDIKKRELGVVFKDLRVVGLGAGASYQPTLASTLNPLGLLDSIKAARHPPTRDILSGFEGVVRPGEMLLVLGRPGAGCSTLLRVLANQRSDYHGVYGDVRYDAFTPEEIYKHYRGDVQYSPEDDVHFPTLTVEETIRFAARTRAPATRFDGQSRDAMITLFTEVLMTVFGLRHTRNTLVGDSSIRGVSGGEKKRVSICEAMATRGLLFSWDNSTRGLDASTALEFVRALRIATDITH…
jgi|Oidma1|106686|_Oidiodendron_maius_Zn_Leotiomycetes	MGSNLFGSNDYTARTTGVPNSYHGVEDGGDDLEQNRRRSEVQDLARTYTLQSKASGTVPSHGSVFAAHTDPDSPLNPNSPKFNARNWAKAIVEQVAAEGTEFRTSGVCFQNLNVYGFGAGTDYQKDVANVWLEAIGMVRRAFGYSKRRIDILRNFDGVVHNGEMLVVLGPPGSGCSTFLKTIAGETNGLYVDEGSYFNYQGLTSKEIHTAHRGETIYTAEVDVHFPMLTVGETLTFASRARAPRSLPQNITHAMFSDHLRDVVMAMFGISHTRNTRVGNEYIRGVSGGERKRVTISEAALSGAPFQCWDNSTRGLDSANAIEFCKTLRLQTELFQSTCAVSIYQAPQSAYDLFDKVLVLYEGRQIFFGRVDAAKQYFVDLGFECLARQTTPDFLTSMTS…
jgi|Ophdi1|322519|_Ophiobolus_disseminans_CBS_113818_Dothideomycetes	MENPPTIREQTGAKTYESIHPERNHPQRDTDSVRTASIDNDTARNSQQYNEKDYTDDHHVNIRRAERDFAELSKELSRTSNISRRLSRVQSNRSGKGKAATDVEKGGVAESDASSQETFDLEATLRGSKDEEEAAGIKSKRIGVVWDDLTVSGIGGVKNYAKTFPDAFVSFFNVYETAKSLLGMGKKGEEFDILKDFKGVVKPGEMVLVLGRPGSGCTTFLKVISNQRYGYTKVGGKVLYGPFDSDFFEKRYRGEAVYCEEDENHHPTLTVGQTLDFALETKVPGKRPAGLSRKDFKEKVIDLMLKMFNIEHTRNTIVGNPFVRGVSGGERKRVSIAETMITGASLMSWDNSTRGLDASTAVDYARSLRVLTNIYKTTTFVSLYQASENIYKCFDKVLV…
jgi|Ophnu1|1978735|_Ophiostoma_novo_ulmi_subsp._novo_ulmi_H327_Sordariomycetes	MTEKDLEQGSAPAASAPSTSTASPVTTDSRYEHGKDEIEAAPRASISSTSTATTVDLDNLREEARRTNPNGTSQTQSGVNVDSAVSEFAHLQQELSGRSRISRVRSRAGSNASRASRASRNNASGDPEKGAASTAEANEDGDTSEDRFDLESYLRGSLAADQAAGIRPKHIGVYWDQLSVKGMGGSSNFVRTFPDAIIGFFDYITPLIRLLGRKPAGSQRTILDNFRGVCKPGEMVLVLGKPGSGCTTFLKTISNQRYGYTGVDGEVLYGPFGASEFEHYRGECLYNQEDDVHHATLTVEQTLDFALDTKVAGKLPAGMTKKAFKAEVVDTMLKMFNIEHTRQTVVGGPFVRGVSGGEKKRVSIAEMLCTNACVVSFDNSTRGLDASTALDFIKCLRTY…
jgi|Ophpic1|6059|_Ophiostoma_piceae_UAMH_11346_Sordariomycetes	MTEKDLEQGSAAAAEPAPSTSTASPDTSDPRYEHGKDEVEAAPRASVSSTSTATTVDLDNLREEARRSNPNGTSQAQSGVSVNNAVSEFAHLQQELSGRSRFSRVRSRADSNASRNHAAADNEKGAALDATIDNEAIEDGDASDDRFDLESYLRGSLAANQAAGIRPKHIGVYWDKLSVRGMGGSSNFVRTFPDAVVSFFDYITPLIRLLGRKPAGAQRTILGNFRGVCKPGEMVLVLGKPGSGCTTFLKTISNQRYGYTGVDGEVLYGPFGAAEFEHYRGECLYNQEDDVHHATLTVEQTLDFALDTKIAGKIPAGMTKKGFKAEVVDTMLKMFNIEHTRQTVVGGPFVRGVSGGEKKRVSIAEMLCTNACVVSFDNSTRGLDSSTALDFIKCLRAYC…
jgi|Oudmuc1|1289639|_Oudemansiella_mucida_CBS_558.79_Agaricomycetes	MATPTMAESIPLQVIREDGVAESHASASLSRSHIKERLSRRNTVSLDYFDPVGTQNLAERLRRVSRSHLADSQTTLSDQPRDSNVFDLENVMREMISQSNQAHIRDRRLGVSFEGLRVVGLGSASSYQETLGTLLNPSYLGERVRNARNPFLRNIISGFEGVVRPGDMLLVLGSPGSGCTTLLKALTNQRSEYYSVEGEVNYDSLAPDTLAKHFRGDVQYCPEDDVHFPTLTVDQTLKFAAKTRAPHKRPLAWSSKEDFIDVTTDVLMTVFGLRHAKHTVVGDSSIRGVSGGEKKRVSIAEALATRSRIAAWDNSTRGLDASTAHEFGRALRIATDMAHMSTLVSIYQASESLYQLFDKVCVIYEGRMAYFGPADQARQYFVDMGYVPASRQSTPEFLV…
jgi|Oudmuc1|1372154|_Oudemansiella_mucida_CBS_558.79_Agaricomycetes	MEQVKPEVPSTSAQHVDVNYFNPDGATELRKTVSRLSTRTQDIEAGSIDSAATLDNSFDFRKALERVSQQRDDADIKSRELGVMFENLRVVGIGASASYQPTLAATFNPFAIAKGIQDARHSHTKDILSGFEGTVNPGEMLLVLGRPGSGCTTLLKALANQRGEYHAFHGDVHFDSLSHTDVYKHHRGDVIYCPEDDVHFPTLTVEQTISFAAKLRAPHLRLGYSRDEYVESVTDILTTIFGLKRSRKTLVGDAAIRGVSGGEKKRVSIAEVLATRACLASWDNSTRGLDASTALEFVRALRIATDIARMTTIVSLYQAGESLYKVFDKVCVIYGGKMAYYGPASGAKKYFIDMGYQPAHRQTTADFLVAVTDPNGRIPRSDALNLPRTADEFAAYFQK…
jgi|Oudmuc1|1376940|_Oudemansiella_mucida_CBS_558.79_Agaricomycetes	MPTPDEHESLSFGLFDPKGPGVQNLRRRLSTRSEDNGSDVTATGDDFNLDKVLRELLKRREDAGTKTRQLGIGFRDLHVVGLGASTSYQSTVASVFDPRTLLQSIQNIRHPPVRNLLHGFEGIVKPGEMLLVLGRPGSGCSTLLKTLANQRGEYHAVNGTVQYDSLSPRDINRHYRGDVQYCPEDDVHFPTLTVEQTIRFAAKTRAPRGRLGIAPTRSEYLDIITDILITVFGLEHARHTPIGNAAIRGVSGGEKKRVSICEALATRSRITAWDNSTRGLDASTALEFVQALRIATRMLEITTIVTIYQVAESLYSHFDKVCVIYEGRMAYFGPAKAARQYFIDMGYTPANRQSTADFLTAVTDPLARIPRADALTLPRTAQEFATFFKESDIGRSNTN…
jgi|Panpap1|1340189|_Panaeolus_papilionaceus_CIRM_BRFM_715_Agaricomycetes	MADSTNLSPSLRNITAETSVAVSRNTSHPTLKGIDTTSSAHHYPHPHQEHAHPVSPKQPFARGRANSSVSRVDVAFFDPAGVQDLRQTLTHQKDGVTADQQLNSEKRSSSSGTTLNEEPFDFEKVLRNVVQRRDEAHIKPRSLGVAFRNLQVVGTGSADTYLPTLGSVFNPAVILEGLQNQRHPKLKNILQGFEGVVRPGQMLLVLGSPGSGCSTLLKTLSNHRKEYHSVLGEVHYDSLSSDDIAKHFRGDVQYCPEDDVHFPTLTVDQTIHFAASVRTPRDRAGQTREEFARQTTDLLTTLFGLRHAKNTPVGDAAIRGVSGGEKKRVSIAEALAARSCIGSWDNSTRGLDASTALEFVKALRISTDVFETTTIVSIYQAAESLYQHFDKVCVLYEGR…
jgi|Panpap1|1401182|_Panaeolus_papilionaceus_CIRM_BRFM_715_Agaricomycetes	MASDVPTIPTAIAPEPLNDIAEESAPISRQGSQPTLNALEFPSNPQPPTDNAHPHYVHHDHPPPVHKEKPRRRNSSVSRVSVDLFDPSGVEQLKRTLTQQERDRTQKSPADSEVTLTFKDDEPFDFAKTLRRAVRKREEGNIKPRTLGIVFDDLRVMGKAAADSIQPTLGSVLNPLSTIRAIQKSRHPALRDILSGFEGVVKPGEMVLVLGSPGSGCTTLLKTLANHRAEYHSVSGNVHYDSLTPSELSKYFRGDVQYCPEDDVHFPTLTVEQTLKFAAMARTPTGDVRDVFSKDREEFASDVTEVLMTIFGLSHARNTPIGDAMLRGVSGGEKKRVSIAEALAARSHIGAWDNSTRGLDASTALEFVQALRIATDIFQTSTIVSIYQAGESLYEHFDK…
jgi|Panpap1|1413839|_Panaeolus_papilionaceus_CIRM_BRFM_715_Agaricomycetes	MDPPDIIRPSHHPASPSASTAASSVSRVNLDSFNAEGVAELRRSLTKEKVTETTRYANIDLEKASAITDGTLHGEPFDLEKVLRDTVQRREDAQIKPRSIGVGFRNLTVVGLGASDTYLPTMGTIFSPSAMMENVRKARHPHLRNILQGIEGVVRPGEMLLVLGSPGAGCTTLLKTLSNQRKEYYSVQGDVHYDSLSPKELDQHFRGDVQYCPEDDVHFPTLSVDQTLHFAATMRTPRERAGETRNDFARRSTDLLTTIFGLKHAKDTPIGDAAIRGVSGGEKKRVSIAEALAARSCIGAWDNSTRGLDASTALEFVKALRVSTDVFQTTTIVSLYQAGESLYQHFDKVCVLYEGRMAYFGPANQAKRYFLDMGYQPANRQTTPDFLVAVTDVNARIHR…
jgi|Panru1|1648129|_Panus_rudis_PR_1116_ss_1_Agaricomycetes	MADPQQPAVGQTDETRDDVPELPQGLASVAGAAVHNLHHDHHSEEQVPNSPRPPSSRPSVSERNGLTRRRSRSVDVDFFDPSGVGELRRTMSRMSRDPSIPARSGGEASSSVSDGTLTPGGEGQFDLERHMRNFIRKFDESGKKRRELGVMFKNLRVIGVGASAQYQETLGSLLNPLNALKTIQSMRHPALRDILSGFEGVLRPGEMLLVLGRPGAGCSTFLKTLANHREEFYKVEGEVHYDSFTPQEIHKHYRGDVQYCPEDDVHFPTLTVEETLRFAAKTRTPHVRIGGETREEHIDRMVDLVTTVFGLKHVRKSVVGDAAIRGVSGGEKKRVSISESLATVSKLNCWDNSTRGLDASTALEFVQALRIATDVARLSTAVSIYQAGESLYEHFDKVC…
jgi|Parsp1|1147497|_Paraconiothyrium_sporulosum_AP3s5_JAC2a_Dothideomycetes	MEKANVPLSTTALREEPESVPREKEVEPIRADSESATTISSSAGEKSAQPAEQHDTGVNISRAEAEFAALNREFSRTSQLSRTKSRQSRKGATDIEKAVDEETGSEEPFDLETVLRGNRDEEERAGIKSKRIGVVFEDLTVSGIGGVKNYVKTFPDAFVSFFNVFATVQSLLGLGKKGREFDILKDFRGVVKPGEMCLVLGRPGSGCTTFLKVASNQRYGYTKVDGKVLYGPFESDFFEKRYRGEAVYCEEDENHHPTLTVGQTLDFALETKVPGKRPAGVSRKDFKERVIDLMLKMFNIEHTRNTIVGNPFVRGVSGGERKRVSIAETMITGASVISWDNSTRGLDASTAVDYARSLRVLTNIYKTTTFVSLYQASENIYKVFDKVLVIDSGRQVYFG…
jgi|Patat1|1014329|_Patellaria_atrata_Dothideomycetes	MAMHDKGGINHPANHTHIHEDPNGFERVKTSTSDDDIEEQYQLHTNYEAIHSGVNVRRAESDFAELSKEFSRTSQISRRLSIVESRRSHANSHRGDPEKGIDSEETTQEPFDLEKVLRGSKSEEEEAGIKSKKIYVIWDNLTVSGLGGVKNFVKTFPWSFVSFLNVYETAKNVLGVGKKGKEVNILRNFRGVAKPGEMILVLGRPGSGCTTFLKVISNQRFGYTNISGEVFYGAFDSDTFQKRYRGEAVYNEEEDIHHPTLTVGQTFDFALETKVPGKRVAGLSRKAFKERVIELMLKMFNIKHTRNTIVGNPFVRGISGGERKRVSIAEMMITGASVCSWDNSTRGLDASTALDYVKSLRILTNIYQMTTFVSLYQASESIYKQFDKVMVIDQGRQVF…
jgi|Paxam1|1012876|_Paxillus_ammoniavirescens_Pou09.2_Agaricomycetes	MLTPHSQSESRESESVLPHVVPSAERLTDLGNAEYINALLDLADPPRGLTGSKKPRPGRGRPRAATSASHVNLDHFDPQGVGALRQTLSRISVVPSERSRNERSHMGEAYAEGWSQHFASSDLADESFDFEHVLHDILKRRDESDIKSRELGVLFDRLRVVGKGASASFQPTLGSLLNPINIVRGIQSLRHPHLRNIIDGFQGVVRPGEMLLVLGRPGSGCSTLLKVLANQRDEFYAVEGQVHYNSFSPDAIRLHHRGDVTYCPEEDIHFPMLTVEQTISFAAKTRVPQARADGITRKEYWSQVTDILTTLFGLRHVRKTPVGDAALRGISGGEKKRVSISEALATRSLVTSWDNSTRGLDASTAVENVRALRIATDICRLSTIVSIYQAGESLYRLFD…
jgi|Paxam1|901548|_Paxillus_ammoniavirescens_Pou09.2_Agaricomycetes	MKSHVPLDFFDPVGVQELQHTLPFHGVRSPINIEAQPHAPEDASGTQLQSSASTAVPDDDWDFETLLKAIVRRSGEDGIQARELGVMFKDLRVVGIGTRASFQPTVGSIFNPDTIMRSINTMRHPPVRDILSGFEGVVTPGEMLLVLGRPGSGCTTFLKTIANQRGDYLAVRGDVHYDSFTPEDIAQRYRGDVVYCPEDDVHFPTLTVEQTLSFAATMRAPRKRLANQSREEYTKLVVEVLMRIFGLEHARDMVVGDAAIRGISGGQKKRVSIAEALSCRSKINAWDNSTRGLDASTALEFVRALRIATDIGRVTTVVSIYQAGEQLYNLFDKVCVINEGKMAYFGPAKDARQYFIDMGYEPQNRQTTPDFLVAATDPSGRKVRPGYEGTIPRTAEDMA…
jgi|Paxam1|971995|_Paxillus_ammoniavirescens_Pou09.2_Agaricomycetes	MLPPGVAPHVEKQSLPQEQSTDTDLDSPPPSPTGSQSHIPFDFFDFIRFQEFHVALTFPTGRTADIEAQTHALVKDSGSWSLSSTFNAFADDDFDFETWLKDVTRRSGKDGIQARRLGVAFKDLRVVGISARASFQPTISSILNPVAIMKSIDAMRHPPVRDILSGFEGVVTPGEMLLVLGRPGSGCSTFLKTIANQRSDYHAVHGDVHYDSFTPEDIAKRYRGDVMYCPEDDVHFPTLTVEQTLSFAATMRTPQKRLANQSREEYRKLVVEVLMRTFGLGHARNMVVGNAAIKGISSGEKKRVSIAEALACRSRIHVWDNSTRGLDASTALEFVRALRIATDIVRVTTIVSLYQAGEQLYNHFDKVCVINEGKMAYFGPAKDARQYFIDMGYEPRNRQ…
jgi|Paxam1|996242|_Paxillus_ammoniavirescens_Pou09.2_Agaricomycetes	MYPPGLEPHAHAQKNSLSHDQLPKIDSDSPPQSPIGSQSHVPLDFFDPVGVQELQRTLTSHHVESALDIEARPHAPGNASGVQLQSSASTAVADDDWDFETLLKDIVRRSGEDGVQARELGVMFKDLRVVGIGARASFQPTVGSIFNPEAIMRSINTMRHPPVRDILAGFEGVVTPGEMLLVLGRPGSGCTTFLKTIANQRGDYHAVHGDVHYDSFTPEDIAQRYRGDVIYYPEDDVHFPTLTVEQTLSFAATMRAPRKRLANQSREEYTKLVVEVLMRIFGLEHARDMVVGDAAIRGISGGQKKRVSIAEALSCRSKINAWDNSTRGLDASTALEFVRALRIATDIGRVTTVVSIYQAGEQLYSLFDKVCVINEGKMAYFGPAKDARQYFIDMGYEPQ…
jgi|Paxin1|113734|_Paxillus_involutus_ATCC_200175_Agaricomycetes	MLPPQPQSESRESEPVLSHVVPSAERLTDLGNTEYINALLDLADPPRGLTGPKKPRPGRGRPRAATTASHVNLDHFDPQGVGALRQTLSRISVVPSERSRNERSQMGANFGEGSTLQFIALLTHHLIRRRDESDIKSRELGVLFDRLRVVGKGASASLQPTLGSLLNPINIVRGIQSLRHPHLRNIIDGFQGAVRPGEMLLVLGRPGSGCSTLLKVLANQRDEFYAVEGQVHYNSFSPDAIRLHHRGDVKYCPEEDIHFPTLTVEQTISFAAKTRVPHARADGITRKEYWSQVTDILTTLFGLRHVRKSPVGDAALRGISGGEKKRVSISEALATRSLVTSWDNSTRGLDASTAVENVRALRIATNICRLSTIVSIYQAGESLYRLFDKVCLIYEGRMV…
jgi|Paxin1|12440|_Paxillus_involutus_ATCC_200175_Agaricomycetes	MYPPGHHVPEPHAQKKSPSQEQLPKIDLDSPPQSPIDMQGHVPLDCFDPVGVQQLQHTLPFHSAGSPIDIGAQPRAPEDASGTQLQSFASTAVADDDWGFETLLKDIVRRSGEDGIQARELGVMFKDLRVVGIGARASFQPTVGSIFSPDAIMRSINTMRHPPVRDILSGFEGVVTPGEMLLVLGRPGSGCSTFLKTIANQRGDYHAVHGDVHYDSFTPEDIAQRYRGDVVYCPEDDVHFPTLTVEQTLSFAATMRAPRKRLANQSREKYTKFTVEVLMCIFGLEHARDMVVGDAAIRGISGGEKKRVSIAEALSFRSRIHAWDNSTRGLDASTALEFVRALRTGTDIGRVTTIVSIYQAGEQLYNLFDKVCVINEGKMAYFGPAKDARQYFIVMGYEP…
jgi|Paxin1|169539|_Paxillus_involutus_ATCC_200175_Agaricomycetes	MYPPGLEPHAQKKSPPQEQLPKIDSDSPPQSPIGSQSHVPLDFFDPVGVQELQRTLTSHHVGSALDIEARPHAQLQSSASTAVADDDWDFETLLKDIVRRSGEDGIQARELGVMFKDLRVVGIGARASFQPTVGSTFSPDAIMRSINTMRHPPVRDILSGFEGVVTPGEMLLVLGRPGSGCTTFLKTIANQRGDYHAIHGDVHYDSFTPEDIAQRYRGDVVYCPEDDVHFPTLTVEQTLSFAATMRAPRKRLANQSREEYTKLVVEVLMRIFGLEHARDMVVGDAAIRGISGGQKKRVSIAEALSCRSKIHAWDNSTRGLDASTALEFVRALRIATDIGRVTTVVSIYQAGEQLYNLFDKVCVINEGKMAYFGPAKDARQYFIDMGYEPQNRQTTPDFL…
jgi|Paxin1|169702|_Paxillus_involutus_ATCC_200175_Agaricomycetes	MYPHDLEPHAQKKLPSEEQLPKTDADSPPQSPISSQSHVPLDFFDPVGAQELQRTLTSHRVRSDIDTEAQPHSPRKASGTQLLCSPFTAVADDDWNFETWLKDIVRRSGEDGIQARELGVMFKDLRVVGIGACASFQPTVGSIFSHDAITRSINTKRHPPVRDILSGFEGVVTPGEMLLVLGRPGSGCSTFLKTIANQRGDYHAVHGDVHYDSFTPEDIANRYRGDVLYCPEDDVHFPTLTVEQTLSFAATMRTPQKRLANQSREEFTKLVVEVLMRIFGLGHARHMVVGDAAIRGISGGEKKRVSIAEALACRSKIHAWDNSTRGLDASTALEFVRALRIATDIGRVTTVVSIHQAGEQLYNIFDKVCVINEGKMAYFGPAKDARQYFIDMGYEPYNR…
jgi|Paxru2|10912|_Paxillus_adelphus_Ve08.2h10_Agaricomycetes	MAPPGLPPYAQKQPPSQEQLSSTGLDSPPPSSTSSQSHIPLDFFDFIKFQEFHVPLTFHARNSIDSEAQPHASVKASGSWPLSFASNAVVDDNFDFETWLKYIVRWQVSGEDGIQARSLGVAFKDLRVVGIGARASFQPTVGSMFSPVAIMKSINTMRHPPFRDILSGFEGVVTPGEMLLVLGRPGSGCSTFLKTIANQRRDYHAVHGDVHYDSFTPEDIAERYRGDVIYCPEDDVHFPTLTVEQTLSFAATMRTPQKRLANQSREEYTKLVIEVLMRIFGLGHARNVVVGNADIETISGGEKKRVSIAEALACRGRIHVWDNSTRGLDASTALEFIRALRIATDIARVTTIVSLYQAGEQLYNHFDKVCVINEGKMAYFGPAKNARQYFIDMGYEPHD…
jgi|Paxru2|11683|_Paxillus_adelphus_Ve08.2h10_Agaricomycetes	MYPPQGLEPRAPKQSLSQEQLPDTDWGSPPLSPISSQSHVPLDFFDFIRFQEFHVTLLHAGSTVDIEAQPHAPVKVSGPRSLSSAFNAVAGGAFDFETWLKDIVKRSGEEGVQARVLGVAFKDLRVVGIGARASFQPNVGTIFSPFAIMRSINTMRHPPVRDILSGFEGVISPGEMLLVLGRPGSGCSTFLKIIANQRRDYHTVHGNVHYDSFTSEDIAERYRGDVTYCPEDDVHFPTLTVEQTLSFAATMRTPQKRLANQSREEYRKLVVEVLMHIFGLGHARNVVVGNADIEGISGGEKKRVSIAEALACRSRIHVWDNSTRGLDASTALEFIHALRIATNITRVTTIVSLYQAGEQLYNHFDKVCVINEGKMAYFGPAENARQYFIDMGYEPHNRQ…
jgi|Paxru2|1714668|_Paxillus_adelphus_Ve08.2h10_Agaricomycetes	MDGIQARELGVMFKDLRVVGIGARALFQPTVGSIFSPNAIMRSINAMRRPPVRDILSGFEGAVAPGEMLLVLGRPGSGCSTFLKTIANQRGDYHAVHGDVHYHSLTPKDIAERYRGDVIYCPEDDVHFPTLTVEQTLSFAATMRTPQKRLANQSREEYTKLVVEVLMRIFGLAHARNTAVGNAVIRGISGGEKKRVAIAEALSCRGKIHAWDNSTCGLDASTALEFVRALRIATDIGRVTTIVSIYQAGEQLYNLFDKVCVINEGKMAYFGSVKDAKQYFIDMGCEPHNRQTTPDFLVAVTDPSGRKVRPGYEGTVPRTADDMASYFKNSPLGQLNRSSLDSYLNLYVNKPELKRAYDASAASEHAHHALKNHAYTLSVPMQVRTVMRRRWQILKGDWV…
jgi|Paxru2|1810726|_Paxillus_adelphus_Ve08.2h10_Agaricomycetes	MHPPGLEPHPQEQLLKTSSHSAPQSPIGSQSQVPLDFFDPVGVQELQRTLTSHRVGSRIDIEAQPHAPRKASGIQLHSSASTAIDEDDWDFETLLKDIVRRSGQDGIRARELGLMFKDLRVVGIGARASFQPTVGSIFNPKAIMRSINTMRHPPIRDILSGFEGVVTPGEMLLVLGRPGSGCSTFLKTIANQRGDYHAVLGDVHYDSFTPEDIAQRYRGDVVYCPEDDVHFPTLTVQQTLSFAATMRAPRTRLANQSRQDYTNLVVEVLIRIFGLEQARHMVVGDAAIRGISGGQKKRVSIAEALSCRSKIHAWDNSTRGLDASTALEFVRALRIATDIGRVTTVVSIYQAGEQLYNLFDKVCVINEGKMAYFGPAKDARQYFIDMGYEPQNRQTTPDF…
jgi|Paxru2|826636|_Paxillus_adelphus_Ve08.2h10_Agaricomycetes	MLPLHSQSESSESEPVLPHILPSAERLTDLGNTEYINALLDLADPPVSLTGPKKQRPGRNRPRAATSASHVNLDYFDPQGVGALRQTLSRISVAPGERSRNEHSRMGELLPELSSRQSASLDNESFDFDNVLRDILKRRDESDIKSRELGVLFDRLRVVGKGASASFQPTLGSLLNPINIARGIQSLRHPHLRNIIDGFQGVVRPGEMLLVLGRPGSGCSTLLKVLANQRDEFYAVEGQVHYNSFSPAAIHFHHRGDVKYCPEEDIHFPTLTVEQTISFAAKTRVPQARADGITRKEYWLQVTDILTTLFGLRHVRKTPVGDAALRGISGGEKKRVSISEALATRSLVTSWDNSTRGLDASTAVENVRALRIATDVCRLSTIVSIYQAGESLYQLFDKV…
jgi|Pench1|10679|_Penicillium_chrysogenum_Eurotiomycetes	MSETSESPERKIQDREIPVYRPNGRSLGVLFSNITALGGGNSSQTVSDLQKILTDIVMWPIKTVRQLTQGEAHMASSIVEDVSGVIFPGELMLVLGRPGAGCSTVLRLIANQRETYQDVHGCVEYGGLSSAEMRTRYRSEVLYCAEDDIHFANLSVKDTMDFAMRVRKPYEHSEPVTQFSQNMTDSILASLGLSHTKDTIAGDAFTRGVSGGERRRISLAEVLAVNPVLASWDNPIRGLDSSSALSFLDLLRAMSRQTGMASAATIYQASEAMFEFFDRVMLMYEGKMIFCGPATRAKEYFIALGFSCPERQTTADFLTAVTSPSERVFQDTYTGPRYETAEALARAFRNSKEYQQLQEEMKRYKEQVASDQSITCSFEEEFRRTRSRFVSKSSSEISS…
jgi|PenchWisc1_1|141378|_Penicillium_chrysogenum_Wisconsin_54_1255_Eurotiomycetes	MSETSESPERKIQDREIPVYRPNGRSLGILFSNITALGGGNSSQTVSDLQKILTDIVMWPIKIVRQLTQGEAHMASSIVEDVSGVIFPGELMLVLGRPGAGCSTVLRLIANQRETYQDVHGCVEYGGLSSAEMRTRYRSEVLYCAEDDIHFANLSVKDTMDFAMRVRKPYEHHEPVTQFSQNMTDSILASLGLSHTKNTIVGDAFTRGVSGGERRRISLAEVLAVNPVLASWDNPIRGLDSSSALSFLDLLRAMSRQTGMASAVTIYQASEAMYEFFDRVMLMYEGKMIFCGPATRAKEYFIALGFSCPERQTTADFLTAVTSPSERVFQDTYTGPRYETAEALARAFRNSKEYQQLQEEMKRYSEQVASDQSITCSFEEEVRRTRSRFVSKSSSEISS…
jgi|Pencop1|5931|_Penicillium_coprophilum_IBT_31321_Eurotiomycetes	MSSNDSTPSSELDLENAGNKSNQLPVYRHDGRRLGVAFDDVTVQGHTGSNRTVMDLPEIFVQIIRAPLHLINHKIYKQTRPSRSIVQGVSGVVFPGETMLVLGRPGAGCTTVLKIIANNRESFQAVTGKVTYGGISAREMAQMFKSEVIYSSEDDVHFPTLPVKDTLEFGLKLRKPAKKPMKDGKFSAELSARLMDALGIAHTKDTIVGDPFIRGVSGGERRRVSLAEAMAVNSTLVCWDNPIRGLDSSSALEFLRLLKRMSRATGMTNVVTLYQASETMYRECFDRTIVMYDGRMIFSGKMTDAKRYFEDLGFYCSDRQTTPDFLTSITSPAERTIREDYHGPFYLDPSSLAQAFIQSPHFAQLQKELVEYTYLSQANPSFQEDFRAEVGQVRSSMVL…
jgi|Penfla1|5223|_Penicillium_flavigenum_IBT_14082_Eurotiomycetes	MSETSESPERKIQDREIPVYRPNGRSLGILFSNITALGGGNSSQTVSDLQKILTDIVMWPIKTVRQLTQGEAHTTSSIVEDVSGVIFPGELMLVLGRPGAGCSTVLRLIANQRETYQDVHGCVEYGGLSSTEMGTRYRSEVLYCAEDDIHFANLSVKDTMDFAMRVRKPYEHPGPVSQFSQNMTDSILASLGLSHTKDTIVGDAFIRGVSGGERRRISLAEVLAVNPVLASWDNPIRGLDSSSALSFLDLLRAISRQTGMASAVTIYQASEAMYEFFDRVLLMYEGKMIFCGPATRAKEYFIALGFSCPERQTTADFLTAVTSPSECVFQDTYTGPRYETAEALARVFRNSKEYQQLQEEMKRYSELVASDLSITCRFEEEVQRTRSRFVSKSSSEISS…
jgi|Pennord1|6409|_Penicillium_nordicum_DAOMC_185683_Eurotiomycetes	MSFVDSTPSSDASRSDSKPSFPTQQVDFHVDLEKRDNASNQLPVYRHEGRSLGVAFDNIKVQGQSGGQRTVLDLPQILRNILQAPLSLFSKLVSQQTTPRSTIVQGVSGVLLPGETMLVLGRPGSGCTTVLKVIANNRDSFVAVDGEVHYGGIKAQEMNQGLKPEVVYSSEDDLHFPTLPVKDTLDFALRLRKPAKYPGKDAQFSAELTDKLVNALGIAHTKNTIVGDSFTRGVSGGERRRVSLAEAMAVNSTLVCWDNPIRGLDSSSALEFLHVLKRMSKATGMTNVVTLYQASETMYRECFDRTIVMYDGRMIFSGRVGEAKRYFEDLGFYCPDRQTTPDFLTSVTSPAERRIRNDYQGPVYLDSESLAQAFCQSPHYAQLQQQIHQYSRSTETNET…
jgi|Penpol1|7232|_Penicillium_polonicum_IBT_4502_Eurotiomycetes	MSLVDSIPSSEASRSDSKVDLEKRDNASNQLPIYRHEGRGLGVAFDNITVQGHSEGQRTVLDLPQILGNILRTPLSLFSKLVNQETMPQSNIVQGVSGVLLPGETMLVLGRPGSGCTTVLKVIANNRDSFASVDGEVHYGGIKAQEMSQGLKSEIVYSWEDDLHFPTLPVKDTLDFALRLRKPAKYPGNDAQFSAELTDKLVNALGIAHTKKTIVGDSLTRGVSGGERRRVSLAEAMAVNSTLVCWDNPIRGLDSSSALEFLRVLKRMSKATGMTNVVTLYQASETMYRECFDRTIVMYDGRMIFSGKMTEAKRYFEDLGFNCPDRQTTPDFLTSVTSPAERKIRNDYRGPLYLDPESLAQAFRQSPHYARLQQERGLYSRSTETNATTQDEFRREVGR…
jgi|Penth1|211429|_Penicillium_thymicola_DAOMC_180753_Eurotiomycetes	MSFVDLTSSSEVDLEKRDNASNQLPIYRHEGRGLGVAFDNITVQGHSGGQRTVQDLPQILGNILQTPLSLFRKLVSQQATPRSNIVQGVSGVLLPGETMLVLGRPGSGCTPVLKVIANNRVSFAAVDGEVHYGGIKAQEMTQGLKSEVVYSSEDDLHFPTLPVKDTLDFALRLRKPEKYPGNDAQFSAELTGIAHTKNTIVGDSFTRGVSGGERRRVSLAEAMAVNSTLVCWDNPIRGLDSSSALEFLRVLKRMSKATGMTNVVTLYQASETMYRECFDRTIVMYDGRMIFSGKMKEAKGFFEDLGFYCPDRQTTPDFLTSITSPAERRIRNDYRGPLYLDPESLAQAFRQSPHYTQLQQEICLYSRSTKTNATAQDEFRREVGRLRSSVAFNSAIEPA…
jgi|Penth1|233775|_Penicillium_thymicola_DAOMC_180753_Eurotiomycetes	MSFVDSTSSSDAGRSHSKPSFPTQQVDFHVDLEKRDNASNQLPIYRHEGRGLGVAFDNITVQGHSGGQRTVLDLPQILVNILRAPLSLFGKLVSQQTRPRSTIVQGVSGVLLPGETMLVLGRPGSGCTTVLKVIANNRDSFVAVDGEVHYGGIKAQEMNQGLKSEVVYSSEDDLHFPTLPVKDTLDFALRLRKPAKYPGNDAQFSSELTDKLVNALGIAHTKHTIVGDSFTRGVSGGERRRVSLAEAMAVNSTLVCWDNPIRGLDSSSALEFLRVLKRMSKATGVTNVVTLYQASETMYRECFDRTIVMYDGRMIFSGRMREAKRYFEDLGFHCPDRQTTPDFLTSVTSPAERRIRNDYQGPLYLDSESLAQAFCQSPHYAQLQEQIHQYSRSTETNAT…
jgi|Perma1|241565|_Periconia_macrospinosa_DSE2036_Dothideomycetes	METPRSNSSHPETEKKTSKIANEDNSAIRTLIEKQGSGNAHLTHVPVSWRGLNVSAPDTGAVTVKTLPRACLNTFGIDQFNVVKNFLFPRGFGEIKRRNLLEDFTGIVKPGEMLLVLGRPGSGCSTFLRTLANRTSLDVHGDKHYAGIASAEFAKSHRRDTIYLPEEDQHIAALSVRQTLQFALRMSLPSEVRTEAMVEELVSSMAEMFGISHALDTPVGGAFMPGVSGGERKRVSIAEVLAAGSSVQCFDNSTRGLDSSTALDFVKALRALTNVGNRTTMATLYQAGETLYNYFDKVLVIYEGRQAFFGKIGDARKYFEELGFVRPEGQTTSEFLSYVTDRTHREATPGSVAANMHTAADFAVTFKNSQYCTNLIREIDDSLADSRDSQMIKSKGTAS…
jgi|Perma1|671959|_Periconia_macrospinosa_DSE2036_Dothideomycetes	MEKSHVPLNNNTAGEDTEGTTFEAIHASGRQVDNDSISTTSAAGSTAVPTPEKNHHTGGVNVSRAVADFAELNRELSRTSHLSRVQSRRSQKGAAADVEKAVDESSEEPFDLQTVLRGNRDEEEMAGIKSKQIGVSFDGLTVRGIGGVKNYIKTFPDAFVSFFNVYDIAKGLLGLGKKGREFDILKDFKGVVKPGEMCLVLGRPGSGCTTFLKVIANQRYGYTGVDGKVLYGPFESNLFEKRYRGEAVYCEEDENHHPTLTVGQTLDFALETKVPGKRPAGLSRQDFKTRVVDLLLKMFNIEHTRNTIVGNPFVRGVSGGERKRVSIAETMITGASVISWDNSTRGLDASTAVDYARSLRVLTDIYKTTTFVSLYQASENIYKCFDKVLVIDSGRQVYF…
jgi|Phaal1|868|_Phaeoacremonium_aleophilum_UCRPA7_Sordariomycetes	MDKDIEKQELANLQPERSTMSDKEIVDPPPRSSTSSDTRNPENDLEEVHRNNPNGLSRVHTGVSVEQAVADFAELQRELSGMSRASRVSSRRKETHADEEKGNGAVTESPSEDEQFDLETALRGGLAAEQEAGIRPKHIGVYWNDFTVKGMGGFTNYVKTFPDAFKDFFDVVTPVMGLLGLGKKGVEATLLDNFRGVCKPGEMILVLGRPGSGCTTFLKSIANQRYGYTGVTGEVLYGPFTAQEFDQYRGEAVYNAEDDLHHATLTVEQTLAFALDTKTPKKLPAGLSKSQFKEGVITTLLKMFNIEHTRNTVVGGPFVRGVSGGERKRVSIAEMLITNACILSWDNSTRGLDASTALDFVKSLRVQTDLYKTSTFVSLYQASENIYKQFDKVLVIDSG…
jgi|Phaca1|160137|_Phanerochaete_carnosa_HHB_10118_Sp_Agaricomycetes	MIPGLEVGDGPFDLERFLRAVMKQLDEAEIIKTRELGVLFQDLRVLGTGPSVSYQPTVGAVFDIRARLQAIREKRHPTTRELLAGFEGVVRPGEMLLVLGRPGAGCSTLLKVLANQRSGYHDIQGAVHYDALSPEDLDKHFRGDVQYCPEEDIHFPTLTVEQTLKFAATTRTPHTRLGSRSREEYECLMVDVLTTVFGLRHVKDTKVGDAYTRGISGGQRKRVSLSETLATRSLLNCWDNSTRGLDASTALEFIQALRIATDVTRQATIVSIYQAGESLYELFDKVCVIYEGKMAYFGPANRARQYFIDLGYEPANRQTTADFLVAVTDPNGRIPRAGVTNRPRTAFEFAEAFKRSAVCELNRKDMLEYQANFVGNPTRESKYRESAYMEHAKHTSKKS…
jgi|Phaca1|259626|_Phanerochaete_carnosa_HHB_10118_Sp_Agaricomycetes	MSDQASLSAPAQGEERDQVPELPVGLSAHPSAANLHSYRSNESLHSTIEVVHHTPAGNTPAGSHPNVNLTMFDPAGVNGLSRTLSHISLPPDTTTAPGAKSMESVSSHGTAVGEAFDLEKVLKGLLRKGDEAGLPKRELGVSFEDLRVVGLGAAATYQPTLASMLNPLNALRKINRARHPALRDILSGFYGVVRPGEMLLVLGRPGAGCSTLLRTLANQRDEYYAIEGEVHYDSFTSEEIHKSYRGDVQYSPEDDVHFPTLTVGQTLNFAAKTRTPHSRISGHSRDDFVKLTTDIVTTVFGLRHVRDTLVGDAAVRGVSGGEKKRVSISEALATRSVINSWDNSTRGLDSSTALEFVQALRMATEIARSTTIVSIYQAGESLYKLFDKVCVINQGKMAY…
jgi|Phach1|5156|_Phaeomoniella_chlamydospora_UCRPC4_Eurotiomycetes	MASTLGPQDPEKQHGQNPNDHPQTETSPVDQGVTRQTDTANELEQYEKGRESVRNSNTNGFVSTSPGVDVDRAEHEFADLEREFSRLSQISRKESMKKHAKPRAKDLEKAGSSTEASDEEPWDLEDTLRGNRQADHEAGIKAKRIGVIWENLTVRGIGGTKNFVRTFPDAFISFLNVPGTIMHILGYGKKGREFNILQDFRGVAKPGEMVLVLGRPGSGCTTFLKVIANQRFGYTSVNGEVLYGPFDSDTFKKRYRGEAVYNQEDDIHHPTLTVGQTLAFALDTKSPAKRPVGMTKTQFKEKVVDLLLKMFNIEHTRNTIVGNQFLRGVSGGERKRVSIAEMMVTSSTVCAWDNTTRGLDASTALDYAKSLRIMTNIYKTTTFVSLYQASQNIYEQFDK…
jgi|Phchr2|131145|_Phanerochaete_chrysosporium_RP_78_v2.2_Agaricomycetes	MSTVSAGSSSAYPNRTAVELDHFDPAGMKQLKQTASRRTADGTAAASSSDFTLHGLEIGDGPFDFEKFLRGVMKQIDNARAIKTRELGVHFKDLRVVGVGASVSYQPTVGSLFNFRAYADALREARHPATRDLLSGFDGVVRPGEMLLVLGRPGAGCSTFLKTLANQRAGYHAVEGTVHYDSLSPEDIAKHFRGDVQYCPEEDIHFPTLTVEETLRFAATTRTPQTRLDDTSRVEFERLVIEVLTTVFGLRHVKDTKVGNEYVRGVSGGQRKRVSLSEALATRSLLNCWDNSTRGLDASTALEFVQALRIATDIAHQTTIVSIYQAGESLYELFDKVCVINEGRMAYFGPANQARQYFIDLGYEPANRQTTADFLVAVTDPNGRIPRPGVTNQPRTAAE…
jgi|Phchr2|2986756|_Phanerochaete_chrysosporium_RP_78_v2.2_Agaricomycetes	MSDLAPLAAQGAGEERDQVPELPLGPSVAGAYANAAVHNTDSAHSSPAVPHSPGPHHGSHSNVDLHTFDPAGVNRLGRTLSRLSQEPTEGTKVPGRRSVESESSHETAVDDSFDLAKTLQDLLQKGGEAGLHKRELGVSFEGLRVVGLGASATYQPTLASMLNPLNIIQKINSIRHPALRDILSDFYGVVRPGEMLLVLGRPGAGCTTLLRTLANQRDEYYAVEGEVHYDSFTPEEVHKYYRGDVQYSPEDDVHFPTLTVGETLEFAAKTRTPHSRLPGHSRDDYVRLTTDIVTTVFGLRHVRDTLVGDAAIRGVSGGEKKRVSISEALATRSALNSWDNSTRGLDASTALEFVQALRIATDLIHMTTIVSIYQAGESLYKLFDKVCVIYEGKMVYFGP…
jgi|Phcit1|186758|_Phyllosticta_citribraziliensis_CBS_100098_Dothideomycetes	MSEKRVSVSQDKSTDTEKGTANASGPFDLEAALRGQKSEAEEAGIKGKRIGVIWENLTVKGMGGVKTYVKTFPQAFVSFFNVYETAVNLLGLGRKGTEFNILQDFYGVTKPGEMVLVLGRPGSGCTSFLKVIANQRVGYTGIDGEVLYGPFDAEHFGKRYRGEAVYNQEDDVHHPTLTVGQTLDFALDCKVPGTRPGGIGRHEFKEKVIDMLLKMFNIEHTKRTNVGNAFVRGVSGGERKRVSIAEMMVTNAAVCSWDNSTRGLDASTALDYAKSLRILTDIHKVTTFVSLYQASESIYEQFDKVMVIDSGRMAYYGPIQEARGYFEGLGFLEKPRQTTPDYLTGCTDPFEREYQPGRSADNVPSTGEALAEAFNKSDIAARNKAEMAEYRDQIKQEKQ…
jgi|Phcitr1|346506|_Phyllosticta_citrichinaensis_CBS_130529_Dothideomycetes	MDAEREIQTTSVNTSTAFSSTAFEGNQTTVERTVVNSGASEKGSHDGNTLKSESSININDGVDVDRAEAAFRTLSREFTTMSEKRVSVSQDKSTDTEKGTANASGHFDLEAALRGQRSEAEEAGIKGKRIGVIWENLTVKGMGGVKTYVKTFPQAFVSFFNVYETAVNLLGLGRKGTEFNILQDFYGVTKPGEMVLVLGRPGSGCTSFLKVIANQRIGYTGIDGEVLYGPFDANHFGKRYRGEAVYNQEDDVHHPTLTVGQTLDFALDCKVPGTRPGGIDRHEFKEKVIDMLLKMFNIEHTKRTNVGNAFVRGVSGGERKRVSIAEMMVTNAAVCSWDNSTRGLDASTALDYAKSLRILTDIHRVTTFVSLYQASESIYEQFDKVMVIDSGRMAYYGPI…
jgi|Phisc1|579567|_Phialocephala_scopiformis_5WS22E1_Leotiomycetes	MSEKETYEPSPKALEESTTGAAPTTARTSIDTATDTESIRENVRHANPNGFSSTSQGVNIKAAEAEFATLQRELSGISQASRKLSRTQSRKVASEKDVEKTASDGSTTEEEPFDLEHVLRGNHTAEQESGIRSKHIGVVWENLTVSGTGGVTNFVKTFPDAFVSFFNVVETAMHLFGVGKKGREVNILKDFKGVVHPGEMVLVLGRPGSGCTTFLKVIANQRFGYTGVDGEVLYGPFDATTFAKQYRGEAVYNQEDDVHHPTLTVGQTLGFALDTKTPGKRPHGMSKADFKDRVITTLLKMFNIEHTRNTIVGNPFVRGVSGGERKRVSIAEMMVTSGTVCAWDNSTRGLDASTALDYAKSLRVMTNIYKTSTFVSLYQASENIYKQFDKVLVIDAGRQ…
jgi|Phlbr1|148356|_Phlebia_brevispora_HHB_7030_SS6_Agaricomycetes	MTASEHDLAPGSVADDEKKDFDDAYVQESPKLDTNGESVGADGARFFDPEGMSAVHRSLTRLSESLRSSRKRTHTADSGPANDLTHIHSHVSTFQHGTNADGPDIDPEADSDNESDSTLTLTNVQVGDGTFDFERFLKNLIRRLDKSDTSRPRELGVLFRNLRVAAPSSQSASSLPEQPSVASLLDAVRLLLNPPALFKTIQRLRHAPETNILYGFEGVVRPEEMLLVLGRPGSGCSTFLRTLASHPSLDTLRPHGTLLYDSLTAPPASSGASDAPPAPIPQSYRGDLHYSPEADEHLPTLTVAQTLEFAAFCRTPAARARPPPSAAHSNRPEAQSHASRKLCVNLMVEVLLTIFGLRHVRDTVVGNEWIRGISGGQRKRVSIAEAMAGRARVSCWDNS…
jgi|Phlbr1|27511|_Phlebia_brevispora_HHB_7030_SS6_Agaricomycetes	MSGVGETTGSDASAPSRSAPDSPATKSGDGENSEHAYHPLQDVQHLPKYGRHRWHHRDHDHQHKKLDVRHFDPLGIERLCRTLTLHGRPSGERFVVDESFDLSKTLRDFMDKLHEQDGGKRRELGVMFDNLRVVGAGASANYQPTLGSMLSPFSFMEKAHNLRHPSLRDIVSGFYGVVRPGEMLLVLGRPDAGCSTLLRVLANQRSEYHAVEGDVFYDSFTPAEIKKHYKGDVQYSPEDDVHFPTMTVEQTLRFAAKTRLPSHRVDDLSRDESVRIMTDIALTILGLQKARNTLIGSASIQGISGGEKKRVSLGEALVTHSLLTCWDNATRGLDASTALEFIRALRIATDLMRTTTIVSLYQASESLYELFDKVCVIYEGKMVYFGPADRARQYFIDVG…
jgi|Phlcen1|3783|_Phlebia_centrifuga_FBCC195_Agaricomycetes	MSATAPEQLASYEDGDLVPELPVGPLATNANRTSPRVANHEPSGFANLGRTVSHTSSVDVGHFDPSGVEQLRRTYSRPAGHNSHAGSAVDSTNETVVMDDSFDLAKILRGFMDKASESEKIHCRELGVMFKDLRVVGLGAGATYQPTLGSMLNPLNIVQQINNIRHPALRDILSGFYGVVRPGEMILVLGRPGAGCSSFLRTMANQRHEFHAVEGEVHYHSFSPEQIDKYYRGDVQYCPEDDVHFPTLTVEQTISFAAKTRTPQHRVDERTRAEYNATMTDIVTTVFGLRHVRGTLVGDAAIRGVSGGEKKRVSISEALATRSLINSWDNSTRGLDASTALEFVQALRIATDIGRMSTIVSIYQAGESLYDLFDKVCVIYEGKMAYFGPANRARQYFID…
jgi|Phlcen1|5397|_Phlebia_centrifuga_FBCC195_Agaricomycetes	MTSLPTEPDSGNSDQHPPSTPKPAFFDPQAISDLRKTVSRMSEHPQHDEEQTGQDELAVPRSRTRTSSVSGSDLTLTNVNLDVGPFDFEKFLQSLIKRLDKSAHIKRRELGVLFKDLRVVGLGASMSYQPTLASQFSPSNFLNTIHKLRHPPTRDLISGFEGVVRPGEMLLVLGRPGAGCSTFLRALSSQHSTFHSLSGTLAYDSLPSSSSSSLAIPSAYKADVLYCPEEDLHFPTLTVAETLAFAAYTRTPARKSRPDISHAKTSAGKHGGPIPGKNEDAASREECVDLMVEVLLTVFGLRGVRDTKVGDAWVRGVSGGQKKRVSICEALASRGRVCCWDNSTRGLDASTALEFVQALRIATDIARMTTVVSIYQAGESLYDLFDKVCVIYEGKMAYY…
jgi|Phlgi1|102023|_Phlebiopsis_gigantea_Agaricomycetes	MASLQGNQASVAVETHPARRGTDEPRSSSETVSPSCKGKSSTHIPTQPSVFAAGQSTPTRPTVDLDFFDPAGMQELQRTLTNQSQVAKNPSHSDLTLNGLEIGDGPFDLEKFLRKIMKQMDAADNVQRRELGVLFQDLCVVGTGASVSYQPTVASFFDIKSHLRAFQNLRHPATRDILSGFEGDVRPGEMLLVLGRPGAGCSTLLKVLANHRSDYHSIEGTVHYDSLTPDEITKHFRGDVQYCPEDDVHFPTLTVEQTLRFAAATRTPSQRLDGRSREDAVKLLVDVLTTVFGLRRVRDTKVGDAWVRGISGGQKKRVSLSEALATRSLLNCWDNSTRGLDASTALEFVQALRIATDVARMTTIVSIYQAGESLYKLFDKVCVIYEGRMAYFGPANKAR…
jgi|Phlgi1|130987|_Phlebiopsis_gigantea_Agaricomycetes	MADPAQLEERDKVPELPSGPSVAGAYAHAAIHNHDARRSEDSTDEKHIHGPTCNHSTVDVGFFDPAGVHQLGRTLSQMSQDPAATRRGRSEAASSIETVVNNDEKFSLEKVLKDRLQKGSEAGLRRRELGVSFEDLRVVGLGASATYQPTLGSLLNPKTIVESIQGIRHPATRDILSGFYGVVRPGEMLLVLGRPGAGCTTFLRNLANQRGEYYSVEGEVHYDSFTPEEVKKFYRGDVQYSPEDDVHFPTMTVGQTLEFAARTRTPSTRLPGMTRDEHVKMEVDIATTVFGLRHVRDTLVGDASIRGVSGGEKKRVSISEALVSRSIINSWDNSTRGLDASTALEFVQALRIATDLVRMTTIVSIYQAGENLYSLFDKVCVINEGKMAYFGPADKARQY…
jgi|Phlrad1|148359|_Phlebia_radiata_Fr.__isolate_79__FBCC0043__Agaricomycetes	MTVNETNQEPTSDIEDEVKTPIQSSTKPAEPANAERAQFFDPEGFPAIHRSLSRLTESLRSDRENAHDTNIGPSVTRQASHFSYHDPINPIHESPDNDSVSTSELTLTNVNVGDGSFDFEQFLKNLVRKLEKSDATRPRELGVLFRNLRVSASSWQLAGSLPQQPSVSSIFELVSLPFRPRALLNVIHAIRHPQRKNILSGLEGVLRPEEMLLVLGRPGSGCSTFLRTIASHPSLGNLKVQGTLVYDSLTVPQANPDDSPTPLPKSYRADLHYSPEADEHLPTLTVAQTLQFAAWCRTRAALSRPPSSNPDASGSELRGRSPASRELCVDLMVEVLLTIFGLRHVKDTIVGNEWVRGISGGQRKRVSIAEAMAGRARVCCWDNSTRGLDSSTALEFVQA…
jgi|Phlrad1|153181|_Phlebia_radiata_Fr.__isolate_79__FBCC0043__Agaricomycetes	MSSPEPLQQGEENDTVPELGHTPALAHSNVHHHSPKVSSPKVNYQGGPDLGRTTSHASSVNVDFFDPEGVQHLRQTLSRISAAGGERTQSIPSSADTAVMDEKFDFEKVLRGMMEKVHEDDKIMKRELGVMFKDLRVVGLGASATYQQTLGSLLNPMNILKQIHNVRHPAVRDILSKFYGVVRPGEMLLVLGRPGAGCTTLLKVLANQRTEYHAIEGDVHYHAFTPAEIQKHYRGDIQYCPEDDVHFPTLTVQQTLTFAAKTRTPRYRVDGRTREEYNRTIVEILSTVFGLRHVQQTLVGDAAIRGVSGGEKKRVSISEALATRSLITSWDNSTRGLDASTSLEFVQALRIATDIARMTTIVSIYQAGESLYQLFDKVAVIYEGKMAYFGPADRARQYF…
jgi|Phoaln1|1734704|_Pholiota_alnicola_AH_47727_Agaricomycetes	MSDSQPPLLNDIEEETPSRTISRAPSQPTLLGIDTPVQPTSSKDEEDDHRHHLHHEHPPHASGKPEFSRQRRNSSVSHVDVDFFDPAGVLELRRTLTRRNEEEKREQARRSSESSTATLRVLDEPFDFEKTLRRAVRKREDAQIKARSLGIGFRDLRVVGVAASNSFLPTLGSFFNPQVILEKVQHARHPNLRDILSGFEGVVKPGEMLLVLGSPGSGCSTLLKTLANHRQEYHSVHGDVHYDSITSEDLRKHFRGDVQYCPEDDVHFPTLSVDQTLRFAAAARTPRVRPGGSRKDYAGVLTTVLATIFGLRHTLTTPVGDAAIRGVSGGEKKRVSIAEGLASRSCIGAWDNSTRGLDASTALEFVRALRVATDTFEQTTLVSIYQAGESLYEYFDKVC…
jgi|Phoaln1|1762584|_Pholiota_alnicola_AH_47727_Agaricomycetes	MSKSQPPASLNDIEEETPSGTVSRVPSQPTLSGLDTTVQRTPSKDEEYNHHHHHHEHHEHPPHASESPEFLQHRRNSSVSHVEVDFFDPAGVHELQRTVTHQNEEEKPELEPRSSESSAATLHVKEDEPFDLEKTLRRVIEKRDEAQIKARSLGIGFRDLRVVGLGASDSFLPTLGSLFNPRVILENLQHARHPNIRDILSGFEGVVKPGEMLLVLGSPGSGCSTLLKTLANQRQEYYAVHGDVHYDSITSEDLRKRFRGDVQYCPEDDMHFPTLSVDQTLRFAAAARTPRSRLGVSRKEFAGMVTTVLATIFGLRHTLTTPVGDAAIRGVSGGEKKRVSIAEGLASRSCIGAWDNSTRGLDASTALEFVRALRIATDTFEQTTIVSIYQAGESLYQHF…
jgi|Phoaln1|1846789|_Pholiota_alnicola_AH_47727_Agaricomycetes	MSDSQPPLLNDIEEETPSRTISRAPSQPTLLGIDTPVQPTSSKDEEDDHRHHLHHEHPPHASGKPEFSRQRRNSSVSHVDVDFFDPAGVLELRRTLTRRNEEEKREQARRSSESSTATLRVLDEPFDFEKTLRRAVRKREDAQIKARSLGIGFRDLRVVGVAASNSFLPTLGSFFNPQVILEKVQHARHPNLRDILSGFEGVVKPGEMLLVLGSPGSGCSTLLKTLANHRQEYHSVHGDVHYDSITSEDLRKHFRGDVQYCPEDDVHFPTLSVDQTLRFAAAARTPRVRPGGSRKDYAGVLTTVLATIFGLRHTLTTPVGDAAIRGVSGGEKKRVSIAEGLASRSCIGAWDNSTRGLDASTALEFVRALRVATDTFEQTTLVSIYQAGESLYEYFDKVC…
jgi|Phoaln1|249061|_Pholiota_alnicola_AH_47727_Agaricomycetes	MDSHQDSTASGSAPTPEKSNDVEETFNFEGILHNIVNSRDEAGIEARELGVMFQDLRVVGLGATASHQETIGSAINPLNLVGYVKKVRHPPIRDLITGFEGVVCPGEMLLVLGRPGSGCSTLLKSLADRGEEYYAMHGEVHYDALTPADITKYFRGDVQYVPEDDIHFPTLTVAQTIRFAARMRAPRNRVGGESREEYEERVTEVLLSLFGLQHAKNTLVGDAVVHGVSGGEKKRVSICEAMACRARITAWDNTTRGLDASTALEYVKALRTATDIARLTTIVTLYQTGELLYNEFDKVCVIYEGKMAYFGSAKTARQYFFDLGYTPAHRQTTADFLVAVTDPHARIPSQVHPNVPVPRNAAEFAAAFLASETGKQNRAEVDAYREAFGLAGAGGNPEK…
jgi|Phocon1|162706|_Pholiota_conissans_CIRM_BRFM_674_Agaricomycetes	MSTPAHSTSTDPNDPQRQSAPDEHDEVSIVSPVPVAAPFVASTTGEDELGELSQHVPPPAGYTSTSPLYRPLSRVSVDFFDPKGVHSLSRAITSHELLPGPPSASEEPQSMSDTTLALPGEQPLDYERIIRNYLKKAEESDIKSRVLGVAFEHLSVVGIGASASHQPTLGSTLNLFKIFSNIRQMRKPVRREIISGFDGVVRPGEMLLVLGRPGSGCSTFLKVLANQRREFHAVNGNVYYDALTPAQVHKHYRGDVQYCPEDDVHFPTLTVDQTVRFAAKTRAPHARINNVSRDVYTRRATDIYLTIFGLNHVKDTPVGDASIRGVSGGEKKRVSITEALATRSLITSWDNSTRGLDSSTALEFVRALRIATDMFKNSTIVSIYQAGESLFEIFDKVCL…
jgi|Phocon1|932665|_Pholiota_conissans_CIRM_BRFM_674_Agaricomycetes	MSDSQPSIPLHDIVEEIPSSGTVSRVASQPTLSNVETHTSAEEYQHKHGEHPPASHHPEHHRLRRNSTVSHVEVDFFDPAGVHELQRTMTKQLEAEQAQAQVRSSSVSTDSTLRVGEDEPYDFAKVLRYAIRKRDENNIKSRTLGIGFKDLRVVGVTSANSYYPTVGSMFNPKAILENIQSARHPSLRNILDGFEGVIKPGEMLLVLGSPGSGCSTLLKTLANHRKEYYDVQGDVHYDSITSEVLNKHFRGDVQYCPEDDVHFPSLSVGETLTFAAAARTPRVRGDQTRKEFTSFIVNMLATIFGLRHTLTTPVGDNAIRGVSGGEKKRVSIAEGLSARGRVGAWDNSTRGLDASTALEFVRALRISTDNFEQTTIVSIYQAGESLYEYFDKVCVIYEG…
jgi|Phohig1|1056520|_Pholiota_molesta_CBS_144467_Agaricomycetes	MPSQPTLFGAETLEEEKDHGEHPPTTHPDFSRGRRNSSVSRVDVDFFDPAGVQDIRRTMSKQLEDSDEQAKGRPSSISTDETIRVREDEPFDLEKMLRRAVRKREEHHIKSRSLGIGFKDLRVVGVTAANSYYPTVGDLFNPKAILQNIQSARHPSLRNILDGFEGVVKPGEMLLVLGSPGSGCSTLLKTLANQRQEYYGVHGEVHYDSLTPEELSKHFRGDTLSFAAAARTPRARGGQSRKQFTNKFTTILATIFGLRHALTTPVGNNAIRGVSGGEKKRVSIAEGLAARGCVGAWDNSTRGLDASTALEFVRALRIATDNFEQTTIVSIYQAGESLYEHFDKVCVIYEGRMVYFGLASQAKKYFMDMGYEPANRQTTATSWSPSRTRTGASRARASP…
jgi|Photr1|553892|_Phoma_tracheiphila_IPT5_Dothideomycetes	MENQRVPHTDVPLTQGPTFEAIHTSAHQDGTSTRTASVYDHDSTARNSEKYPDDSQNNVRGGVNVQRAEAEFAELSKELSRASNISRRLSRVQSRKSHKGHATADVEKGSTGGPDDADEPFDLERTLRGRSEEEEAAGIKSKRIGVSWDGLTVSGIGGVKNYVKTFPDAFVSFFNVFETAVNLLGLGKKGKEFDILKDFKGVAKPGEMVLVLGRPGSGCTTFLKVIANQRYGYTKVDGKVLYGPFEANFFEKRYRGEAVYCEEDENHHPTLTVGQTLDFALETKVPGKRPAGLSRRDFKARVVDLMLKMFNIEHTRNTIVGNPFIRGVSGGERKRVSIAETMITGASLMSWDNSTRGLDASTAVDYARSLRVLTNIYKTTTFVSLYQASENIYKCFDKV…
jgi|Phy27169|314089|_Phyllosticta_paracitricarpa_CBS_141357_Dothideomycetes	MSEKRVSISQDKNTSDTEKGTAAASGPFDLEAALRGHKSAAEESGIKGKRIGVIWDNLTVKGIGGVKTYVKTFPQAFVSFFNVYETAVNLLGLGKKGVEFNILQDFYGVTKPGEMVLVLGRPGSGCTSFLKVIANQRIGYTGIDGEVFYGPFDADHFGKRYRGEAVYNQEDDVHHPTLTVGQTLDFALDCKVPGTRPGGIGRHEFKEKVIDMLLKMFNIEHTKRTNVGNAFVRGVSGGERKRVSIAEMMVTNAAICSWDNSTRGLDASTALDYAKSLRILTDIHQVTTFVSLYQASESIYEQFDKVMVIDSGRMAYYGPIKEARGYFEGLGYLEKPRQTTPDYLTGCTDPFEREYQPGRNADNVPSSGEALAEAFNKSDIAARNRAEMAEYREQIKHEK…
jgi|Phybl2|108983|_Phycomyces_blakesleeanus_NRRL1555_Mucoromycotina	MYIDAICEYKDLKSKLASLSRKSTNPSKLEEGNLSSEDFNLDEFLHCISNESARIGHTKKHIGVIWRDITVKGIAAEAHTISTVASLPIAIFKMMKLLIKKQDVPQKVILHNNTGFCKDGQMLLVLGRPGAGCTTLLKIISNMRGSYTSIDGDVSYGGIDPATFATHYHGQVCYNEEEDQHYPTLTAKQTLQFALRTKTPGSRLPDETRRDFVNRVLYMLGNMLGLTKQMDTMVGNAFVRGLSGGERKRLSIAEQMTTSSSINCWDCSTRGLDAASALDFVRSLRIMTDVLHKTTVATLYQASNSIFNLFDNIILLDEGYCLYFGPVEQAKPYFEQMGFFCPARKSTPDFLTGICNPLEREIQPGYENRVPQFAHEFQKIYMDSHIYKSMMVDLDEYES…
jgi|Phybl2|116724|_Phycomyces_blakesleeanus_NRRL1555_Mucoromycotina	MDASNVEAGITTSEEFKLDEFLNGVTSKLDEAGRRLKHIGVIWKNLVVKGVGAEANTIATVASFPLSILGILKNMFNKTKISEKVILRDLTGFCKDSEMLLILGRPGSGCTTLLKIISNMRKSYTDIEGEVSYGGIDPRTFAEQYRGQVCYNEEEDQHYPTLTTKQTLQFALRTKTPRARLPNETKREFVNHLLYMLGNMLGLTKQMNTMVGNAFLRGLSGGERKRLSIAEQMAASSTINCWDCSTRGLDAASALDFVRSLRVMTDVLHRTTVATLYQASNSIYDLFDKVILLDDGYCLYFGPVAQAKPYFENMGFFCPLRKSTPDFLTGICNPLEREFQPGCENSVPQFAHEFHERYLSSDIYQYMMNELEEYDALFKNDGQAQEFKEAINEEHQKRA…
jgi|Phybl2|119881|_Phycomyces_blakesleeanus_NRRL1555_Mucoromycotina	MSNYEELRRELTQQSRRKSVSAAELGASDDFDLTSFLTEQHEQGAAAGFHPKHMGVVWKDLVVQGLGADAKTISTNYTWIASTLQFWKWGRKSGHDFTILKGNDGFCKDGEMLLVLGRPGAGCTTLLRIIANMRASYTKIEGEVAYGGIEATEFSKYFRGEVCYNEEEDLHYPTLTTGQTLRFALKNKTPGKRLPNESRNEFINKILYMLGNMLGLTKQMNTMVGNAFVRGLSGGERKRLSIAEQMTTRSSINCWDCSTRGLDASSALDYVRSLRIMTDITHKTTISTLYQASDSIFNLFDKVMVLDEGRCIYFGPTETAKSFFQDMGFHCPSRKSTPDFLTGLCNANEREFRAGFEGKTPINSVQFEKAYKESDVYRSMMQERDEYEAKINQDRPAEQ…
jgi|Phybl2|170705|_Phycomyces_blakesleeanus_NRRL1555_Mucoromycotina	MSDNIHTNPSPTDTEKYEAHRRSYVNSVDTITEGAVGVRGSYGETEVNTVNIEDAIDQYEDLKRELTTLSYKASNSGKLEEGTAKSDAFDLDEFLHSVSSSADKAGHTKKHLGVIWKNLIVKGVAAEANTIPTVTSFPLGFLRSLASLVTKPKVPERDILRNLTGFCKDGEMLLILGRPGAGCTTLLKVISNLRKSYTTIEGQVSYGGIDPVTFSNHYRGQVCYNEEEDQHYPTLTARQTLQFALRTKTPGSRLPDETRHDFVDRVLYMLGNMLGLTKQMETMVGNAFVRGLSGGERKRLSIAEQMTTASTINCWDCSTRGLDAASALDFVRSLRIMTDVLHKTTVATFYQASNSVFNLFDKLIVLDDGYCLYFGPVEHAKPYFEKMGFFCPPRKSTPD…
jgi|Phybl2|177816|_Phycomyces_blakesleeanus_NRRL1555_Mucoromycotina	MSEKTHLDPEPQHKKNYNLYPHSHTGSADTVIEDAPGNQGTYGETDVNTVNIQVPEKTILHNISGFCKDGEMLLVLGRPGAGCTTLLKIISNMRGSYTEVNGDVSYGGIDSNTFADKYRGQVCYNEEEDQHFPTLTAKQTLQFALRTKTPGARLPDESRHDFVNRVLYMLGNMLGLTKQMNTMVGNASVRGLSGGERKRLSIAEQMTTSSSINCWDCSTRGLDAASALDFVRSLRIMTDVLHKTTVATLYQASNSIFNLFDKVILLDDGYCLYFGPVEQAKPYFEKMGFFCPPRKSAPDFLTGICNPLEREFQPGYENSVPQFAHEFQTRYMASDIYKTMMAELEEYENTFKSDSPAETFKQAMNEEHQKRAPSKSPFIASFYQQVIALLIRQYHLLIK…
jgi|Phybl2|178404|_Phycomyces_blakesleeanus_NRRL1555_Mucoromycotina	MEEKYDMGSVPLNQRKNYAGQYSYSNSVDTIIDNAVGSQGNYGETEVNTVNIEGAIDEYETLKRELTTLSRKATNSSKLEEGNAPADDFNLDDFLHGVSSDSSKAGHTKKHIGVSWKNLTVKGVAAEAHTISTVASLPLSIFKMMKLLIKKQDVPQKTILRNSTGFCKDGQMLLVLGRPGAGCTTLLKIISNMRGSYTSIEGDLSYGGIDPKTFATHYRGQVCYNEEEDQHYPTLTAKQTLQFALRTKTPGSRLPDETRHDFVNRVLYMLGNMLGLTKQMDTMVGNAFVRGLSGGERKRLSIAEQMTTSSSINCWDCSTRGLDAASALDFVRSLRIMTDILKKTTVATLYQASNSIFTLFDNVILLDEGYCLYFGPVSKAKPYFEKMGFFCPLRKSTPD…
jgi|Phybl2|182990|_Phycomyces_blakesleeanus_NRRL1555_Mucoromycotina	MPENIRVDQKPTVSEKYEVHHHSYANSADTIAEGDVGVQGSYGETEVNAVNIEAAMDQYEELKRELTTLSHKTSHSGKLEEGNAVSDAFDLDEFLHGVSSEADKAGHTKKHLGVVWKNLLVKGVAAEANTIATVASFPLGFLRLLISFVIKSKVPERTILRSLTGFCKDGQMLLILGRPGAGCTTLLKIISNLRKSYTTIEGQVSYGGIDPVTFANHYRGQVCYNEEEDQHYPTLTAKQTLQFALRTKTPGSRLPDETRHDFVNRVLYMLGNMLGLTKQMETMVGNAFVRGLSGGERKRLSIAEQMTTASTINCWDCSTRGLDAASALDFVRSLRIMTDVLHKTTVATFYQASNSIFNLFDNIILLDDGYCLYFGPVEQAKPYFEKMGFFCPPRKSTPD…
jgi|Phybl2|185971|_Phycomyces_blakesleeanus_NRRL1555_Mucoromycotina	MGEEYHMDSVPLNHRKQTTNRHSYTNSGDTVIEGLAGVQGNYGETEVNAVNIEDAIGEYETLKRELTTLSRKTTNTGKLEEGVAQSEEFNLDEFLHGVSDESDKAGHTKKHLGVIWRDLTVKGVAAEAHTIFTVASFPIAIFNMWKLLLKKPEVPQKVILRNNTGFCKDGEMLLVLGRPGAGCTTLLKIISNLRGSYTSIDGDVSYGGIDPGTFFNKYRGQVCYNEEEDQHYPTLTAKQTLQFALRTKIPGSRLPDETRHDFVNRVLYMLGNMLGLTKQMNTMVGNAFVRGLSGGERKRLSIAEQMTTSSSINCWDCSTRGLDAASALDFVRSLRIMTDVLNKTTVATLYQASNSIFNLFDKIILLDDGYCLYFGPVEQAKPYFEQMGFFCPARKSTPD…
jgi|Phybl2|57737|_Phycomyces_blakesleeanus_NRRL1555_Mucoromycotina	MTKQSRMTQPNAPTDAEKGQSQDFDLTDFLRNVDDETSAAGIARKHMGVIWKDLCVKGLGADAKTISTNFSVIKTFVQFWKWGKTQGTDFTILKPLNGFCKDGEMLLVLGRPGSGCSTLLRVLANMRGSYTSIEGEVTYGGIEATEFSKYFRGEVCYNEEEDLHYPTLTTKQTLMFALKNKVPGKRVPGESSKEFINKVLYMLGNMLGLTKQMNTMVGNAFVRGLSGGERKRLSIAEQMTTRSSINCWDCATRGLDASSALDYVRSLRVMTDVLHKTTISTLYQASDNIFNLFDKVMVLDEGRCIYFGPTSQAKSFFEDVGFYCPSRKSIPDFLTGLCNANEREFRPGFEGKTPLNSAQFENTYLQSEMYREMMRERDAYESQIAKDRPDEHFRQAILE…
jgi|Phycap1|374227|_Phyllosticta_capitalensis_CBS_128856_Dothideomycetes	MDAEREIQTTTVNTTTGLSSTAFESSATNEATVMTSGASEKGSDDGNTLKSESSININDGVDVQRAEAAFRTLSREFSKVSEKRVTISQDKSTLDPEKGAAGETAGPFDLESVLRGRKSEAEEAGIKAKQIGVIWDNLTVKGIGGVKTYVKTFPDAFVSFFNVFETASNLLGLGKKGTEFNILQDFYGVTKPGEMVLVLGRPGSGCTSFLKVIANQRIGYTGIDGEVLYGPFDADHFGKRYRGEAVYNQEDDVHHPTLTVGQTLDFALDCKVPGTRPGGIGRHEFKERVIDMLLKMFNIEHTKRTNVGNAFVRGVSGGERKRVSIAEMMVTNAAVCSWDNSTRGLDASTALDYAKSLRILTDIHQVTTFVSLYQASESIYEQFDKVMVIDSGRMAYYGP…
jgi|Phycit1|280158|_Phyllosticta_citriasiana_CBS_120486_Dothideomycetes	MDAEREIQTATVNTSTAFSSTAFEGNNTTITVERNVVNSGASEKGSDDGNTNKSESSININDGVDVERAEAAFRTLSREFTKMSEKRVSVSQDKNTSDTEKGTAAASGPFDLEAALRGQKSAAEESGIKGKRIGVIWDNLTVKGIGGVKTYVKTFPQAFVSFFNVYETAVNLLGLGKKGVEFNILQDFYGVTKPGEMVLVLGRPGSGCTSFLKVIANQRIGYTGIDGEVLYGPFDADHFGKRYRGEAVYNQEDDVHHPTLTVGQTLDFALDCKVPGTRPGGIGRHEFKEKVIDMLLKMFNIEHTKRTNVGNAFVRGVSGGERKRVSIAEMMVTNAAICSWDNSTRGLDASTALDYAKSLRILTDIHQVTTFVSLYQASESIYEQFDKVMVIDSGRMAYY…
jgi|Phycitr1|560524|_Phyllosticta_citricarpa_CBS_127454_Dothideomycetes	MDAEREIQTTTVNTSTAFSSTAFEGNNTTITVERNVVNSGASEKGSDDGNTIKSESSININDGVDVERAEAAFRTLSREFTKMSEKRVSISQDKNTSDTEKGTAAASGPFDLEAALRGHKSAAEESGIKGKRIGVIWDNLTVKGIGGVKTYVKTFPQAFVSFFNVYETAVNLLGLGKKGVEFNILQDFYGVTKPGEMVLVLGRPGSGCTSFLKVIANQRIGYTGIDGEVFYGPFDADHFGKRYRGEAVYNQEDDVHHPTLTVGQTLDFALDCKVPGTRPGGIGRHEFKEKVIDMLLKMFNIEHTKRTNVGNAFVRGVSGGERKRVSIAEMMVTNAAICSWDNSTRGLDASTALDYAKSLRILTDIHQVTTFVSLYQASESIYEQFDKVMVIDSGRMAYY…
jgi|Phycpc1|95013|_Phyllosticta_sp._CPC_27913_Dothideomycetes	MDAEREIQTTTVNTSTAFSSTAFEGNNTTITVERNVVNSGASEKGSDDGNTIKSESSININDGVDVERAEAAFRTLSREFTKMSEKRVSISQDKNTSDTEKGTAAASGPFDLEAALRGHKSAAEESGIKGKRIGVIWDNLTVKGIGGVKTYVKTFPQAFVSFFNVYETAVNLLGLGKKGVEFNILQDFYGVTKPGEMVLVLGRPGSGCTSFLKVIANQRIGYTGIDGEVFYGPFDADHFGKRYRGEAVYNQEDDVHHPTLTVGQTLDFALDCKVPGTRPGGIGRHEFKEKVIDMLLKMFNIEHTKRTNVGNAFVRGVSGGERKRVSIAEMMVTNAAICSWDNSTRGLDASTALDYAKSLRILTDIHQVTTFVSLYQASESIYEQFDKVMVIDSGRMAYY…
jgi|Pilcr1|7581|_Piloderma_olivaceum_F_1598_Agaricomycetes	MSALDQIKEVPRGDSPPHTSRAAIADNAVTHDFTGTHNSPQISPVLPGFRSNRGRHGSTASRISVDYFDPDGVQELRRTLTRMTTEGQEIADEVAQEPPATSSIDSKGSEASESTLAPQEGPFDFAKTLRDIVEKYAFLHTIGKRFNEVLYRRADADIKSRELGVLFEDLRVVGLGASASFQPTFGSTLNPLGIIGAIKAMRHPPLRNILTGFEGVVRPGEMLLVLGRPGSGCSTLLKILANQRAEYHAVEGHVDYDSFSPRAIEKHHRGDVQYSPEDDVHFPTLTVEQTIQFAATTRTPEVRLGGNTRKSFRIRMTDVLTTIFGLRHVKKTPVGDASIRGVSGGEKKRVSISEALATRSLITSWDNSTRGLDASTAVEFVRALRIATDTFRLTTIVSI…
jgi|Pilcr1|816614|_Piloderma_olivaceum_F_1598_Agaricomycetes	MSNPPNYEYNGGDRDSSIIPTPPPGLADTTDDDDIHVVPLHADEADDLFPTNENLNTLYSPAMQNRWSTLSRGSAVSHVDTTHFDPTGIEYSTTQNRRWSAMSRGSAVSHVDIGHFDPAGVEELRRSLQRSPPPPVQNVKLEPGAELTRQISAKSDVTLTPGDGPIDFEKTLRTIMKRRGQANHKTRELGVMFKNLRVVGLGATASYQPTLGSVVNPFNILKGLLSRQPPPIRDLLSGFEGVVQPGQMLLVLGRPGSGCSTFLKTLANQRGEYYSVEGDVHYDSLSPADIAKHYRGDVTYCPEDDVHFPTLTVDQTLRFAAKTRAPHQRLDNGTRSDFVTRLTNILETIFGLKHTKNTPVGDAAIRGVSGGEKKRVSISEALAARSMIGAWDNSTRGLD…
jgi|Pipbet1_1|890771|_Fomitopsis_betulina_CIRM_BRFM_1772_v1.1_Agaricomycetes	MALFSIFHRQRDVDGDATELLPTPDVIPGGYSAGRHQRQPSGSTSYSVQESTLAPGDEGFDFETSLRNVVEKMDRSDVKRRELGVLFENLRVVGLGESAAIQPTFGSTLHPLNWIQGIQRMRHPATRDILSGFEGVVRPGEMLLVLGRPGAGCTTLLRTLANQRGDYHAIEGDVHYDSMSHRDIEKYCRGDVQYCPEDDLHFPTLTVEQTLQFASVTRTPYGQLDATTRRRHVDVMTDVLKSVFGLRHVKDTLVGDASIRGVSGGEKKRVSISETLATRSLLTCWDNSTRGLDSSTALEFVRALRTVTDATRVATVVSIYQAGEQLYESFDKVCVVYEGRMAYFGPANKARQYFIDMGYQPANRQTTADFLVAVTDPNGRISRPGQTLLTPRTAGEFAD…
jgi|Pipcy3_1|7845|_Piptocephalis_cylindrospora_RSA_2659_single_cell_Zoopagomycotina	MAAPQDQTLVDSSGSEIQRDPSIASVPTTDPSGEFTAIPANRYHFGERSHVNVNQAQKDYDSLRRQLTKESAVSQEPGAESAAEKGEAGEFNVLSLMKSYRARQEAQGVHRVNLGLTWRDLNVYGDDVSHSEIPMFLTPIINLFDFKAHWNRIAHRSPKKFSHILHNLTGYVAEGKMLLVLGRPGSGCSTLLRVLSNETRTYKRITGDVHFSGIPAKEFAKRYRGEVQYNQEEDAHHPTLTVDQTLRFATKCKVPQNRLQKSKTSFVTTLVDNLENMYGLKAAAGTLVGNAFIRGISGGERKRLSIAEQFATRSSIDIWDGSTRGLDAASALDYVKSLRIVCDIMGKATIASIYQASEDIYNQFDRVLVIDEGRCLYHGPIADAVPYFYEIGYSKPTRE…
jgi|Pismi2|4056425|_Pisolithus_microcarpus_441_Agaricomycetes	FQREEGDDIRLRELGVMFRDLRVIGVGASTALQPTVGSQFSPRSLLSAINNWRRPPLRDILSGFEGVVRPGEMLLVLGRPGAGCSTFLKTIANQRGEYHSIEGDVFYDSLTSKDIETKYRGDVIYCPEDDIHFPTLTVEETLSFAATMRAPQTRVKGQSRKEYINMVTEVVMRVFGLGHARNTVVGNAAIRGISGGEKKRVSLAEALCCRGRISAWDNPTRGLDASTALELICALRLATDLSKCTTIASIYQAGQQLYDLFDKVCVINEGKMAYFGPAKDAKQYFIDMGYEPFDRQTTADFLVGVTDPNARKIREGFSGVPPRSAQEMATYFKSSGFAERNRSDIESYYATSVDKPELREAYAIDASAEHARHAPDNEPYIISVPMQVRAVMRRRWQVL…
jgi|Pisti2|4170918|_Pisolithus_tinctorius_Marx_270_Agaricomycetes	MSPSPQEGSAVVEAPTLEAQAPSPSPAPSAVIVDEGGADEAQPGQDVENTPEPNTSSGAALDTSDVQVPPFVPLDIPDQASVPNSHELLVGQDVGEVSEPHSSSNSQKALDVPTPPVPSIVLNRCDTQEYEPNISSGALATSEMPARRVHMAEASKHTRTTSASMLHRRSGSRSILRPLSTATFTTIGDDKDFRLEEWMKDLFRRAEDDGLKSSELGVMFRDLRVVGVGASTALQPTVGSQFNPRSLLSIINNLRHPPLRDILSGFEGVVRPGEMLLVLGRPGSGCSTLLKTIANQRGEYHSIYGDVFYDSLTSKDIETRYRGDVIYCPEDDIHFPTLTVEETLSFAATMRAPHNRLEGQSRKEYVNMVTEVVMRVFGLGHARNTMIGNAAIRGISGGE…
jgi|Pleery1|1438373|_Pleurotus_eryngii_ATCC_90797_Agaricomycetes	MHPQNQDRDQARARLDSLYEDSTVQEILTPSAPTELHTVTAGTPTPPDHPHHEHIHHHRSHRCVSHVDVDFFDRPGLAQLRRSITEKSRRRQETKAAAEASRQADTTLLTLAEGPLDLENTARIITAKSEEAGITKRQLGVLFRDLRVVGIGASASHLPTLGSVLNPFLTFERIQTARHPPLKDILSGFEGVVRPREMLLVLGRPGSGCSTLLKSLANQRGEFHHVYGDVHYDSLSPAQVAKHYRGDVQYCPEDDVHFPTLTVGQTLHFAAITRTPQTRTAGTREEHAQFMTALSTTVLGLGHTLNTYVGNNAIRGVSGGEKKRVSIAEAMMMRSRLNAWDNSTRGLDSSTALEFGRALRIMTDIVETTTIVSIYQASENLYQLFDKVCVIDEGRMAYF…
jgi|Pleery1|1483224|_Pleurotus_eryngii_ATCC_90797_Agaricomycetes	MQSTEQPHFQKPEDHLDQIPENAAASEDVSPSAPTDPNIVDSLRKTPQHPHHEHASRHGRPRRGSSVSHVDVDFFDRPGFNQLQRTLTEISRHRREQPKEDTESSTDSDVTLALGDGPFDLERTARAIAIKREEAGIKKRHLGVLFKDLRVVGIGASASHLPTLGSVLNPALIFESIQTARHPPLKDILSGFEGVVRPGEMLLVLGSPGSGCSTLLKNLANQRGEYHHVYGDVHYDSLTPEEVSKHYRGDVQYCPEDDVHFPTLTVGQTLAFAATTRTPQTRLAETREEHANFMTTLSTTVLGLRHTLNTYVGDNAIRGVSGGEKKRVSIAEATAMRSCINAWDNSTRGLDSSTALEFGRALRITTDIDRNTTIVSIYQASENLYRLFDKVCVIYEGRM…
jgi|Pleery1|1507815|_Pleurotus_eryngii_ATCC_90797_Agaricomycetes	MECNVVTSPIGDNNPAIDYFDPTGVAELRRTLSASSSIAHYHSSLPDRPPLSITQDRLRHHDGESQGRLNAQNVPAHSITAGSDETTVAPSEGSNDGVERQDGQEVDFDFDEALRDYIVRRESAGIEPRRLGVLFEELEVVGLGASARHQPTLGSLFNPTEILKGIQSRRHPPLRSIISGFEGVVRPGEMLLVLGRPGAGCTTLFKTLTNQTDSFHAVNGDVAFSSLTPDLLASRFRGDVQYIPEDDLHFPTLTVEETIRFAARCRAPAGAARVPKGEPEEKGAEEKGAEGQASQNRNHIIGVPTRQEYEKTVAEVYMTLFGLRHVRDSVVGDEKLRGVSGGEKKRVSIAEAMAARALVSAWDNSTRGLDSSTALSYLMALRVATTHLQRTTMVCLYQA…
jgi|PleosPC15_2|1035372|_Pleurotus_ostreatus_PC15_Agaricomycetes	IYRREEAGIKKRHLGVLFKDLRVVGIGASASHLPTLGSVLNPALIFESIQTARHPPLKDILSGFEGVVRPGEMLLVLGSPGSGCSTLLKNLANQRGEYHHVYGDVHYDSLTPEEVAKHYRGDVQYCPEDDVHFPTLTVGQTLAFAATTRTPQTRISETREEHANFMTTLSTTVLGLRHTLNTYVGDNAIRGVSGGEKKRVSIAEAMAMRSCINAWDNSTRGLDSSTALEFGRALRITTDIDRNTTIVSIYQASENLYRLFDKVCVIYEGRMAYFGPADRARQYFVDMGYEPANRQTTPDFLVAVTDAKGRIPRAGITNQPRSAAEFAEHFKKSELGALNKEDIESYYSEFVGSPKMAEHYKESARQERAKTARKMSPYTISVPMQIRAVMLRRVQILMG…
jgi|PleosPC15_2|1056093|_Pleurotus_ostreatus_PC15_Agaricomycetes	MRCRSVSHVDVDFFDRPGLNQLRRSLTEKSRRRQENKEAAEASRQADTTLLTLAEGPLDLENTARIIVAKSEEAGITRRQLGVLFRDLRVVGIGASASHLPTLGSVLNPFLMFERIQTARHPPLKDILSGFEGVVRPGEMLLVLGRPGSGCSTLLKSLANQRGEFHHVYGDVHYDSLSPAQVAKHYRGDVQYCPEDDVHFPTLTVAQTLHFAATTRTPQTRPAGTREEHAQFMTALSTTVLGLRHTLDTYVGNNAIRGVSGGEKKRVSIAEAMMMRSRLNAWDNSTRGLDSSTALEFGRALRIMTDIVKTTTIVSIYQASENLYQLFDKVCVIDEGRMAYFGPANRARQYFIDMGYGPADRQTTPDFLVAVTDAKGRIPRAGVTNQPRTPEEFAEYFRK…
jgi|PleosPC15_2|1060331|_Pleurotus_ostreatus_PC15_Agaricomycetes	MECNIVTSPIGDNNPAIDYFDPIGVAELRRTLSASSPIAHHHTGLSDRPPLSITQDHLGHHDGDSQGRLNGQNVPAHSITAGSDETTVAPSEASNDGVERQGGQEVGFDFDEALRDYIIRRESAGIEPRRLGVLFEELEVIGLGASARHQPTLGSLFNPMEILRGIQSKRHPPLRSILSGFEGVVRPGEMLLVLGRPGAGCSTLLKTLTNQTDSFHAVNGDVAFSSLTPDLLASRFRGDVQYIPEDDLHFPTLTVEETIRFAARCRAPAEGQSSENRNHIIGAHTREEYEKTVAEVYMTLFGLRHVRDSVVGDEKLRGVSGGEKKRVSIAEAMAARALVSAWDNSTRGLDSSTALSYLMALRVATTHLQRTTMVCLYQASDAMYALFDKVCLIYEGRMV…
jgi|PleosPC15_2|153783|_Pleurotus_ostreatus_PC15_Agaricomycetes	MECNVVTSPVGDNNPGIDYFDPTGVAELRRTLSASIPVAHHHHSIPDQPPLSTQDHPGHRDGERSNKVPTHSIAASSNETTVAFEGITDSAERQDDRELEFDFDLALQDYIVRRESAGIEPRVLGVLFEELEVIGLGASARHQPTLGSLFNPMEIWRGIQKKRHPPLKSIISGFEGVVRPGEMLLVLGRPGAGCSTLLKTLTNQTDSFHAINGDVAFSSLTPDLLASRFRGDVQYIPEDDLHFPTLTVEETIRFAARCRAPAGAARVPKGGPEGEAEGPARNHIIGARTREEYEKTLTEVYLALFGLRHVRDSVVGDEKLRGVSGGEKKRVSIAEAMAARALVSAWDNSTRGLDSSTALSYLMALRVATTHLQRTTMVCLYQASDAMYALFDKVCLIYE…
jgi|PleosPC9_1|110757|_Pleurotus_ostreatus_PC9_Agaricomycetes	MQPTEQPHFQEPEHHLDQIPENAAVSEDVSSSAPTDSNIVDSLRKTPQHPHHEHAPHHGRPRRGSSVSHVDVDFFDRPGFNELQRTLTEISRHRREQHKEDTESSTDSDVTLALGDGPFDLERTARAIVIKREEAGIKKRHLGVLFKDLRVVGIGASASHLPTLGSVLNPALIFESIQTARHPPLKDILSGFEGVVRPGEMLLVLGSPGSGCSTLLKNLANQRGEYHHVYGDVHYDSLTPEEVAKHYRGDVQYCPEDDVHFPTLTVGQTLAFAATTRTPQTRISETREEHANFMTTLSTTVLGLRHTLNTYVGDNAIRGVSGGEKKRVSIAEAMAMRSCINAWDNSTRGLDSSTALEFGRALRITTDIDRNTTIVSIYQASENLYRLFDKVCVIYEGRM…
jgi|PleosPC9_1|115205|_Pleurotus_ostreatus_PC9_Agaricomycetes	MQANGTMHPQDQDRDQTQARDSRAHLDSLYEENEDPTVPEIPTPSTPTELHTADTPTPPEHPHHEHVHHYRGHRRRCRSVSHVDVDFFDRPGLNQLRRSLTEKSRRRQENKEAAEASRQADTTLLTLAEGPLDLENTARIIVAKSEEAGITRRQLGVLFRDLRVVGIGASASHLPTLGSVLNPFLMIERIQTARHPPLKDILSGFEGVVRPGEMLLVLGRPGSGCSTLLKSLANQRGEFHHVYGDVHYDSLSPAQVAKHYRGDVQYCPEDDVHFPTLTVAQTLHFAATTRTPQSRPAGTREEHAQFMTALSTTVLGLRHTLDTYVGNNAIRGVSGGEKKRVSIAEAMMMRSRLNAWDNSTRGLDSSTALEFGRALRIMTDIVKTTTIVSIYQASENLYQ…
jgi|PleosPC9_1|44202|_Pleurotus_ostreatus_PC9_Agaricomycetes	MECNVVTSPVGDNNPGIDYFDPTGVAELRRTLSASIPVAHHHHSIPDQPPLSTQDHLGHRDGERSNKVPTHSIAASSNETTVAFEGITDNAERQDDRELEFDFDLALQDYIVRRESAGIEPRVLGVLFEELEVIGLGASARHQPTLGSLFNPMEIWRGIQKKRHPPLKSIISGFEGVVRPGEMLLVLGRPGAGCSTLLKTLTNQTDSFHAINGDVAFSSLTPDLLASRFRGDVQYIPEDDLHFPTLTVEETIRFAARCRAPAGAARVPKGGPEGEAEGPARNHIIGARTREEYEKTLTEVYLALFGLRHVRDSVVGDEKLRGVSGGEKKRVSIAEAMAARALVSAWDNSTRGLDSSTALSYLMALRVATTHLQRTTMVCLYQASDAMYALFDKVCLIYE…
jgi|PleosPC9_1|82893|_Pleurotus_ostreatus_PC9_Agaricomycetes	MEILRGIQSKRHPPLRSILSGFEGVVRPGEMLLVLGRPGAGCSTLLKTLTNQTDSFHAVNGDVAFSSLTPDLLASRFRGDVQYIPEDDLHFPTLTVEETIRFAARCRAPAEGQASENSKHIIGAHTREEYEKTVAEVYMTLFGLRHVRDSVVGDEKLRGVSGGEKKRVSIAEAMAARALVSAWDNSTRGLDSSTALSYLMALRVATTHLQRTTMVCLYQASDAMYALFDKVCLIYEGRMVYFGPSKEAKSYFEGMGWKARNRQSVPDFLVSVTDEEARIIKDANETTPAEFATYYLCSDVARRNFQDMDAFRKECGLKPRCSAAYKQSALREHGKRARRGSPYVISIFLQLQAVMRRRVLIVKGDWVTQALTTGTFVIQAVIIGTVFVNTPETTGSYFS…
jgi|Plesi1|190750|_Pleomassaria_siparia_Dothideomycetes	MLTCPLPPVGGVKNYVKTFPDAFVSFFNVYETCKSLLGLGKKGREFDILKNFKGVAKPGEMVLVLGRPGSGCTTFLKVISNQRYGYTKVDGNVLYGPFESDFFEKRYRGEAVYCEEEENHHPTLTVGQTLDFALETKVPGKRPAGLSRKEFKQKVIDLMLKMFNIEHTKNTIVGNPFVRGISGGERKRVSIAETMITGASLISWDNSTRGLDASTAVDYARSLRVLTNIYKTTTFVSLYQASENIYNVFDKVMVIDSGRQVYYGPASQARAYFQGLGFLEKPRQTSPDYLTGCTDPFEREYQKGRSAADVPSTPDDLAQAFNNSAIAARNNVEMEEYHARMAEEKHIYDEFETAVAEGKRHASKKSVYSIPFYLQLWALAKRQFLLRWQDKFSLVVSWI…
jgi|Plicr1|111694|_Plicaturopsis_crispa_Agaricomycetes	MADRQHENELDDIREEQTANTTPNNEIAEHERTPQLHHTPTHPPVTFQHGTADSGRPLARARSNSSSASHVDIGFFDPAGVNQLRRTLSHMSQQDAAAQKARSEHKGEKVSINSDETLTGGEGAFDLEKSLRSMVKKRDEANIKSRELGVYFKDLKVTGLGASASYLPTLGSMLNPLRIFESIQTMRHPPIRDILDGFEGVVRPGEMLLVLGRPGSGCSTLLKTLANQRGEYHSVTGEVHYDSLSPDDIAKHYRGDVQYCPEDDVHFPTLTVSQTLKFAAKTRAPQVRVEERTRDQYVDLITTSLSTVFGLRHAKDTPVGDAAIRGVSGGEKKRVSISEALATRSCLGAWDNSTRGLDASTALEFVQALRIATDIGRLSTIVSIYQAGESLYELFNKVC…
jgi|Plicr1|179945|_Plicaturopsis_crispa_Agaricomycetes	MDGERPPVISISSARLRTAFENENTSEPSFSNIELVNIGPKLDNVFHLSGTQGAPLRETETLVEEKGDSPFDFKSTLDKDKKQRDAMGLGGRELPVAFSGLTVTGEASGARYQPTIGSILNPVNLAKKVLELRRPTPAKPILHQFEGAVKSGEMLLVLGRPGSGCSTFLKTLANHREAYTRIDGEVVYGDGIDSKELQRRFRGDVGYSAEDDVHLPTLTVGQTLEVSTTSRTPARKARLANVTRKQFQERTIDILVNVFGLKGAVNTVVGDENLRGVSGGEKKRVSIAEMMSTRVKLGCWDNSTRGLDASTALEFARALRTATDMVNLTTVVSIYQVPDRITNVFDKICLIYEGHMIYFGPAHRARDYFVEMGFEQKHRQTTADFLVGITNPYERTARA…
jgi|Plucer1|957578|_Pluteus_cervinus_NL_1719_Agaricomycetes	MDGTKSPEATAPPLRARSSSHVSHVDVGFFDQTGVQELRKTLSRHQADAVPPGSQLESYATSMQTVDNEKALAPGRFNFEQTLRETVQKRTEAQIQARELGVMFRDLHVVGVGSTSSYQPTMGTIFSPSHIVQNIQDARHPPLRDILTGFEGVVRPGEMLLVLGRPGAGCSTLLKVLSNHRSDYHSVTGDVKYDSISPEDMQKQFRGDVQYCPEDDVHFPTLTVDQTIKFAAKMRTPRSRLVKSREEHIQLETDILTTIFGLRHAKDTVVGDAFIRGISGGEKKRVSIAEALAARSCINAWDNSTRGLDSSTALEFIQALRIATDVFRTTTIVTLYQAGESLYQHFDKVCVVYEGKMAYFGPADRARQYFIDLGYEPANRQTTADFLVSVTDPGARIPR…
jgi|Podan3|207047|_Podospora_anserina_S_mat+_Sordariomycetes	MSTEPGTGKEAIVEAVVTEKARPSPSSASSRTQNGADLVEQARRNNPNGTTRAIGGVSVEQAVSDFAQLQRELSHMSRVSRSCSHADAEKGNAQNQTSSETFEQFDLEAALRGDLDAEREAGIRPKHIGVYWDDLTVKGIGGQTNYVKTFPDAFTDFFDIISPVRKLLGFEEKGVEATLLDGFRGFCKPGEMVLVLGKPGSGCTTFLKTIANQRYGYTSITGEVLYGPFAVDEFGPYRGEAVYNEEDDVHHPTLTVEQTLGFALDVKTPGKLPAGITKQEFKDKVVTMLLKMFNIEHTRKTIVGNSFIRGVSGGERKRVSIAEMLTTNACILSWDNSTRGLDASTALDFVKSLRIQTDLYKTSTFVSLYQASENIYSLFDKVLVIDGGKQVYFGPAKDA…
jgi|Polar1|555976|_Polyporus_arcularius_Agaricomycetes	MAADPAQLESLEQRDTVPELPTATDIAGAYGQAAIHNLHEERRDRGRSGSAPSSPAMPSQSYPLTRQMSSSSRSSRVDIGFFDPEGVEQLRRTLSRQSETHGRGEGQSVHSGSTDETLSGSNDGPFDFEKTLRNLIKKLDESEIKRRELGVVFQDLRVVGLGASASFQDTLGSALNPLNLVRNIQAAMHPATRDILSGFDGVVRPGEMLLVLGRPGSGCSTLLKVLANQRQEYHRVEGDVWYDSLDPDQIEKHYRGDVQYCPEDDVHFPTLTVDQTLRFAATTRTPATRLDISRDAHVDRIVEVLETVFGLRHVKDTLVGDASIRGVSGGEKKRVSISEALATRSLMTSWDNSTRGLDASTALEFVQALRIATDIARQSTIVAIYQAGEQLYQHFDKVC…
jgi|Polbr1|1499539|_Polyporus_brumalis_BRFM_1820_Agaricomycetes	MAADPAQLESLEQRDTVPELPTATDIAGAYGQAAIHNLHEERRDRGRSGSAPSSPAMPSQNHPLTRQMSSSSRSSRVDIGFFDPEGVEQLRRTLSRQSETHGRGEGQSVHSGSTDETLSGSNDGPFDFEKTLRNLIKKLDESEIKRRELGVVFQDLRVVGLGASASFQETLGSALNPLNLVRNIQAAMHPATRDILSGFDGVVRPGEMLLVLGRPGSGCSTLLKVLANQRQEYHRVEGDVWYDSLDPDQIEKHYRGDVQYCPEDDVHFPTLTVDQTLRFAATTRTPATRLDISRDAHVDRIVEVLETVFGLRHVKDTLVGDASIRGVSGGEKKRVSISEALATRSLMTSWDNSTRGLDASTALEFVQALRIATDIARQSTIVAIYQAGEQLYQHFDKVC…
jgi|Polfu1|577006|_Polyplosphaeria_fusca_CBS_125425_Dothideomycetes	MDTNTSTAREQADGVTYESIHAHHRDSISTVDTDEREPPTEKTVHSVNSGVDVARAEADFAELNKELSRSSHISRKLSRVQSRKDVIADVEKAPASDDSSEDPFDLQAVLRGNRDEEEAAGIKSKKIGVVWDSLTVSGIGGVKNYVKTFPDSFVSFFNVYETCKNLLGLGKKGREFDILNGFKGVTKPGEMVLVLGRPGSGCTTFLKVISNQRYGYTKVDGEVLYGPFESGFFEKRYRGEAVYCEEDENHHPTLTVGQTLDFALETKVPGKRPAGLSRTEFKEKVIDLMLKMFNIEHTKDTIVGNPFVRGISGGERKRVSIAETMVTGASVVSWDNSTRGLDASTAVDYARSLRVLTNIYKTTTFVSLYQASENIYDVFDKVLVIDSGRQVYFGPAKEA…
jgi|Polsqu1|710087|_Polyporus_squamosus_CCBS_676_Agaricomycetes	MAADPAQLESLEQRDTVPELPTASHIAGAYGQAAIHNLHEEHRDRGQSGSAPSSPVAPSQGHPLTRQMSSSSHVDIGFFDPQGVEQLRRTLSRQSETQSPRVPHAGPKGQAERQSTHSGSTDETLSGSNDGPFDFEKTLRNLIKKLDESDIKRRELGVVFQDLRVVGVGASASFQETLGSAVNPLNIVRNIQGVLHPATRDILSGFDGVVRPGEMLLVLGRPGSGCSTLLKVLSNQRQEYHRIEGDVWYDSLKPDQIEKHYRGDVQYCPEDDVHFPTLTVDQTLRFAATTRTPRRRLHGSRDEHVDRVVEVLETVFGLRHVKDTLVGDASIRGVSGGEKKRVSISEALATRSLLNSWDNSTRGLDASTALEFVQALRIATDIARQSTIVAIYQAGEQLY…
jgi|Pospl1|111272|_Postia_placenta_MAD_698_R_Agaricomycetes	MLRSRSAPAKELGVMFKYLRVVGLGAVTIYQPTLGSKLNPLNVLDGIKQWRSPATRDILYGFEGVVKPGEMLLVLGRPGAGCSTFLRALANQHAEFHSVQGDIHYDSLSPQEVHRHYRGDIHYCSEEDYHFPTLTVDQTLRFAARTRTPRNQSDSSSPRDHAEKVAEHLETTFGLRHARNTVVGDAAVRGISGGEKKRVSICEGLATRSLISCWDNTHAVATLSASTALEFVRSLRSVTDRERKTTIVSLQQAGEPLFELFDKVCLIYEGRMAYFGPASRARQYFVDMGYLPTNRQTTADFLVAVTDPDGRKTQIGFDRYIPRTAHEFAGYYGKSDICPLNKADIEAYGDECIGKPHRAAVFQERSRAENESMVGVDSPYLLSSSTQAWVLLVRRLQLE…
jgi|Pospl1|112968|_Postia_placenta_MAD_698_R_Agaricomycetes	MSCSATTESTIAPGDADYDFAVSLQDVVDKCVIHRRPPAAPLPHLSCHARIDWSDVKRRELGVVFDNLRVVGLGTSAAQQPTMGSILNPVNWLSGIQHIRHPATRDIVNGFEGVVKPGEMLLVLGRPGAGCSTLLRTLANQRADFHAVLGDVHYDSLTPLDIWSHCRGDVQYCPEDDVHFPTLTVEQTLAFAALTRTPNAPRESMSREKNVQVMTDVLKSVFGLRHVKDTLVGDASIRGVSGGEKKRVSISETLATRGLLTCWDNSTRGLDSSTALEFVRALRRITDQTRLTTVVSIYQAGEPLYELFDKVCVIYEGRMAYFGPANRARQYFVDMRYTPAHRQTTADFLVAVTDPNGRTPRPDSMLSVPRSAAEFAEYFRHSEFAALNRADMAAYRTAC…
jgi|Pospl1|118954|_Postia_placenta_MAD_698_R_Agaricomycetes	MSRASGVSSGRRADAQSISRQPTRSDATSDEGTLTPGDGPFDFEKTLKTVMRRLEQSDIKTRELGVLFENLRVVGLGAGATYQATLASELNPLKFIDIVKRLRHPPVRDILTGFEGCVKPGEMLLVLGRPGAGCSTLLKTLANHRADYHAVHGDVFYDTFTPAEIAKHYRGDVQYCPEDDVHFPTLTVKETLDFAAKTRTPQTRIAETRREHRETITDILATIFGLRHVKDTLVGDARIRGVSGGEKKRVSISEVLATRSRITAWDNSTRGLDASTALEFVRALRLATDIAHVTTIVAIYQAGESLYELFDKVCVLYEGKMAYFGPAEHARQYFIDMGYEPANRQTTADFLVAVTDPHGRTLRKGFEDRAPRTADEFAQYFLSSDLGAANRQDMEHYRM…
jgi|Pospl1|63743|_Postia_placenta_MAD_698_R_Agaricomycetes	MLRFRSVPTKELGVMFKYLRVVGLGASTIYQPTLGSKLNPLNVLDRIKQWRSPATRDLLYGFEGVVKPGEMLLVLGRPGAGCSTFLRVLANQHAEFHSVQGDIHYDSLSPQEVHRHYRGDIHYCSEEDYHFPTLTVDQTLRFAARTRTPKDQSDSSSPRDHTEKVAEHLETTFGLRHVRNTVVGDAAIRGISGGEKKRVSICEGLATRSLISCWDNTHAVATLSASTALEFVRSLRSVTDHERKATIVSLQQAGEPLFELFDKVCLIYEGRMAYFGPASRARQYFVDMGYLPTNRQTTADFLVAVTDPDGRKTQIGFDRYIPQTAHEFAGYYGKSDICPLNKADIEAYGDECIGKPHRAAIFQERSRAENSSMTGADSPYLLSLSTQAWVLLVRRLQLE…
jgi|PosplRSB12_1|1128402|_Postia_placenta_MAD_698_R_SB12_Agaricomycetes	MLRFRSVPTKELGVMFKYLRVVGLGASTIYQPTLGSKLNPLNVLDRIKQWRSPATRDLLYGFEGVVKPGEMLLVLGRPGAGCSTFLRVLANQHAEFHSVQGDIHYDSLSPQEVHRHYRGDIHYCSEEDYHFPTLTVDQTLRFAARTRTPKDQSDSSSPRDHTEKVAEHLETTFGLRHVRNTVVGDAAIRGISGGEKKRVSICEGLATRSLISCWDNTHAVATLSASTALEFVRSLRSVTDHERKATIVSLQQAGEPLFELFDKVCLIYEGRMAYFGPASRARQYFVDMGYLPTNRQTTADFLVAVTDPDGRKTQIGFDRYIPQTAHEFAGYYGKSDICPLNKADIEAYGDECIGKPHRAAIFQERSRAENSSMTGADSPYLLSLSTQAWVLLVRRLQLE…
jgi|PosplRSB12_1|1141192|_Postia_placenta_MAD_698_R_SB12_Agaricomycetes	MSCSATTESTIAPGDADYDFAVSLQDVVDKCVIHRRPPAAPLPHLSCHARIDWSDVKRRELGVVFDNLRVVGLGTSAAQQPTMGSILNPVNWLSGIQHIRHPATRDIVNGFEGVVKPGEMLLVLGRPGAGCSTLLRTLANQRADFHAVLGDVHYDSLTPLDIWSHCRGDVQYCPEDDVHFPTLTVEQTLAFAALTRTPNAPRESMSREKNVQVMTDVLKSVFGLRHVKDTLVGDASIRGVSGGEKKRVSISETLATRGLLTCWDNSTRGLDSSTALEFVRALRRITDQTRLTTVVSIYQAGEPLYELFDKVCVIYEGRMAYFGPANRARQYFVDMRYTPAHRQTTADFLVAVTDPNGRTPRPDSMLSVPRSAAEFAEYFRHSEFAALNRADMAAYRTAC…
jgi|PosplRSB12_1|1173781|_Postia_placenta_MAD_698_R_SB12_Agaricomycetes	MSRASGVSSGRRADAQSISRQPTRSDATSDEGTLTPGDGPFDFEKTLKTVMRRLEQSDIKTRELGVLFENLRVVGLGAGATYQATLASELNPLKFIDIVKRLRHPPVRDILTGFEGCVKPGEMLLVLGRPGAGCSTLLKTLANHRADYHAVHGDVFYDTFTPAEIAKHYRGDVQYCPEDDVHFPTLTVKETLDFAAKTRTPQTRIAETRREHRETITDILATIFGLRHVKDTLVGDARIRGVSGGEKKRVSISEVLATRSRITAWDNSTRGLDASTALEFVRALRLATDIAHVTTIVAIYQAGESLYELFDKVCVLYEGKMAYFGPAEHARQYFIDMGYEPANRQTTADFLVAVTDPHGRTLRKGFEDRAPRTADEFAQYFLSSDLGAANRQDMEHYRM…
jgi|Psehy1|492255|_Pseudovirgaria_hyperparasitica_CBS_121739_Dothideomycetes	MTKSQPPAASKLDPLRDSFDAQLWFENVQRLKENTSGQSSKRLSVSFSRLSVFGSLGLQNCQHTTRVQILHDFEGVVRSGEMLLVLGRPGSGCSTLLKSLAGDRNGINVDAQASLNYHGITSDQMRRLFPGEMIYTAEEDVHFPELSVDQTLSFAARAKTALSPQVGKSVLEWSEHLKAALITLFNLERASSVLIGNHVIRGVSGGERKRVSIAEAILSWAPFQLWDNSTRGLDSSTALSFVRVLRYYATSSGGCIIMSIYQASQAIFDTFDKVILLYEGRQIFFGTTNNAKTYFEELGFKCPKHVSTADFLTAITHPAEARLLATPDTPSSLLRSPTQFAEHWERSSSRTKLLQDLQTYEHDYPIGSGCATFTRKIHAGKASKISNSSPYTISLLSQI…
jgi|Pseudest1|5800|_Pseudogymnoascus_destructans_20631_21_Leotiomycetes	MATVPVPGAFGVLSEAQDVAANAIGHHTEPERPVTEDTFHDETDTSSSENSEKHITELARTFTQASIRNEQDEHDNPFASTDPTLDPHNEKFNAQAWTKTLVAITSRDPERYPTRTAGIAYKNLNVHGFGNPMDYQKTFGNYPLEIGGLFNKLRGRGQRKIQILRDFEGLVRSGEMLVVLGRPGSGCSTLLKTISGETNGFFIDQNSTINYQGIAAQQMHNDFRGECIYQAEVDVHFPQLTVGQTLKFAALARAPNNRIPGVSREQYAEHMRDVVMAMFGLSHTINTNVGNDYIRGVSGGERKRVSIAECCVGQSPLQCWDNSTRGLDSATALEFVKTLRLSTNISGATAIVAIYQASQSIYDVFDKVAVLYEGRQIYFGHKYKAKEFFVNLGFDCPER…
jgi|Pseudest1|6885|_Pseudogymnoascus_destructans_20631_21_Leotiomycetes	MADTAIPPVSSAPSRSSFETATDPEKQREAARSSNPNGFVQPTSGVSVAGAEAEFASLEKELTNISCVATRKSEAGANGEKDVEKVSSTSTVSEPFDLEGTLRGNREADEVAGIRAKKIGVLWDGLTVRGHGGVANFIKTFPDAFTDFFNVWATGKQILGLGKKGREVDILKGFRGLVKPGEMVLVLGRPGSGCTTFLKVIANQRFGYTGVEGDVFYGPFDAQTFAKQYRGEAVYNQEDDVHHPTLTVAQTLAFALDTKIPGKRPEGMSKGNFKERVIQTLLKMFNIEHTANTVVGSAFVRGISGGERKRVSIAEMMVTGATVCAWDNSTRGLDASTALDYAKSLRIMTNIYQATTFVSLYQASENIYKQFDKVLVIDSGKQAFFGPAYQARGYFESLG…
jgi|Pseve2|440629|_Pseudomassariella_vexata_CBS_129021_Sordariomycetes	MAEEDVEKDAMAVPASGTNIASDRVVAPSPSGTRSSSTSSTSSSEDLEEARQRVRQNNPNGMSRVNTGVSVEQAEADFVGLQRELSMASRRSSRASYAGRPDADVEKMAEGTPDSVSTEELFDLESVLRSGLDAEREAGIRPKHIGVYWNDLTVKGMGGTANFVATFPDAFIDFVDWWHPLMSLIGKGAKGTEVTILDNFKGVVKPGEMVLVLGQPGSGCTTFLKSIANQRYGYTDVSGEVLYGPFTAKEFDQYRGEATYNQEDDIHHATLTVEQTLGFALDTKMPQKLPAGTTKSKFKEDVITMLLKMFNIEHTRNTVVGNAVVRGVSGGERKRVSIAEMMITNACILSWDNSTRGLDASTALDFVKSLRVQTNLYQTATFVSLYQASENIYRQFDKV…
jgi|Psicub1_1|29587|_Psilocybe_cubensis_Agaricomycetes	MADSPAPPPLSDIKEETASGTLSRSASQPTLYALDSVPNPANAPTHGDQHHACPPVVAKPKMRPRGNSSVSHVDLEFFDPSGVQELRHTMTHENVNQPSGKPGSRASTDSSEATLNIGAGDQPFDFEKTLKRVIRKREEADIKPRTLGVVFRDLKVVGKAASDSFQPTLGSLFNPVVILEQIQKARHPTLRNILTGFEGVVKPGEMLLVLGSPGSGCSTLLKTLANQTDEYYAVSGERHYDSITPTELANHFRGDVQYCPEDDVHFPTLSVQQTIEFAAKSRTPRSRVGSTTRKEFADFVTNMLATIFGLRHTLTTPVGDAAIRGVSGGEKKRVSISEALASRGCIGAWDNSTRGLDASTALEFVRALRIATDTFDSTTIVSIYQAGESLYEYFDKVCV…
jgi|Psicub1_1|73480|_Psilocybe_cubensis_Agaricomycetes	MATNSNSNITSTSSPEIKQESISFTKPLIHPTPSPAGEKHERDFQSLSFQAPPAVENKSRPGVLRNPHSHVSFDYFDPQGVLQLSRTLSQTSSFRAASRTSDVSPDGRVGEREKAGASEEGRFDFEKHTSYQIPSLPKQDESDIKSRTLGVSFENLRVVGMGSSASIQPTLGGLLNPVNIVKGILSARHPALRDIIAGFHGVVRPGEMLLVLGRPGSGCSTFLKVLANQRKEYHSVEGEMHYDSLTPQQVAKTYRGDVQYCPEDDLHFATLTVAQTIHFAASTRAPQSRIANQTRTNYIHEFMDVLSTLFGLKHVQNTQVGDASIRGISGGEKKRVSISETLATRSLITSWDNSTRGLDSSTALEFARALRIATDLSKDSTIVSIYQAGESLFEIFDKV…
jgi|Psicub1_1|79064|_Psilocybe_cubensis_Agaricomycetes	MLKLDAESENNVQHQQHTVDLHSDQLTTVGGDSQNTLDVVQTLGRLAKSREDAGILPRELGVSFRGLEVVGLGAASSYQDTVGSIFNPSNMIKQIQTQRHPSTRHIISGFEGTVKPGEMLRQYLPPNQYFKSLTHTNPSPTVVLGRPGSGCSTLLKILSNKHDEFHSTSGDILYNTFLPDQISAHFRGDVHYCPEDDVHFPTLTVGQTVEFAARVRAPRAAARMGESRAQYAKHTADVLLKLFGLEHARNTQVGDATIRGISGGEKKRLSICEAMAARSCLTSWDNATRGLDSSTALEFVQILRAATDINRLTSIVSLYQAGERLYELFDKVCVVYEGRMAYFGPANQARDYFINLGYEPAHRQTTADFLVSVTDPNARIPRSDLALPAPRTAAEFASA…
jgi|Psicub1_1|79066|_Psilocybe_cubensis_Agaricomycetes	MDSPTRSHSLKLSEKTQVDQQVTSVHEGFDFEKVLRDMVDSRKQAGIIPRELGVTFKDLHVVGLGAAASHQDTIASTLNPVNLIKVIQNQRHPATRDILSGFEGVVRPGEMLLVLGRPGSGCSTFLKILSNKRDEYHAVNGDVHYDSFSPETIAKSYRGDIQYCPEDDIHFPTLTVSQTIEFAARVRAPKQRLGLSRSEYAKTTADTLMTLFGLQHTKNTPIGDAILRGVSGGEKKRVSICEALAARTCLTSWDNATRGLDSSTALEYVQALRTATDVSRLTTIVSLYQAGEHLYELFDKVCVIYEGRMAYFGPANQARDYFINLGYEPAHRQTTSDFLVAVTDPNARIPRQIEAPLPRTAAEFAASFALSAAGERNREDMNSYLAECLADEKGVVNYK…
jgi|Psiser1|102584|_Psilocybe_serbica_Agaricomycetes	MPDSPTLPPPALTNIVEESHSASVSRSPSQPTLYGLDSIAPAVPTAPSAADATHNAHHHEHQAHPPVSAKPPTRPRGNSSVSHVDLEFFDPSGVQALRRTLTQDNVDNPRLSPRPSSESSEATLNVKDDQPFDFEKTLKRVIRKRDEAHIKPRTLGVVFRDLKVIGKAASDSFQPTLGSLFNPLVILEQIQKARHPTVRNILSGFEGVVKPGEMLLVLGSPGSGCSTLLKTLSNQTAEYHAVEGERNYDSITPVELSKHFRGDVQYCPEDDVHFPTLSVQQTIEFAAKSRTPRGRVGETRKEFADFVTNVLATIFGLRHTLTTPVGDNAIRGVSGGEKKRVSIAEALASRGCVGAWDNSTRGLDASTALEFVRALRIATDTFDATTIVSIYQAGESLYE…
jgi|Psiser1|87455|_Psilocybe_serbica_Agaricomycetes	MREDKVRKDDAARNQVFIAPQAQKNDDDPVASVHAESQDTIEVAQIFEKMAKSREDAGILSRELGVSFHDLHVVGLGATSSYQDTIGSVFNPFNMVEHIQAQRHPTTHDIIAGFEGTVQPGEMLLVLGRPGSGCSTLLKVLSNKCDEFHAVQGDVRYNTFLPQDVDKHYRGDVQYCPEDDIHFPTLTVGQTVEFAARVRAPRERLGETRSKYAESITDLLLSLFGLQHARNTPVGDATIRGISGGEKKRLSICEALATRACLTSWDNATRGLDSSTALEFVQILRTATDVNRLTTIVSLYQAGERLYELFDKVCVIYEGRMAYCGPANQAREYFIDMGYEPAHRQTTADFLVSVTDPNARIPRQVNHAVPRTATEFTTWLLQSSTGRQNSHSVAAFRAE…
jgi|Ptegra1|544044|_Pterula_gracilis_CBS309.79_Agaricomycetes	MSLTVNSPPPFHTRRSSLRVDDDFFDPEGVRQLQRRLSRSLNRSEAPSALPSIVVPQTSEETDSTLSIEPFDLKKTLERLVSRYNAENIKLRTLGVAFEDLSVSGLGASSSYQPTIGSLFDPSAILNALQTIRHPPLKTILTGFEGVVRPGEMLLVLGSPGSGCTTLLKVLANHRTEYHTISGTVYYDSLSPKAVETRYRGDVVYCPEDDVHFPSLTVQETLSFASKMRAPHNRIDQSTRAQYMDVQTDVLMTVFGLTHARHTVVGDESIRGVSGGEKKRVSIAENLASRCRIGSWDNSTRGLDSSTALEFVRALRISTDASQVSTIVSIYQAGESLYQLFDKVCIIYQGRMAYFGPANRARQHFMDLGFVPAPRQTTADFLMSITDPTARVAREGANA…
jgi|Ptegra1|546885|_Pterula_gracilis_CBS309.79_Agaricomycetes	MATQHSSVDVDFFDPQGVQSLRRSLSRPSDSPPIDDKAGYHTRSPSGESQVTLNVLQQDNFDFKRALRTLISKHDEANVKQRELGVAFEDLNVVGLSSSALFQDTVGSSLNPAVIIKSIASSRRPPLRNILSGFEGVINPGEMLLVLGQPGSGCTTLLKTLTNQRAEYHATHGSVYYDSITPTTLSSHHRGDVLYIPEDDVHFPTLTVQQTISFAAKCRAPHKRVGKCDSRKDYVGLVTDALMTIFGLRHAGGTMVGDAAIRGVSGGEKKRVSICEAMAARALVGAWDNSTRGLDSSTALEYVQALRIATDVARMTTIVSLYQAGESLYTHFDKVCVIYAGKMAYFGPATQARQYFIDMGYVPANRQTTPDFLVAVTDPMARVPRSVTGDDMYGPWTKG…
jgi|Ptegra1|648022|_Pterula_gracilis_CBS309.79_Agaricomycetes	MARKHDSIRLEPFQDRAHHMGEEDDDLDAFQYRGIAPLPPTSPTDEPMSPTSPFQHTYPDPRGTSVHRVSMDYFDPVGVQALRRRSVSSNLTHDLRPSMGIMPLTPLGGIRDVEEEPRRHLSAAPSHTTLVAKEGRQEKKNRPLASTSEESLDTLDSIDVPTDLKEGTFDFEKSLYSFMRGSESSDLNSREIGVMFQNLTVQGISSAASYQPTFGSTFNPKQIAAGLQASRNPQIRDILSGLEGVICPGEMLLVLGSPGSGCTTLLKMLANQRDGYHEVKGEVHYDSMSPEEMHKSYRGDIHYCGEDDVHFPSLTVGQTLNFASTTRTPSNRVVGSRKKFTEQFTEVLSTVFGLRHTKDTPVGDAMIRGVSGGEKKRVSIAETLASRALITAWDNSTRG…
jgi|PuccoNC29_1|14759|_Puccinia_coronata_avenae_12NC29_Pucciniomycotina	MTSSAGIQSTILTQNQEYLDQQDGEVTPDGLQSCPQQMAGHSSTCTQFLNSRLTQLEDAGLRSQGLPVRYRDISVFSSKIDHEIIESLPWSIFRSLARPFFLLLHPIWLISNVLKARSKSNGLYPSRYQTKIPILSNIDGVINQSELLLVLARPRGGMTSFLRAISLNHESFSAVTGHLDFGSLSSERLKSLGLKPLIIMIEESDEHFSSLKVSNTLSLAAKCQTPRSRPHRISRADWARSEVSNWAKIFGFTCTTLQTFIGSEALRGISGGERKRVSIIEGLLTRCATLCLDNATAGLDSANSYHLIKSLKEWCKIDRTSAAIGLRQASDGLYNLFDKVSVLYQGHQIYFGPTSQAVQYFKELGFIQAPNQPIADFLCSVTDPSTSKIRPDATREIPQ…
jgi|PuccoNC29_1|7431|_Puccinia_coronata_avenae_12NC29_Pucciniomycotina	MTSSAGIQSTILTQNQEYLDQQDGEVTPDGLQSCPQQMAGHSSTCTQFLNSRLTQLEDAGLRSQGLPVRYRDISVFSSKIDHEIIESLPWSIFRSLTRPFFLLLHPIWLISNVLKARSKSNGLYPSRYQTKIPILSNIDGVINQSELLLVLARPRGGMTSFLRAISLNHESFSAVTGHLDFGSLSSERLKSLGLKPLIIMIEESDEHFSSLKVSNTLSLAAKCQTPRSRPHRISRADWARSEVSNWAKIFGFTCTTLQTFIGSEALRGISGGERKRVSIIEGLLTRCATLCLDNATAGLDSANSYHLIKSLKEWCKIDRTSAAIGLRQASDGLYNLFDKVSVLYQGHQIYFGPTSQAVQYFKELGFIQAPNQPIADFLCSVTDPSTSKIRPDATREIPQ…
jgi|Pucgr2|15201|_Puccinia_graminis_f._sp._tritici_Pucciniomycotina	MVFVVDLGMNDFIQFSLALLKEEKGQCGLRHVCGLLLALARWRASIPAGSPRRLHFRCQELVHICVFRLFPIGQPSVPTPSLPSTTLKSMASTLLSSPQPLPTQQPATTSTQEHQQEAHHCDHELLTNRPQRPSQVNLSGAHSNTSVTLEGHQSSPQGLTDPSQQTVCTQFLLNRLTQLEDSGLKCQGLPIRYRDLSVFSSKIDHEIVESLPWAIYRSLIRPLVLVHKLWVLSSSSLWSSKSNDRQPSGNQAQIPILSNIDGIINQSELLLVLARPRGGMTSLLRAISLNHESFSAVTGHLDFGSLPSERLESLGLKPLVTMIEEYDEHLPSLNVQNTLGLAAKCRTPRSRPHWRSRAEWARSEVLNWSKVFGLSSTTLETYIGSEAIRGVSGGERRRV…
jgi|Pucstr1|11836|_Puccinia_striiformis_f._sp._tritici_104_E137_A__Pucciniomycotina	MASTSLLSATPLQQDDGLLTDEPQQPTQTTPEAQSDTSVTATLDGLHHGAQSLVDSSQQTACTQFLLDRLTHSEDAGLKRQGLPIRYRSLSAFSSKTDHQVIESLPCAIYRSLTRPLLLIHRLWVISRSLVCHQSGNQIQIPILSNIDGLINQAELLLVLARPRGGMTSLLRAISLSHESFSAVTGHLDFGSLSSERLEFLGLKPLVTMIEEHDEHLPSLTALDTMTLAAKCRTPKSRPQRMSRADWARSEVANWSKIFGFSSATLHTCIGSEAIRGVSGGERRRVSIIEGLLTRCAVLCLDNATAGLDSANSYQLIKSLKEWCKVDRTSAVIGLRQAGDGLYNLFDKVSVLYEGHQIYFGPTSEAVQYFKELGFIQTANQPIADFLCSVTDPSTARRQ…
jgi|Pucstr1|5520|_Puccinia_striiformis_f._sp._tritici_104_E137_A__Pucciniomycotina	MASTSLLSATPLQQDDGLLTDEPQQPTQTTPEAQSDTSVTATLDGLHHGAQSLVDSSQQTACTQFLLDRLTHSEDAGLKRQGLPIRYRSLSAFSSKTDHQVIESLPCAIYRSLTRPLLLIHRLWVISRSLVCHQSGNQIQIPILSNIDGLINQAELLLVLARPRGGMTSLLRAISLSHESFSAVTGHLDFGSLSSERLEFLGLKPLVTMIEEHDEHLPSLTALDTMTLAAKCRTPKSRPQRMSRADWARSEVANWSKIFGFSSATLHTCIGSEAIRGVSGGERRRVSIIEGLLTRCAVLCLDNATAGLDSANSYQLIKSLKEWCKVDRTSAVIGLRQAGDGLYNLFDKVSVLYEGHQIYFGPTSEAVQYFKELGFIQTANQPIADFLCSVTDPSTARRQ…
jgi|Puctr1|15401|_Puccinia_triticina_1_1_BBBD_Race_1_Pucciniomycotina	MASSTLLSSTQPLLSQQSAITNNQEHQQEGDEDDTDRTSQVEPHSSTSITLDGHHPGPQGLLDPAQQTICTQFLLSRLTQFEDAALKCQGLPIRYRDLSVFSSKIDHEIVESLPRAICRSLTRPLALAHKLWVKSSSSLTSCSKSNDHRPSGNIQAQIPILSNIDGLINQSELLLVLARPRGGMTSLLRALSLNHQSFSAVSGHLDFGSLSSERLESLGLKPLITMIEEYDEHLSSLKVLDTLALAANCRTPKSRPHRISRADWAKSELINWSTIFGFSSSTLGTCIGSEAIRGVSGGERRRVSIIEGLLTRGAVLCLDNATAGLDSANSYHLIKSLKEWCKVDRTSAAIGLRQASDGLYSLFDKVSVLHDGHQIYFGPTAEAVGYFEELGFLHTPNQP…
jgi|Puctr1|15402|_Puccinia_triticina_1_1_BBBD_Race_1_Pucciniomycotina	MASSTLLSSTQPLLSQQSAITNNQEHQQEGDEDDTDRTSQVEPHSSTSITLDGHHPGPQGLLDPAQQTICTQFLLSRLTQFEDAALKCQGLPIRYRDLSVFSSKIDHEIVESLPRAICRSLTRPLALAHKLWVKSSSSLTSCSKSNDHRPSGNIQAQIPILSNIDGLINQSELLLVLARPRGGMTSLLRALSLNHQSFSAVSGHLDFGSLSSERLESLGLKPLITMIEEYDEHLSSLKVLDTLALAANCRTPKSRPHRISRADWAKSELINWSTIFGFSSSTLGTCIGSEAIRGVSGGERRRVSIIEGLLTRGAVLCLDNATAGLDSANSYHLIKSLKEWCKVDRTSAAIGLRQASDGLYSLFDKVSVLHDGHQIYFGPTAEAVGYFEELGFLHTPNQP…
jgi|Pycci1|4348|_Pycnoporus_cinnabarinus_BRFM_137_Agaricomycetes	MADPAQLESVEGQDNVPELPTATQIAAAYGNAAVHNITHGSPHSSHEERSPRLTSASPASAYGSPLRRTTSNASHVEIGHFDPEGVEQLRRTMSRLSQASNGDPLHRSTTRRGDAQNGQTHSEGSDLTLTSPLEGPFDFEKALRNVFRKLDESDIKRRELGVMFKDLRVIGVGAAALYQPTLGSVLNPLNMIQNIRGVLHPATRDILTGFNGVVRPGEMLLVLGRPGSGCSTLLKALANQRKEYHAVSGEVWYDSLTPDQIEQHYRGDVQYSPEDDVHFPTLTVDQTLRFAATTRTPRTRLGGMTREEHVSRMVEVLETVFGLRHVKDTLVGDASIRGVSGGEKKRVSIAEALATRSRLNSWDNSTRGLDASTALEFVQALRISTDIARQSTIVAIYQA…
jgi|Pycco1|1436847|_Pycnoporus_coccineus_BRFM_310_Agaricomycetes	MADPAQLESVEGQDNVPELPTATQIASAYANAAHHNMAHGAAAPSSPEPYDSPRPPSSFDANTYGSPLRRTTSSASHVDIGHFDPQGVEQLRRTMTAQSQMSNADALRRCNTRHGESRSAQTHSGASDLTLAGQMEGPFDFEKALRNAFRKLDESDIKRRDLGVMFQDLRVVGVGAAASYQPTLGSSLNPLNLIRNVRAALHPATRDILTGFNGVVRPGEMLLVLGRPGAGCSTLLKVLANQRQEYHSITGEMWYDSLAPDQIEKHYRGDVQYCPEDDVHFPTLTVDQTLRFAATTRTPHTRLDGMTREQHVDHTVEVLETVFGLRHVKDTLVGDASIRGVSGGEKKRVSIAEALATRSRLNSWDNSTRGLDASTALEFVQALRISTDIARQSTVVAIY…
jgi|Pycpun1|486003|_Pycnoporus_puniceus_CIRM_BRFM_1868_Agaricomycetes	MADPAQLESVEGQDRVPDLPTATQIAAAYGNAAAHNLVHQSPPASPVQQHHAFGQPLHRTTSSTSRVDIGRFDPEGVEQLRRTMSMQSQANLDLHRSTTRHEDQRSAHSQSQTSELTLTGPIDGPFDFEKTLRNVFRRLDEADIKRRELGVMFQDLRVVGVGAAASYQPTLGSVLNPLNLVRRVQAALHPATRDILNGFNGVVRPGEMLLVLGRPGSGCSTLLKVLANQRQEYHSVQGEVWYDSLTPEQIEKHYRGDVQYCPEDDVHFPTLTVDQTLRFAATTRTPHTRIEGVSREAHVSRMVEVLETVFGLRHVKDTLVGDASIRGVSGGEKKRVSISEALATRSRLNSWDNSTRGLDASTALEFVQALRISTDIARQSTIVAIYQAGESLYRHFDKV…
jgi|Pycsa1|1602464|_Pycnoporus_sanguineus_BRFM_1264_Agaricomycetes	MADPAQLESVEGQDNVPELPTATQIASAYGNAAMHNMAHGSPSSAHQPYDSPRPPSAFDNNTFGSPLRRTTSSTSRVDIGHFDPEGVEQLRRTMTAQSQSNADALRRSNTRHGESRSAQTHSGASELTLAGQIEGPFDFEKALRNVIRKLDESDIKRRDLGVMFEDLRVVGVGAAASYQPTLGSSLNPLNLIRNVRAALHPATRDILSGFNGVVRPGEMLLVLGRPGSGCSTLLKVLANQRSEYHAITGDVWYDSLTPDQIEKHYRGDIQYCPEDDVHFPTLTVDQTLRFAATTRTPHTRLDGMTREQHVDRTVEVLETVFGLRHVKDTLVGDASIRGVSGGEKKRVSIAEALATRSRLNSWDNSTRGLDASTALEFVQALRISTDIARQSTVVAIYQA…
jgi|Pyrco1|439|_Pyronema_confluens_CBS100304_Pezizomycetes	MTTPSGRWGESEAAMVDVAGAINEFEELRQELSRTSTHHPRHHTADYTEAGSKPGSSIAKSIDSDPETAGQSANPSYVDLSDYISSTESGPKTLGISFRDLSVVGYAGAGFLVLPTFPYELASLFGYDIYKYARSLFASKPEARPIIQGFSGVIRPGEMLLVLAKPGSGASTLLRALTNQPKQMTEVKGEVNYAGVPFELAKGEYRGEVLYNDEEDEHLPTLLVGQTIDFALKSKTPGSATRTPGTSRGDFVNKLKGTFLEMFKMKHVERTIVGNAYIRGVSGGERKRVSIMEALASRSAVNAWDNSTRGLDSSTAVDYIRSLRILTDVAKSTTIVTLYQAGEQIYREFDKVCLIYDGRQIFFGKASEARAYFEELGFEAAPRITTSDFLTTITEPKTR…
jgi|Pyrco1|5597|_Pyronema_confluens_CBS100304_Pezizomycetes	MASNKQPMTGFTGAQSSSVSLSSTDTMTEVKREDLNTSNPRGNSALPGGINVAQAEAEFLEMSRQMSGVSRTESRRISRTQSRRVDEEKEDPEKVDFEEEDEPFDLEQHLRGNESSEREAGIKPKRIGVIWQDLVVSGMGGTKNFVRTFPDAVTGFFNVPGTIAGLLGYGNKSKEVDILSGFKGVLKPGEMCLVLGRPGSGCTTFLKVIANQRVGYTKVDGEVMYGRFSADTFSKRYRGESVYNEEDDVHNPTLTVGQTLEFALDTKTPEKRPAGMSKQQFKDNIVELLLKMFNITHTKNTVVGNQFIRGVSGGERKRVSIAEMMITKASVCCWDNSTRGLDASTALDYAKSLRVMTNVYQCTTFVSLYQASENIYEQFDKVLVIDSGRQVYFGPTTEA…
jgi|Pyrsp1|537549|_Pyrenochaeta_sp._DS3sAY3a_Dothideomycetes	MANPNSQSEFHKDTDGPTFEAIHPPHAHHQRDTDSQRTASIDNGTARNSHDYNEKAGFSNVTGGVDVQRAEAEFAQLSKELSRTSHISRKLSRVQSRQSRKDHAPADVEKGGLAESEASSDEPFDLEKTLRGDRDEEEAAGIKSKRIGVVWDDLTVSGIGGVKNYVKTFPDAFVSFFNVFETASSILGLGKKGREFDILKNFKGVAKPGEMVLVLGRPGSGCTTFLKVISNQRFGYTKVDGKVLYGPFESEFFEKRYRGEAVYCEEDENHHPTLTVGQTLDFALETKVPGKRPAGLSRQEFKQKVIDLMLKMFNIEHTRDTIVGNPFVRGVSGGERKRVSIAETMITGASLMSWDNSTRGLDASTAVDYARSLRVLTNIYKTTTFVSLYQASENIYKCF…
jgi|Pyrsp1|615407|_Pyrenochaeta_sp._DS3sAY3a_Dothideomycetes	MILVLGKPGSGCTTLLRTIANERINPLQVEGVRKYGGLSGSEFGKRFPRETSFSAASDTHIPSLTVEQTLQFAINLACTPVSEHEDATHNSRSEILDSLLELLGLTHTRDTLVGDARIRGVSGGERKRVSLAETLIARASVLCFDNPTLGLDAGSAIQFIRSLRVLTTTYESVAFVSLYQASDTLFDYFDKVMLLEDGQQLYLGPARSAVLHFEKLGYRKVAGETNSDFLTSCIDPRHRKTAEKEHTLSLRNAFLESTDGKRLQDDLNGLLQPDNLSNESARLDEITRDSQLSIWRRFVMQNFLFWKQVEALSKRHWLLKSQDRFNLFMKNATALIVALICGSSYWQLPRTSDGAFTRGGVMFIALLFTSFTAFVELPVTIMGRSVLYKQASLMFFRPS…
jgi|Pyrtr1|156558|_Pyrenophora_tritici_repentis_Dothideomycetes	MDNNQLQNTHVQEHTEGATYEAIHPNRDHIRPDNASTRSASIDDSTARNSPKLNDKGFSHTTGGVDIQRAEADFAELSKELSRASNISRRLSRVQSKQSRKQGLSTDVEKAGVEGSEDSDEQFDLEATLRGSRDQEEAAGIKAKRIGVVWDRLTVSGIGGVKNYVKTFPDAFVSFFNVFETAASILGLGKKGKEFDILKDFKGVAKPGEMVLVLGKPGSGCTTFLKVISNQRYGYTKIDGKVLYGPFESDFFEKRYRGEAVYCEEDENHHPTLTVGQTLDFALETKVPGKRPAGLSRQDFKEKVIDLMLKMFNIEHTRNTIVGNPFVRGVSGGERKRVSIAETMITGASLMSWDNSTRGLDASTAVDYARSLRVLTNIYKTTTFVSLYQASENIYKCFD…
jgi|Pyrtt1|1672|_Pyrenophora_teres_f._teres_Dothideomycetes	MDNNQLQNTQVQEHTEGATYEAIHPNRHHIKSDNASARSASIDDSTARNSPRLNDKGFSHATGGVDIQRAEADFAELSKELSRASDISRRLSRVQSRQSRKQGVSTDVEKAGVEGSDDSDEQFDLEATLRGSRDQEEAAGIKAKRIGVVWDGLTVSGIGGVKNYVKTFPDAFVSFFNVFETATNILGLGKKGKEFDILKDFKGVAKPGEMVLVLGKPGSGCTTFLKVISNQRYGYTKIDGKVLYGPFDSDFFEKRYRGEAVYCEEDENHHPTLTVGQTLDFALETKVPGKRPAGLSRQDFKEKVIDLMLKMFNIEHTRNTIVGNPFVRGVSGGERKRVSIAETMITGASLMSWDNSTRGLDASTAVDYARSLRVLTNIYKTTTFVSLYQASENIYKCFD…
jgi|Rhich1|10778|_Rhizopus_microsporus_var._chinensis_CCTCC_M201021_Mucoromycotina	MERFLHENKSSNSCASSVSITIDQSFDKKDALGEPNFDRINFEELNETPPCVVAKSRYNKLSLELKAAIQKVSVSEAEKGQAGVNDFNLDEFLHGICRELGENSKKTKRLGVLWQDLHVEGKDAKLFTIPTILNSITSLFKIWRIFKRNKSATVILDRLTGCCRDGEMLLVLGRPGSGCSTFLKVIANLRKQYTRIEGDISYGGIDSKTFLKRYRGQVCYNGEEDQHYSMLTTKQTLEFALKTKTPGQRAREQTKSDFVNRILYLLGNMLGLTRQLDTMVGNASLGGLSGGERKRLSIAEQMTTHCTINCWDCSTRGLDAASALDYVRSLRLMTDIFSITTIATLYQASNSIYNLFDKVLVLDKGYCIYYGPVNAAKSYFESLGFYCSPRKSIPEFMTG…
jgi|Rhich1|12207|_Rhizopus_microsporus_var._chinensis_CCTCC_M201021_Mucoromycotina	MEEKSEVNTPTDSFHPRNNNDNSSSSTANGYTIGQQGTYGETDVNQVDIEDAKNQYSELRRELTALSQRTTPSKIEEGQASIDEFNLDEFLHGISKELDENGRKRKHLGVLWENLHVEGLGADAFTIPTVFSNIMSVFSIWKLFKKNKNTSTKIILHDLTGCCRDGEMLLVLGRPGAGCSSFLKVIANMRGSYTKITGDVSYGGINPHVFAKRYQGQVCYNEEEDQHYPTLTTKQTLQFALRTKTPGQRLPEQSKSDFVNRVLYLLGNMLGLTKQMNTMVGNAFVRGLSGGERKRLSIAEQMTTRSTINCWDCSTRGLDAASALDYVRSLRIMTDIFDITTIATLYQASNSIYNIFDKVLVLDEGYCIFFGPADAAKPYFESLGFYCPPRKSTPDFLTG…
jgi|Rhich1|13139|_Rhizopus_microsporus_var._chinensis_CCTCC_M201021_Mucoromycotina	MERLLHENKSSNSCTSSVSITIDQSFDKKDAFGEPNFDQINFEELNETPPCVVAKSRYSKLSLELKAAIQKVSVSEAEKGQTGVNDFNLDEFLHGICRELGENSKKTKRLGVLWQDLHVEGKDAKLFTIPTILNSITSLFKIWKIFKRDKSAMVILDRLTGCCRDGEMLLVLGRPGSGCSTFLKVIANLRKQYTRIEGDISYGGIDSKTFLKRYRGQVCYNGEEDQHYSMLTTKQTLEFALKTKTPGQRAREQTKSDFVNRILYLLGNMLGLTRQLDTMVGNASLGGLSGGERKRLSIAEQMTTHCTINCWDCSTRGLDAASALDYVRSLRLMTDIFSITTIATLYQSSNSIYNLFDKVLVLDKGYCIYYGPVNSAKSYFESLGFYCPPRKSIPEFMTG…
jgi|Rhich1|2406|_Rhizopus_microsporus_var._chinensis_CCTCC_M201021_Mucoromycotina	MIEHNHTHQRAEDDSASAGSQATVATATEKIYVENGGFGERSIDEVNIQEAIDEYNDLKQELSRISRQVSVNPQKLEGGQAQEDEFNLNDFLHGLSESQRHAGHHSKHLGVIWKNLTVEGLGAGAHTIPTNISGFLRGLKFWKYFGIGVHNTTKVIIKDLTGFVKEGEMLLVLGRPGAGCTTLLRIISNMRGSFTAVKGTVSYGGVNPKTFEKYYRGQSCYNAEEDQHFPVLTLKQTLQFALRNKTPGARLPDETKKEFVNKILYMLGNMLGLSKQMHTLVGNAFVRGLSGGERKRLSIAEQMVTQSTINCWDCSTRGLDAASALDFVRSLRVMTDVFKKTTVATLYQASNSMLNLFDKVLILDDGYCLYFGPVSEAKQYFEDLGFYCPPRKSTPDFLT…
jgi|Rhich1|3844|_Rhizopus_microsporus_var._chinensis_CCTCC_M201021_Mucoromycotina	MTSSNNLPSYGGHQHELDQASNESASTVYHTNISNGTYGEPNANAVNVEAAQQEYEDLKRELSRISRMSSVHPNAVEEGKANADEFNLDEFLNGLRDEHDSAGHLPKNLGVSWKNLTVKGYAPDAHTIPTVFSFLQFWKLFGVGVSKNKKNILHDLTGHCKEGEMLLVLGRPGAGCTTFLKVIANMRGSYTDVEGDVTYGGIDADTFAKRYRGQVCYNEEEDQHYPTLTAKQTLQFALRLKTPGNRLPNETKKEFVNKILYMLGNMLGLTKQMNTMVGNAYVRGLSGGERKRMSIAEQMTTSSSINCWDCSTRGLDAASALDYTRALRIMTDVLKKTTIATLYQASNNIFTLFDKVMVLDEGRCIYFGPTDLAQPYFEALGFHCPKRKSIPDFLTGLCN…
jgi|Rhich1|4756|_Rhizopus_microsporus_var._chinensis_CCTCC_M201021_Mucoromycotina	MDMPALQQIHSVHQDRDEEFRQIHHSSDESTIDEVHQKEETNSEKEYTTTRTTTGGFGEAGGNAVNIENAISNYEDLRRELTTQSRMSRIKSTHASDAADAVEKGDVKDFDLTEFLSEQNDQAVAAGMHPKHMGLIWKNLLVQGVGADAKVIPTNYTWVRDFVKFWKWGKRSGTDFTILKGNDGFCKHGEMLLVLGRPGAGCTTLLRVLANMRASYTKIEGTVTYGGIEAREFSKYYRGEVCYNEEEDLHYPTLTTKQTLSFALKNKTPGKRLEGESKKEFINKVLYMLGNMLGLTKQMNTMVGNAFVRGLSGGERKRLSIAEQMTTRSSINCWDCSTRGLDASSALDYVRSLRIMTDILNKTTVATLYQASDSIFHLFDKVMVLDEGRCIYFGPTSNA…
jgi|Rhich1|9194|_Rhizopus_microsporus_var._chinensis_CCTCC_M201021_Mucoromycotina	MDMPALQHVHSVHQDRDEEFRQTHHSSDESTIDEVHQKEETNSEKEYTTARTTTGGFGEAGGNAVNIENAISNYEDLRRELTIQSRMSRIKSTHASDAADAVEKGDVRDFDLTEFLSEQNDQAVAAGMHPKHMGLIWKNLVVQGLGADAKVIPTNYTWIRDFVKFWKWGKRSGNDFTILKGNDGFCKHGEMLLVLGRPGAGCTTLLRVLANMRASYTNIEGTVTYGGIEAREFSKYYRGEVCYNEEEDLHYPTLTTKQTLSFALKNKTPGKRLEGETKKEFINKVLYMLGNMLGLTKQMNTMVGNAFVRGLSGGERKRLSIAEQMTTRSSINCWDCSTRGLDASSALDYVRSLRIMTDILNKTTVATLYQASDSIFHLFDKVMVLDEGRCIYFGPTSNA…
jgi|Rhier1|597495|_Rhizoscyphus_ericae_UAMH_7357_Leotiomycetes	MSEKPSQHEDSLIERSPIAPARSSTDTITDSETARENARHANPNGFARTISGVDVKAAEEQFAHLQRELSGISQTSRRLSRSHSRVKGGRAGEKDIEKVGSNENTTDEEPFDLEHTLRGNHTAERESGIRPKTIGVIWENLTVSGTGGVTNFVKTFPGAFTSFFNVVETAMHIFGVGKKGREVKILQDFRGLVHPGEMVLVLGRPGSGCTTFLKVIANQRFGYTGVDGEVLYGPFDAQTFAKHYRGEAVYNQEDDVHHPTLTVGQTLGFALDTKTPGKRPFGMSKGDFKDKVITTLLKMFNIEHTRNTIVGNPFVRGVSGGERKRVSIAEMMVTAATVCAWDNSTRGLDSSTALDYAKSLRIMTNIYKTTTFVSLYQASENIYKQFDKVLVIDAGREVY…
jgi|Rhihy1|712542|_Rhizoclosmatium_globosum_JEL800_Chytridiomycetes	MDIREETNEDVRAVISPVESVQQPDKQAIFDEMKADAQRNSRYDMADAESFKSIADMMQDPRADPKSKDFDTAFFQRAVRQYVNGKGLEFSEMPIAFRNLNVVGNSLQDASIQTVGTTVVGAIQPLIQIANYIKKTSDTLFPAKHVEKDIIRSITGVLKPGECVLVIGRPGSGCSSLLRTFSNQTRSFKEIRGEIMYSGFSSKEIHEKFRGEVVYSEEGDPHYPSLTVRQTLDFALNCKVISPTIRAKIIEVTLKMYGLVNCQNTVVGDSTLRGVSGGEKKRVSLAEATVIGGSAGIFDGCTKGLDAASSLDFVKALRAFADYQNRTVVASCYQASDAMYNLFDKVIVLAEGHCCFFGPTQDAVKYFEDLGFPKHPRDTSAEYLTTCVSSGKISPKDLF…
jgi|Rhihy1|721688|_Rhizoclosmatium_globosum_JEL800_Chytridiomycetes	MKHSKADDTDEKLIESTNDLGYIPSQFSLLGGDYPLDPRRQSVQPDLRSLYSSLRQDIDARSVKLGIKAHGVLQEGTTEQFSDPRTDPASKDFDHTAFLKAVRKFAKAQNMEFSEMPIAFRDLTVIGDTLENTKIPTVGSTLLGVLQPAIQIYNFFKQTSDTMFKPKPIGEKEIIKNITGVIKPGELVLVIGRPGSGCSTLLRTLANQTRSFKEVRGEIMYSGFESKEIRDHYRGQIVYAQEDDPHFPSLTVRQTLEFALSCKVDSPVIRQRILEITLKIYGLVGCQNTVVGDSNLRGISGGEKKRVSLAEATVVGGCAGIFDGSLRSFADFQSRAVVASCYQASDAMFEMFDKVIVLADGECTYFGPTQNAVQYFQELGFPKHPRDTAAEYLTTCASS…
jgi|Rhili1|67762|_Rhizodiscina_lignyota_CBS_133067_Dothideomycetes	MSSQQQHQQPDLIQGNPSAASAAAHEREIVLDDPNIINFDSAPDNELDLENAERAQEKDGVNVARAEADFAELSKELSRVSQSSQRLARIHSRQSQKSRKGGAADVEKAADDSESSLEPFDLESTLRGTKAEEEAAGIKAKRIGVLWDGLTVSGVGGVKNFVKTFPMAFVSFFNVFETVQSILGLGKKGREVEILRDFRGVVKPGEMVLVLGRPGSGCTTFLKVISNQRYGYTNIKGNVEYGPYDSKTFEKRYRGEAVYNGEDDIHHPTLTVGQTLDFALETKVPGKRPAGMSRKDFKERVIQLLLKMFNIEHTRNTIVGNPFVRGISGGERKRVSIAEMMVTGATVCSWDNSTRGLDASTALDYTKSLRIMTDIYQISTFVSLYQASENIYQLFDKVM…
jgi|Rhimi1_1|204904|_Rhizopus_microsporus_var._microsporus_ATCC52813_Mucoromycotina	MSRIKSTHVSDAADTVEKGDVKDFDLTEFLSEQNDQAVAAGMHPKHMGLIWKNLVVQGLGADAKVIPTNYTWVRDFVKFWKWGKRSGNDFTILKGNDGFCKHGEMLLVLGRPGAGCTTLLRVLANMRASYTNIEGTVTYGGIEAREFSKYYRGEVCYNEEEDLHYPTLTTKQTLSFALKNKTPGKRLEGESKKEFINKVLYMLGNMLGLTKQMNTMVGNAFVRGLSGGERKRLSIAEQMTTRSSINCWDCSTRGLDASSALDYVRSLRIMTDILNKTTVATLYQASDSIFHLFDKVMVLDEGRCIYFGPTSNAKSYFEDMGFYCPDRKSTPDFLTGLCNPNERQYREGFKEKVPVNAVQFEKAYKESGLYAQMMKERDEYEKHIQENRPDEQFRQAFID…
jgi|Rhimi1_1|245531|_Rhizopus_microsporus_var._microsporus_ATCC52813_Mucoromycotina	MAEYNSTHKRSEDDNASAGSQATVATATEKIYVENGGFGERSINEVNIQGAIDEYNDLKQELSRISRQTSVNPQKLEGGQAQEDEFSLNEFLHGLSESQKHAGHHPKHLGVIWKNLTVEGLGAGAHTIPTNISGILRGLKFWKLFGIGAHNTTKVIIKDLTGFVKEGEMLLVLGRPGAGCTTLLRVISNMRGSFTSVKGTVSYGGVDPKTFEKYYRGQSCYNAEEDQHFPVLTLKQTLQFALRNKTPGARLPDETKKEFVNKILYMLGNMLGLSKQMHTLVGNAFVRGLSGGERKRLSIAEQMVTQSTINCWDCSTRGLDAASALDFVRSLRIMTDVLKKTTVATLYQASNSMLNLFDKVLILDDGYCLYFGPVSEAKQYFEDLGFYCPPRKSTPDFLT…
jgi|Rhimi1_1|273297|_Rhizopus_microsporus_var._microsporus_ATCC52813_Mucoromycotina	MEEKSEVNTPTDSLHPRNNNDNSSSSTANGYTIGQQGTYGETDVNQVNVEDAKNQYSELRRELTALSQRTTPSKIEEGQASKDEFNLDEFLHGISKELDENGRKRKHLGVLWENLHVEGLGADAFTIPTVFSNIMSVFSIWKLFKKNKNTSTKIILHDLTGCCRDGEMLLVLGRPGAGCSSFLKVIANMRGSYTKITGDISYGGIDPHVFAKRYQGQVCYNEEEDQHYPTLTTKQTLQFALRTKTPGQRLPEQSKSDFVNRVLYLLGNMLGLTKQMNTMVGNAFVRGLSGGERKRLSIAEQMTTRSTINCWDCSTRGLDAASALDYVRSLRIMTDIFDITTIATLYQASNNIYNIFDKILVLDEGYCIFFGPTEAAKPYFESLGFYCPPRKSTPDFLTG…
jgi|Rhimi1_1|285198|_Rhizopus_microsporus_var._microsporus_ATCC52813_Mucoromycotina	MTSSNNLPSYGGHQHELDQASNESASTVYHMNVSNGTYGEPNANAVNVEAAQQEYEDLKRELSRISLEEGKANADEFNLDEFLNGLRDEHDSAGHLPKNLGVSWKNLTVKLFGVGVSRNKKNILHDLTGHCKEGEMLLVLGRPGAGCTTFLKVIANMRGSYTDVEGDVSYGGIDADTFAKRYRGQVCYNEEEDQHYPTLTAKQTLQFALRLKTPGNRLPNETKKEFVNKILYMLGNMLGLTKQMNTMVGNAYVRGLSGGERKRMSIAEQMTTSSSINCWDCSTRGLDAASALDYTRALRIMTDVLKKTTIATLYQASNNIFTLFDKVMVLDEGRCIYFGPTDLAQPYFEALGFHCPKRKSIPDFLTGLCNPNEREIKPGFDSIAPRFAHEFEARYLESD…
jgi|Rhimi1_1|307548|_Rhizopus_microsporus_var._microsporus_ATCC52813_Mucoromycotina	MQSSIEQENVKSSNHPTQSDPCSASTTATTIGSERHYGCLDTYGESNEVQVDVAEAKNEYHELRLELSRKSHRTSASKAEEGKAAEEDFDLDEFLRGMHSEEQKHGHKRKNLGVSWKNLHVEGLGADAYTIPTVMSYITSAFTFWKAFLPNKNCSTRVILKDLTGCCRDGEMLLVLGRPGAGCTTFLKVIANMRDAYTYIGGDVSYGGIAPDVFAKRYRGQVCYNEEEDQHYPTLTTKQTLEFALKTKTPGKRIPGESKHEFVDRILYLLGSMLGLTKQMNTMVGNAFVRGLSGGERKRLSIAEQITTRSTINCWDCSTRGLDAASALDYVKSLRIMTDIFKTTTIATLYQASNSIFNVFDKLLLLDEGYVMYYGPVSQAKQYFEDMGFYCAPRKSTPD…
jgi|Rhimi1_1|311306|_Rhizopus_microsporus_var._microsporus_ATCC52813_Mucoromycotina	MERLLHGNKSSNSCTSSVSITIDQSFDKKDALGEPNFDQINFEVAKSRCNKLSLELKAAIQKVSVLEAEKGQTGVNDFNLDEFLHGICRELGENSKKTKRLGVLWQDLHVEGKDAKLFTIPTILNSITSLFKIWRIFKRNKSATVILDRLTGCCRDGEMLLVLGRPGSGCSTFLKVIANLRKQYTRIEGDISYGGIDSKTFLKRYRGQVCYNGEEDQHYSMLTTKQTLEFALKTKTPGQRAREQTKSDFVNRILYLLGNMLGLTRQLDTMVGNASLGGLSGGERKRLSIAEQMTTHCTINCWDCSTRGLDAASALDYVRSLRLMTDIFSITTIATLYQASNSIYNLFDKVLVLDKGYCIYYGPANSAKSYFESLGFCCPSRKSIPEFLTGLCNIAEREV…
jgi|Rhimi_ATCC11559_1|110689|_Rhizopus_microsporus_ATCC11559_Mucoromycotina	MTSSNNLPSYGGHQRELDQASNESSSTVYHMNVSNGTYGEPNANAVNVEAAQQEYEDLKRELSRISRMSSIHPNAVEEGKANADEFNLDEFLNGLRDEHDSAGHLPKNLGVSWKNLTVKGYAPDTHTIPTVFSFLQFWKFFGVGVSKNKKNILHNLTGHCKEGEMLLVLGRPGAGCTTFLKVIANMRGSYTDVEGDVSYGGIDADTFAKRYRGQVCYNEEEDQHYPTLTAKQTLQFALRLKTPGNRLPNETKKEFVNKILYMLGNMLGLTKQMNTMVGNAYVRGLSGGERKRMSIAEQMTTSSSINCWDCSTRGLDAASALDYTRALRIMTDVLKKTTIATLYQASNNIFTLFDKVMVLDEGRCIYFGPTDLAQSYFEALGFHCPKRKSTPDFLTGLCN…
jgi|Rhimi_ATCC11559_1|198045|_Rhizopus_microsporus_ATCC11559_Mucoromycotina	MERLLHENKSSNSCTSSVSITIDQSFDKKDAFGEPNFDQINFEVAKSRYSKLSLELKAAIQKVSVSEAEKGQTGVNDFNLDEFLHGICRELGENSKKTKRLGVLWQDLHVEVHLFHYHGKDAKLFTIPTILNSITSLFKIWKIFKRDKSAMVILDRLTGCCRDGEMLLVLGRPGSGCSTFLKVIANLRKQYTRIEGDISYGGIDSKTFLKRYRGQVCYNGEEDQHYSMLTTKQTLEFALKTKTPGQRAREQTKSDFVNRILYLLGNMLGLTRQLDTMVGNASLGGLSGGERKRLSIAEQMTTHCTINCWDCSTRGLDAASALDYVRSLRLMTDIFSITTIATLYQASNSIYNLFDKVLVLDKGYCIYYGPVNSAKSYFESLGFYCPPRKSIPEFMTGLC…
jgi|Rhimi_ATCC11559_1|206122|_Rhizopus_microsporus_ATCC11559_Mucoromycotina	MQNSIEQENIKSSNHPTKSDLPSPSITTTTIGSERDYGCLDTYGESNEVQVDVAEAKNEYHELRLELSRKSHRASASKAEEGKAAEEDFDLDEFLRGMHSEEQKHGHKRKNLGVSWKNLHVEGLGADAYTIPTVMSYITSAFTFWKAFLPKKNCSTRVILKDLTGCCRDGEMLLVLGRPGAGCTTFLKVIANMRDAYTYVGGDVSYGGIAPDVFAKRYRGQVCYNEEEDQHYPTLTTKQTLEFALKTKTPGKRIPGESKHEFVDRILYLLGSMLGLTKQMNTMVGNAFVRGLSGGERKRLSIAEQMTTRSTINCWDCSTRGLDAASALDYVKSLRIMTDIFKTTTIATLYQASNSIFNVFDKLLLLDEGYVMYYGPISQAKQYFEDMGFYCAPRKSTPD…
jgi|Rhimi_ATCC11559_1|41405|_Rhizopus_microsporus_ATCC11559_Mucoromycotina	MDMPALQQIHSVHQDRDEEFRQIHHSSDESTIDEVHQKEETNSEKEYTTTRTTTGGFGEAGGNAVNIENAISNYEDLRRELTTQSRMSRIKSTHASDAADAVEKGDVKDFDLTEFLSEQNDQAVAAGMHPKHMGLIWKNLLVQGVGADAKVIPTNYTWIRDFVKFWKWGKRSGTDFTILKGNDGFCKHGEMLLVLGRPGAGCTTLLRVLANMRASYTKIEGTVTYGGIEAREFSKYYRGEVCYNEEEDLHYPTLTTKQTLSFALKNKTPGKRLEGESKKEFINKVLYMLGNMLGLTKQMNTMVGNAFVRGLSGGERKRLSIAEQMTTRSSINCWDCSTRGLDASSALDYVRSLRIMTDILNKTTVATLYQASDSIFHLFDKVMVLDEGRCIYFGPTSNA…
jgi|Rhimi_ATCC11559_1|58014|_Rhizopus_microsporus_ATCC11559_Mucoromycotina	MTEYNHTHQRSEDDSASAGSQATIATATEKIYVENGGFGERSIDEVNIQEAIDEYNDLKQELSRISRQVSVNPQKLEGGQAQEDEFNLNDFLHGLSESQKHAGHYSKHLGVVWKNLTVEGLGAGAHTIPTNISGFLRGLKFWKYFGIGAHNTTKVIIKDLTGFVKEGEMLLVLGRPGAGCTTLLRIISNMRGSFTAIKGTVSYGGVDPKTFEKYYRGQSCYNAEEDQHFPVLTLKQTLQFALRNKTPGARLPNETKKEFVNKILYMLGNMLGLSKQMHTLVGNAFVRGLSGGERKRLSIAEQMVTQSTINCWDCSTRGLDAASALDFVRSLRVMTDVFKKTTVATLYQASNSMLNLFDKVLILDDGYCLYFGPVSEAKQYFEDLGFYCPPRKSTPDFLT…
jgi|Rhimi_ATCC11559_1|82872|_Rhizopus_microsporus_ATCC11559_Mucoromycotina	MSVFSIWKLFKKNKNTSTKIILHDLTGCCRDGEMLLVLGRPGAGCSSFLKVIANMRGSYTKITGDISYGGIDPHVFAERYQGQVCYNEEEDQHYPTLTTKQTLQFALRTKTPGQRLPEQSKSDFVNRVLYLLGNMLGLTKQMNTMVGNAFVRGLSGGERKRLSIAEQMTTRSTINCWDCSTRGLDAASALDYVRSLRIMTDIFDITTIATLYQASNSIYNIFDKVLVLDEGYCIFFGPTDAAKPYFESLGFYCPPRKSTPDFLTGLCNPLEREFRPGFEDIAPKHASEFQDRYYQSEIYQQMMQDFNNYKEAVQKENNAAAFEDAIREEHQKRASKRSPYIASFYQQVKALTIRQYHLLIKDQQALISRYGTILIQSLITASCFFKLPLTATGAFSRGG…
jgi|Rhimi_ATCC52814_1|227954|_Rhizopus_microsporus_var._microsporus_ATCC52814_Mucoromycotina	MEEKSEVNTPTDSLHPRNNNDNSSSSTANGYTIGQQGTYGETDVNQVNVEDAKNQYSELRRELTALSQRTTPSKIEEGQASKDEFNLDEFLHGISKELDENGRKRKHLGVLWENLHVEGLGADAFTIPTVFSNIMSVFSIWKLFKKNKNTSTKIILHDLTGCCRDGEMLLVLGRPGAGCSSFLKVIANMRGSYTKITGDISYGGIDPHVFAKRYQGQVCYNEEEDQHYPTLTTKQTLQFALRTKTPGQRLPEQSKSDFVNRVLYLLGNMLGLTKQMNTMVGNAFVRGLSGGERKRLSIAEQMTTRSTINCWDCSTRGLDAASALDYVRSLRIMTDIFDITTIATLYQASNNIYNIFDKILVLDEGYCIFFGPTEAAKPYFESLGFYCPPRKSTPDFLTG…
jgi|Rhimi_ATCC52814_1|23314|_Rhizopus_microsporus_var._microsporus_ATCC52814_Mucoromycotina	MAEYNSTHKRSEDDNASAGSQATVATATEKIYVENGGFGERSINEVNIQGAIDEYNDLKQELSRISRQTSVNPQKLEGGQAQEDEFSLNEFLHGLSESQKHAGHHPKHLGVIWKNLTVEGLGAGAHTIPTNISGILRGLKFWKLFGIGAHNTTKVIIKDLTGFVKEGEMLLVLGRPGAGCTTLLRVISNMRGSFTSVKGTVSYGGVDPKTFEKYYRGQSCYNAEEDQHFPVLTLKQTLQFALRNKTPGARLPDETKKEFVNKILYMLGNMLGLSKQMHTLVGNAFVRGLSGGERKRLSIAEQMVTQSTINCWDCSTRGLDAASALDFVRSLRIMTDVLKKTTVATLYQASNSMLNLFDKVLILDDGYCLYFGPVSEAKQYFEDLGFYCPPRKSTPDFLT…
jgi|Rhimi_ATCC52814_1|256052|_Rhizopus_microsporus_var._microsporus_ATCC52814_Mucoromycotina	MQSSIEQENVKSSNHPTHERHYGCLDTYGESNEVQVDVAEAKNEYHELRLELSRKSHRTSASKAEEGKAAEEDFDLDEFLRGMHSEEQKHGHKRKNLGVSWKNLHVEGLGADAYTIPTVMSYITSAFTFWKAFLPNKNCSTRVILKDLTGCCRDGEMLLVLGRPGAGCTTFLKVIANMRDAYTYIGGDVSYGGIAPDVFAKRYRGQVCYNEEEDQHYPTLTTKQTLEFALKTKTPGKRIPGESKHEFVDRILYLLGSMLGLTKQMNTMVGNAFVRGLSGGERKRLSIAEQITTRSTINCWDCSTRGLDAASALDYVKSLRIMTDIFKTTTIATLYQASNSIFNVFDKLLLLDEGYVMYYGPVSQAKQYFEDMGFYCAPRKSTPDFLTGLCNPLERQYKP…
jgi|Rhimi_ATCC52814_1|305031|_Rhizopus_microsporus_var._microsporus_ATCC52814_Mucoromycotina	MTSSNNLPSYGGHQHELDQASNESASTVYHMNVSNGTYGEPNANAVNVEAAQQEYEDLKRELSRISRMSSVHPNAVEEGKANADEFNLDEFLNGLRDEHDSAGHLPKNLGVSWKNLTVKGYAPDAHTIPTVFSFLQFWKLFGVGVSRNKKNILHDLTGHCKEGEMLLVLGRPGAGCTTFLKVIANMRGSYTDVEGDVSYGGIDADTFAKRYRGQVCYNEEEDQHYPTLTAKQTLQFALRLKTPGNRLPNETKKEFVNKILYMLGNMLGLTKQMNTMVGNAYVRGLSGGERKRMSIAEQMTTSSSINCWDCSTRGLDAASALDYTRALRIMTDVLKKTTIATLYQASNNIFTLFDKVMVLDEGRCIYFGPTDLAQPYFEALGFHCPKRKSIPDFLTGLCN…
jgi|Rhimi_ATCC52814_1|316879|_Rhizopus_microsporus_var._microsporus_ATCC52814_Mucoromycotina	MERLLHGNKSSNSCTSSVSITIDQSFDKKDALGEPNFDQINFEVAKSRCNKLSLELKAAIQKVSVLEAEKGQTGVNDFNLDEFLHGICRELGENSKKTKRLGVLWQDLHVEGKDAKLFTIPTILNSITSLFKIWRIFKRNKSATVILDRLTGCCRDGEMLLVLGRPGSGCSTFLKVIANLRKQYTRIEGDISYGGIDSKTFLKRYRGQVCYNGEEDQHYSMLTTKQTLEFALKTKTPGQRAREQTKSDFVNRILYLLGNMLGLTRQLDTMVGNASLGGLSGGERKRLSIAEQMTTHCTINCWDCSTRGLDAASALDYVRSLRLMTDIFSITTIATLYQASNSIYNLFDKVLVLDKGYCIYYGPANSAKSYFESLGFCCPSRKSIPEFLTGLCNIAEREV…
jgi|Rhimi_ATCC52814_1|80757|_Rhizopus_microsporus_var._microsporus_ATCC52814_Mucoromycotina	MDMPALQHVHSVHQDRDEEFRQTHHSSDESTIDEAHQKEETNSEKEYTIARTTTGGFGEAGGNAVNIENAISNYEDLRRELTTQSRMSRIKSTHVSDAADTVEKGDVKDFDLTEFLSEQNDQAVAAGMHPKHMGLIWKNLVVQGLGADAKVIPTNYTWVRDFVKFWKWGKRSGNDFTILKGNDGFCKHGEMLLVLGRPGAGCTTLLRVLANMRASYTNIEGTVTYGGIEAREFSKYYRGEVCYNEEEDLHYPTLTTKQTLSFALKNKTPGKRLEGESKKEFINKVLYMLGNMLGLTKQMNTMVGNAFVRGLSGGERKRLSIAEQMTTRSSINCWDCSTRGLDASSALDYVRSLRIMTDILNKTTVATLYQASDSIFHLFDKVMVLDEGRCIYFGPTSNA…
jgi|Rhior3|1098|_Rhizopus_delemar_99_880_from_Broad_Mucoromycotina	MSSSKHLPLYGGSKKESDQQSMVESAETVYPSNVTHGNFGESNGNAVDIDAAKHEYIDLKRELSRVSRMSSVHAGALESGNAASDEFNLDEFLNGLREEHASAGHLPKNLGVSWKNLTVKGAAADAHTIPTVFSFLQFWKFFGVGVSKNKKVILNDLTGHCKEGEMLLVLGRPGAGCTSFLKVIANMRGSYTDVDGDVSYGGIDAATFAKRYRGQVCYNEEEDQHYPTLTAKQTLQFALRMKTPGNRLPNETRADFINKVLFMLGNMLGLTKQMNTMVGNAYVRGLSGGERKRMSIAEQMTTESSINCWDCSTRGLDAASALDYARSLRIMTDVLKKTTIATLYQASNNIYSLFDKVLLLDEGRCIYFGPTELAQSYFESLGFHCPNRKSIPDFLTGLC…
jgi|Rhior3|12758|_Rhizopus_delemar_99_880_from_Broad_Mucoromycotina	MPALQQMRSVHTDRDEEFRQTHNSSDESTIDGYNQKEEISSEKKYADDSTSGAFGEAHGNAVNIQDAMSNYEELRRELTTQSRLSRIKSTHAAEAADIAEKGDMKDFDLSEFLSEQNDQAVNAGLHPKHMGLIWKNLVVQGLGADAKTIPTNWTWLRDTLKFWRWGKHSGTDFTILKGNDGFCKDGEMLLVLGRPGAGCTTLLRVLANMRASYTNIEGIVTYGGIEAQEFSKYYRGEVCYNEEEDLHYPTLTTKQTLRFALKNKTPGKRLDGESKKEFINKILYMLGNMLGLTKQMNTMVGNAFVRGLSGGERKRLSIAEQMTTRSSINCWDCSTRGLDASSALDYVRSLRIMTDILHKTTVATLYQASDSIFHLFDKVMVLDEGRCIYFGPTSSAMSY…
jgi|Rhior3|3386|_Rhizopus_delemar_99_880_from_Broad_Mucoromycotina	MEEKYDLEIDPERIEFQKVIEASSTSTLDQYIPIGRRETYGEQEVDQVNVEGINRTAKIQYEELRRELSALSQKTSPSKLELGQTDEFNLSEFLHGMSQELDANGKKRKHLGVLWENLHVEGLGADAFTIPTVYSSIMYVLKFWKIFKKNNSSTKVILDNLTGCCRDGEMLLVLGRPGAGCSSFLKVIANMRGSFTKIDGVVSYGGIDPDLFSQRYQGQVCYNEEEDQHYPTLTAKQTLQFALRTKAPGKRLPEQSKADFVDRVLYLLGNMLGLTKQMDTMVGNAFLRGLSGGERKRLSIAEQMTTHSTINCWDCSTRGLDAASALDYVRSLRIMTDIFQTTTIATLYQASNSIYNVFDKVLVLDEGHCIFFGPVKAAKPYFESLGFYCPPRKSTPDFL…
jgi|Rhior3|463|_Rhizopus_delemar_99_880_from_Broad_Mucoromycotina	MKEKSNLESNSHKPNKQDDNSPTSTVDGHQYHQQGTFGESEVDQVNIEDAKNQYQELCRELTAMSQRTTPSKVEEGEKKEEFDLTEFLRGVSQELDANGKKRKHLGVFWEGLHVEGLGADAFSIPTVLSNIMSVLKFWKMFKKNQSSTKIILDNLTGCCRDGEMLLVLGRPGAGCSSFLKVIANMRGSYTKIDGTISYGGIDPKLFSQRYQGQVCYNEEEDQHYPTLTTKQTLQFALRTKTPGKRLPEQSKSDFVNRVLYLLGNMLGLTKQMSTMVGNAFVRGLSGGERKRLSIAEQMTTRSTINCWDCSTRGLDAASALDYVRSLRIMTDIFDITTIATLYQASNSIFNVFDKVLVLDEGHCIYFGPSSGAKAYFESLGFYCPPRKSIPDFLTGLCNP…
jgi|Rhior3|5015|_Rhizopus_delemar_99_880_from_Broad_Mucoromycotina	MTVTEREYGCLDTFGETEENQVNIRDAKNEYEELSKELSRKSHRTSASKAEQGQADQEDFDLSEFLRGMHREEQQNGHKRKNLGVSWKDLRVEGLGADAYTIPTVFSYVMNFVAFWRLFQSKKNCSTKVILQGLTGCCRDGEMLLVLGRPGAGCTSFLKVIANMRDSYTHIGGEVSYGGIDPDTFSRKYQGQVCYNEEEDQHYPTLTTKQTLEFALRTKTPGKRIPGESKTEFVDRILYLLGSMLGLTKQMNTMVGNAFVRGLSGGERKRLSIAEQITTRSTINCWDCSTRGLDAASALDYVKSLRIMTDIFKTTTIATLYQASNSIFSVFDKLMLLDEGHVMYFGPVDQAKQYFEDMGFYCAPRKSIPDFLTGLCNPLERQVKPGFEHLAPSHASEFQ…
jgi|Rhior3|6597|_Rhizopus_delemar_99_880_from_Broad_Mucoromycotina	MDMPLQPMLSVHTDRDEEFRQTHHSSDESTIEEVHQKEETNSEKEFSSQNHRGDFGEVSGNAVNIQNAMSNYEELRRELTTQSRMSRIKSTHASDAVDVAEKGDVKDFDLTEFLSEQNDQSANAGMYPKHMGLIWKNLVVQGLGADAKVIPTNWTWIRDTIKFWKWGKQVGNDFTILKGNDGFCKDGEMLLVLGRPGAGCTTLLRVLANMRASYTSIEGTVSYGGIEAQEFSKYYRGEVCYNEEEDLHYPTLTTKQTLSFALKNKTPGKRLEGETKKEFINKILYMLGNMLGLTKQMNTMVGNAFVRGLSGGERKRLSIAEQMTTRSSINCWDCSTRGLDASSALDYVRSLRIMTDILHKTTVSTLYQASDSIFHLFDKVMVLDEGRCIYFGPTATAKS…
jgi|Rhior3|8062|_Rhizopus_delemar_99_880_from_Broad_Mucoromycotina	MSAQISKDCTRPLIISEDETKEKIADLVGLNRSTVQDIKTKIDDYGSPLPHKQTGRPLKINERTERHLNRIIREDPFTSYKEINVELAKLDVFVSIETLRSYVDRLDFKSYRAAHKPRLTARHRKSRLRWAKEHLNWTEDQWRSVVWSDESRFCVEGSKRGKRVLRKEGERYDERNIIPTVKWGGGGAMVWGCFWGGGFGPLEIIDTSSVDQEKYINILANRFHPWFTNVTAHQERDFIFQEDGASCHTGGYARWWKETHQIRGFEYWPAQSPDLNPIEHVWNALERRIERKRSSVKNLEQLKVALREEWERMDDEFADRLVRKAKYEYEELRKELSRKSHRTSASKAEEGKADEDDFDLSEFLHGMHSEEEKNGHKHKNLGVSWKDLRVEGLGADAYT…
jgi|Rhior3|9473|_Rhizopus_delemar_99_880_from_Broad_Mucoromycotina	MDQTSSTDESTKTIYQTNNQEDGTFGEPTANAVDIESAKQEYVDLKRELSRISRKSSIHANSLEEGNATSNEFNLDEFLNGLRDEHASAGHLPKNLGISWKNLTVKGQAADAHTIPTVFTFLQFWKMFGLGVSKNKKVILNDLTGHCKEGEMLLVLGRPGAGCTTFLKVMANMRGSYTDVDGQVSYGGIDAQTFAKRFRGQVCYNEEEDQHYPTLTAKQTLQFALRMKTPGNRLPNETRAEFVNKVLYMLGNMLGLTKQMNTMVGNAYVRGLSGGERKRMSIAEQMTTSSSINCWDCSTRGLDAASALDYTRSLRIMTDVLKKTTIATLYQASNSIYALFDKVLLLDEGRCIYFGPTELAQSYFESLGFHCPKRKSIPDFLTGLCNPNEREIREGYEAT…
jgi|Rhiso1|10543|_Rhizoctonia_solani_AG_1_IB_Agaricomycetes	MERPRPTNRRRSESVPADHFDAEGCAALSPTLSRLSQKEHRPFPSPTQSRRPDLIDEAERGNKSDPASTRPESIGTLVESGGADNGKFDFAHHVRALLNQADDEDIKHRKLSVGFSDLTVQGLGAAAKYQPTIWSLWSPKAIKQGIHEARHPPVKNILSNFNGTVKSGEMLLVLGSPGSGCTTLLKVLANQRQGYHKITGDVSYDGIDPEYLSAHYRGDVAYAPEDDTHFPSLSVKNTLAVAAKMRTPQNRANNRSRSEFVQNAVQTLATVLGLRHTFDTPVGDESIRGVSGGEKKRVSIAEMLAGRARIGCWDNSTRGLDSSTALEFVRALRIATDVGNTTTIVTIYQAAESLYRLFDKVCVIYEGRQIYFGPADMARQYFIDMGWEPANRQTTADFL…
jgi|Rhiso1|12211|_Rhizoctonia_solani_AG_1_IB_Agaricomycetes	MAALWAAIVGLYSGRERPRPTNRRRSESVPADHFDAEGCAALSPTLSRLSQKEHRPFPSPTQSRRPDLIDQAERGNKSDPASTRPESIGTLVESGGADNGKFDFAHHVRALLNQADDEDIKHRKLSVGFSDLTVQGLGAAAKYQPTIWSLWSPKAIKQGIHEARHPPVKNILSNFNGTVKSGEMLLVLGSPGSGCTTLLKVLANQRQGYHKITGDVSYDGIDPEYLSAHYRGDVAYAPEDDTHFPSLSVKNTLAVAAKMRTPQNRANNRSRSEFVQNAVQTLATVLGLRHTFDTPVGDESIRGVSGGEKKRVSIAEMLAGRARIGCWDNSTRGLDSSTALEFVRALRIATDVGNTTTIVTIYQAAESLYRLFDKVCVIYEGRQIYFGPADMARQYFIDM…
jgi|Rhiso1|2984|_Rhizoctonia_solani_AG_1_IB_Agaricomycetes	MDSDKHVEPHRADSVPANYFDNEGCEQLTRTLSQLSQPQVNDAQATPASDQSSALGTLVEDGAEEEKFDFENRVRTTLDRMDEEGIKHRELGVGFVDLTVRGLGAAAKYQETVLSMISPTQWLHKLGELRHPPVKDILTGFTGTVKSGEMLLVLGSPGSGCSTFLKVLANQRQGYHEVSGDVSYDGMRPEHIDKHYRGDVGYSPEDDTHFPSLSVKDTLTVASKMRAPQSRIYNTTRADFIEGIVQTLATVFGLRHTFNTPVGNEAIRGVSGGEKKRVSIAEMMASRVRIGCWDNSTRGLDSSTALEFGRALRIATDVGRATTIVSIYQASESLYNLFDKVCVIYAGKQIYYGPAKDARQYFINMGWEPAPRQTTPDFLVAVTDPLARSPRTGWENRVP…
jgi|Rhiso1|3024|_Rhizoctonia_solani_AG_1_IB_Agaricomycetes	MESGKRAEPHHADTVPADYFDNEGCAQLTRTLSQLSQTQNEAHGKPTGDHSSGLGTLVENGAEEEKFDFADRLRTALDRMDEEGIKHRELGVGFMDLTVRGLGATAKYQETVLSMLSPAQWLHNLNAMRHPPVKDILTEFTGTVKSGEMLHVGYSPEDDTHFPSLSVKSTLTVAAKMRTPQNRVYNTSRADFIEGMVQTLATVFGLRHTFNTPVGNEAIRGVSGGEKKRVSIAEMMAARVRIGCWDNSTRGLDSSTALEFVRALRIATDVGRATTVVTIYQASESLYKLFDKVCVIYSGKQIYYGPAERARQYFIDMGWEPAPRQTTSDFLVAVTDPLARTPRAGWENRVPRTADEFVAYWTKSPEGQANRAEATRYLQTPDHDVAPKIQHYKESARAE…
jgi|Rhives1|5203|_Rhizopogon_vesiculosus_Smith_Agaricomycetes	MDSPGQTKEMRASHDESSMADAPNDEPPPRVPFTFFDPASMHELHRTMTARSARSYHRPRDTSPPPPLPKPKKVDNRKSTISIAMESGGSDGGDFNFEQTLKDLVRRRIESSIKARELGVMFKDLRVTGLGTRASLQPTMGSILNPSTALKNISAMRHPTMRDILSGFEGVVMPGEMLLVLGRPGSGCSTFLKVLANQRAEYHAIEGEVCYDSFTPEDIEKQYRGDVIYCPEDDVHFPTLTVEQTLSFAIKTRTPHTRFTDQSREEFNRDVVDILIRIFGLHHARNTVVGNAAIRGISGGEKKRVSIAEALSCRSLIGSWDNSTRGLDSSTALEFIQALRIGTDIGRLATIVSLYQAGEQLYNLFDKVCVISEGRMVYFGPAKEARQYFVNMGYEPYHR…
jgi|Rhives1|5207|_Rhizopogon_vesiculosus_Smith_Agaricomycetes	MTPPGLQLETNVPQDGPNQDTSHNDTPSSPPRVPVNFFDPVGVGELKRTMSMRSARSESQVPHLAMTPSLTLPPSPKKVDSLALSSISEGDSFDFERTLKDLLRRCGEEDIKGRELGVMFKDLRVVGVGARASLQPTIGSLFNPAAILRNISKVRNPPTRDILSGFEGVVAPGEMLLVLGRPGSGCSTFLKTIANQRSEYHAVEGEVCYDSFTPEDIAKQYRGDVIYCPEDDVHFPTLTVEQTLSFAIKTRTPHIRFSNQSREQFNRDVVEILLRIFGLHHARHTVVGDAAIRGVSGGEKKRVSIAEALSCRSLIGAWDNSTRGLDASTALEFVQALRIGTDIGRLTTVVSIYQAGEQLYNLFDKVCVIAEGKMAYFGPARDARQYFIDMGYEPHDRQT…
jgi|Rhivi1|786942|_Rhizopogon_vinicolor_AM_OR11_026_Agaricomycetes	MLALGLHDEGRETAPLTPSLRSPSEDASSHPIFEFLNPNELECTFTAQSHACPPDVTDTLEILPEQGKHRRPATTVPGDEYFNFAKCLRDVSNRCDEQDIKWRELGVVFNDLRVVGIGARSSLQSTMGSLFSPSSLLRTISAMRNPSVRDILSGFEGVVAPSEMLRSGCSTFLKTLANQREEYHAVEGQVSYDSFTPEDIRKHFRGDVIYCPEDDIHFPTLTVEQTISFAIKTRTPQTRLANQSRKQFNDEILDILLRIFGLQHVRKTVVGNAAIRGVSGGEKKRVSIAEALSCRSMIGTWDKTCSSTRGLDASTALEFVQALRLGTDIARLTTIVSIYQAGEQLYDLFDKVCVIAEGRMAYFGPANAARQYFIDMGYEPHNRQTTADFLLAVTDPNGR…
jgi|Rhivi1|825303|_Rhizopogon_vinicolor_AM_OR11_026_Agaricomycetes	MSPLGLQLETNVPQDGPNQDTSHDDTPSSPSRVPVNFFDPVGVGELKRSMSARSTRSESQKVDSFALSTISEGDSFDFERTLKDLLRRCGEEDIKGRELGVMFKDLRVVGVGARASLQPTIGSLFNPAAILRNISKVRNPPTRDILSGFEGVVAPGEMLLVLGRPGSGCSTFLKTIANQRSEYHAVEGEVCYDSFTPEDIAKHYRGDVIYCPEDDVHFPTLTVEQTLSFAIKTRTPHIRFSNQSREQFNRDVVEILLRIFGLHHARHTVVGDAAIRGVSGGEKKRVSIAEALSCRAVIGAWDNSTRGLDASTALEFVQALRIGTDIGRLTTVVSIYQAGEQLYNLFDKVCVIAEGKMAYFGPARDARQYFIDMGYEPHDRQTTADFLVSVTNPDGRKIR…
jgi|Rhivi1|867569|_Rhizopogon_vinicolor_AM_OR11_026_Agaricomycetes	MDPPGQTKEMRASHDESSIADAPNDEPPPRVPFTFFDPASMHELHRTMTARSARSYHRPRDASPPPPLPKPKKVDNRKSTISIAMESGGSDGGDFNFEQTLKDLVRRRIESSIKARELGVMFKDLRVTGLGTRASLQPTMGSILNPSTALKNISAMRHPTMRDILSGFEGVVMPGEMLLVLGRPGSGCSTFLKVLANQRAEYHAIEGEVCYDSFTPEEIERQYRGDVIYCPEDDVHFPTLTVEQTLSFAIKTRTPHTRFTDQSREEFNRDVVDILIRIFGLHHARNTVVGNAAIRGISGGEKKRVSIAEALSCRSLIGSWDNSTRGLDSSTALEFIQALRIGTDIGRLATIVSLYQAGEQLYNLFDKVCVISEGRMVYFGPAKEARQYFVDMGYEPYHR…
jgi|Rhoba1_1|50699|_Rhodotorula_graminis_strain_WP1_v1.1_Pucciniomycotina	MQHGTLPHGLPLRFADLAVPDPGGRAGTDQLVDDLKASLVDLATGGPLRRAYASVRKGERAQGKLLVAGVEGVVNQGELLLVIGPPTANASILVRALSCSDDLPLSPTSHLDYGLVDYRNAHRPTLFPRAGRDNSRNLRSQVVYMDDRDVHFATLSLASTLRPAAAAKTPEHRPDGSTRAQWRDQLVRGVVDALGLAHALATPVGSPLVRGLSGGERKRASLAEALVARAAVLLLDGPFNGLDSSTAVAMLEYLRAYATDGRRSVVVTTPHCADALYDQFDKVLVLDARGRQVFFGRTQDAQPYFEQRGFVRRVDLGEGTAEFLVGCIEGRHNDVDLERRWHLSPQRKQLLHELEETYRNAHPFDRCAGPLFAALRDEKSAFTPKSSHYTVSFARQVAL…
jgi|Rhobut1_1|1526244|_Rhodocollybia_butyracea_AH_40177_Agaricomycetes	MDPSKLRDIQEERSGQNTPLQPQEPQEPIESPTIPSAHASKTRPRRGSSVSRVSIDYFDPQGVRELQRTLSKMTQRPGSPAQSTSSDSNATLANEAPFDFEKALRQITEKREEAHISPRELGVVFEDLHVVGLGSGASYQETIGSTLNPLNIFKQIQSARHPHTRSILSGFEGVVKPGEMLLVLGRPGSGCSTLLKTLANQTQEYHSVGGTVNYDSLSPKETQQSFRGDVQYCPEDDVHFPSLTVEDTLRFAAKTRAPQVRTGETRAEYVTGITEMLMTIFGLRHARRTPVGDAAIRGVSGGEKKRVSIAEALATRMRLGSWDNSTRGLDASTALEFGRALRIATDIARLTNIVSIYQASETLYNLFDKVCVIYEGRMAYFGPADQARQYFIDLGYEPA…
jgi|Rhosp1|36376|_Rhodotorula_sp._JG_1b_Pucciniomycotina	MPQPVLSDPPDALPHGLPIRFRSLAVPDPGGRAGSDQLVNDLAHSVLDTVTLGGLRRLANQAYRRVAGKPETGGRLLVAGVDGAVNQGELLLVIGPPTANASILVQALSCSADLPLSASSQLDYGLVPHMAAKRPTLAPSLGDRNRKPAEAKGESLRSQVVYLDDRDAHFAMLSLESTLRPDALAKTPERRPDGSTRRAWADNKMRSIVDALGLSHALQTAVGSPLVRGLSGGERKRASVAEALLARASVLLLDGPFNGLDSSTAVSLLKYLRAWASGGKRSVVITTPHCADALYAQFDRVLVLDSRGRQVYFGRATEAEAYFGQMGFQRRLDSGEGIAEFLVACNEGRHNDADLERRWMASKEREALAHELDDAYPARYPYETCAEPLFAALRDEKSR…
jgi|Rhoto1|4762|_Rhodosporidium_toruloides_NP11_Pucciniomycotina	MDPLPHGLPLRFHSLDVPDPGGRSGGDALVDDLANSFVDTVTLGPLRRAFSGLRGRGRGAERAKVLVGGVEGVVHQGELLLVIGPPTSNASILVRALSCCSDLPLSPSSHLDYGLVDHSHANRLTLTSSLARSGTGERNLRSQVVFMDDRDVHFASLSLEATLKPVSHAKTPEHRQDGSTRREWAEAKMRSIVEAMGLSHAYTTAVGSPLVRGLSGGERKRASLAEVLLTRAAILLLDGPFNGLDSSTALSMLQYLRTWATSKRRSVIIATPHCADSLYEEFDKVLVLDARGRQVFFGRTADAQPYFERIGFKRRTDLGEGTAEFLVGCIEGRHNDVELERRWKASTERKALVHEIEEVYPQRYPLSTCADPLFEALRDEKSRFTPASSHYTVSFPRQV…
jgi|Rhoto_IFO0559_1|222|_Rhodosporidium_toruloides_IFO0559_1_Pucciniomycotina	MDPLPHGLPLRFHSLDVPDPGGRSGGDALVDDLANSFVDTVTLGPLRRAFSGLRGRGRGAERAKVLVGGVEGVVHQGELLLVIGPPTSNASILVRALSCCSDLPLSPSSHLDYGLVDHSHANRLTLTSSLARSGTGERNLRSQVVFMDDRDVHFASLSLEATLKPVSHAKTPEHRQDGSTRREWAEAKMRSIVEAMGLSHAYTTAVGSPLVRGLSGGERKRASLAEVLLTRAAILLLDGPFNGLDSSTALSMLQYLRTWATSKRRSVIIATPHCADSLYEEFDKVLVLDARGRQVFFGRTADAQPYFERIGFKRRTDLGEGTAEFLVGCIEGRHNDVELERRWKASTERKALVHEIEEVYPQRYPLSTCADPLFEALRDEKSRFTPASSHYTVSFPRQV…
jgi|Rhoto_IFO0880_2|3521|_Rhodosporidium_toruloides_IFO0880_Pucciniomycotina	MDPLPHGLPLRFHSLEVPDPGGRSGGDSLVDDLANSFVDTATLGPLRRAFSSVRGRGKGAERAKVLVGGVEGVVHQGELLLVIGPPTSNASILVRALSCCSDLPLSSSSHLDYGLVDYSHANRPTLTSSLAQSGAGERNLRSQVVFMDDRDVHFASLSLEATLKPVSHAKTPEHRQDGSTRREWAEAKMGSIVEAMGLSHAYTTAVGSPLVRGLSGGERKRASLAEVLLTRAAILLLDGPFNGLDSSTALSMLQYLRTWATSKRRSVIIATPHCADSLYEEFDKVLVLDARGRQVFFGRTADAQPYFERIGFKRRTDLGEGTAEFLVGCIEGRHNDVELERRWKASTERKALFHEIEEVYPQRYPLSTCADPLFTALRDEKSRFTPASSHYTVSFPRQV…
jgi|Rhoto_IFO0880_4|12382|_Rhodosporidium_toruloides_IFO0880_Pucciniomycotina	MDPLPHGLPLRFHSLEVPDPGGRSGGDSLVDDLANSFVDTATLGPLRRAFSSVRGRGKGAERAKVLVGGVEGVVHQGELLLVIGPPTSNASILVRALSCCSDLPLSSSSHLDYGLVDYSHANRPTLTSSLAQSGAGERNLRSQVVFMDDRDVHFASLSLEATLKPVSHAKTPEHRQDGSTRREWAEAKMGSIVEAMGLSHAYTTAVGSPLVRGLSGGERKRASLAEVLLTRAAILLLDGPFNGLDSSTALSMLQYLRTWATSKRRSVIIATPHCADSLYEEFDKVLVLDARGRQVFFGRTADAQPYFERIGFKRRTDLGEGTAEFLVGCIEGRHNDVELERRWKASTERKALFHEIEEVYPQRYPLSTCADPLFTALRDEKSRFTPASSHYTVSFPRQV…
jgi|Rhoto_IFO1236_1|49744|_Rhodosporidium_toruloides_IFO1236_1_Pucciniomycotina	MDPLPHGLPLRFHSLEVPDPGGRSGGDSLVDDLANSFVDTATLGPLRRAFSSVRGRGKGAERAKVLVGGVEGVVHQGELLLVIGPPTSNASILVRALSCCSDLPLSSSSHLDYGLVDYSHANRPTLTSSLAQSGAGERNLRSQVVFMDDRDVHFASLSLEATLKPVSHAKTPEHRQDGSTRREWAEAKMGSIVEAMGLSHAYTTAVGSPLVRGLSGGERKRASLAEVLLTRAAILLLDGPFNGLDSSTALSMLQYLRTWATSKRRSVIIATPHCADSLYEEFDKVLVLDARGRQVFFGRTADAQPYFERIGFKRRTDLGEGTAEFLVGCIEGRHNDVELERRWKASTERKALFHEIEEVYPQRYPLSTCADPLFTALRDEKSRFTPASSHYTVSFPRQV…
jgi|Rhyru1_1|110020|_Rhytidhysteron_rufulum_Dothideomycetes	MENPNNNNHNHNHNNHSSTHEEASEGNAYSPIQSEHPHVQHHASDNIQQQQQAHRQSTYSSITEKRYSHPDGGVDISRAEADFAELNRELSRTSHLSRRITRTQSRPKSEVHTDVEKATGSDSSSEEEQFDLAATLRGNKDEEEAAGIKSKHVGVVWDGLTVSGIGGVKNYVKTFPDSFVSFFNVFETFMTLFGLGKKGREFNILKDFKGVTKPGEMVLVLGRPGSGCTTFLKVISNQRYGYTKVDGEVLYGPFTSDFFEKRYRGEAVYCEEDENHHPTLTVGQTLDFALETKVPGKRPAGLSRQEFKEKVIDLMLKMFNIEHTKNTIVGNPFVRGVSGGERKRVSIAETMITGASIVSWDNSTRGLDASTAVDYARSLRVLTNIYKTTTFVSLYQASE…
jgi|Ricfib1|2474867|_Rickenella_fibula_HBK330_10_Agaricomycetes	MSNRSSQLDLVEQDKVPELPSQHTTHQHYAQDAPPRSTASRVDIDYFDPEGVHNLRRTITQLSVATSRSESRRNVSPPDGSDTSDVTVGDEKFDFEQILRTVLQKRDESAIKARHLGVMWQNLRVIGLGATATYQPTFGSLLNPFGIVDVIQNKRHPALRDILSGFEGVLTPGEMLLVLGRPGSGCSTLLKTLANQREEYHGVEGDVFYDSFRPKDIAKHYRGDVTYCPEDDVHFPTLTVAQTLAFAAKTRAPQSRIEDTSREQYVEDVVEILTTLFGLRHAKNTPVGDASIRGVSGGEKKRVSIAEALVCRSLLGAWDNSTRGLDASTALEFVRALRIGTDLMRMTTIVSIYQAGESLYELFNKVCVIAEGKMVYYGPADRARQYFIDMGFEPHDRQT…
jgi|Ricfib1|2498647|_Rickenella_fibula_HBK330_10_Agaricomycetes	MSDTPLSFNTERPETVTDNPAVISSAESNTHLRALDVSNQPRSGRRRDNLPPSRDSAYTGQTAVGLGEENFDFEGTLRTVLQKKGDSNITGRELGVVFEDLSVIGLGATAKYQPTLGSIFNPVRILEAIQELRHPPVRNILSGFEGVVRPGEMLLVLGRPGAGCSTFLKTIANHTEEYHSITGSIHYDSFSPSDIAAHYRGDVTYCPEDDIHFPTLTVEQTLKFAAKMRAPQARLDGMSRDEFVERLEGMLTTIFGLKHARGTVVGNAAIRGVSGGEKKRVSIAETLASRSLIGCWDNSTRGLDASTALEFMRALRIATDIASLTTIVSIYQASESLYKLFDKVAVISAGRMIYFGPGAKAREYFEGMGYAPHDRQTTADFLVSVTDPNGRAFRTDFKG…
jgi|Ricfib1|2539164|_Rickenella_fibula_HBK330_10_Agaricomycetes	MLSIRRVWIPDMIGICRLLAIQRTQVAQPRGDSDVKTRQLGVVFENLSVAGLGATARYQPTLGSIFNPVRMLEAIQEMRHPPVRNILTGFEGVVRPGEMLRCSTLLKTLANHTEEYHDISGSIHYDSFSPSSIAAHYRGDTLKFAAKMRAPQARASFDGVDVTRKGFVERLEGMLTTIFGLRHARGTVVGDAAIRGVSGGEKKRVSLAEALASRSLIGCWDNSTRGLDASTALEFIRALRLATDVASLTTIVSIYQAGESLYTLFDKVAVISEGRLVYFGPGGKKAKEYFEEMGYKPHDRQTTADFLVSVTDPNGRAFRDDIAGQPGGGRGIPKTPDEMAAYFASSPAGAPEHVGNDDKVRAYKISARQERARHTSKKSPYTISLPMQARAVILRRIQI…
jgi|Ricfib1|2566428|_Rickenella_fibula_HBK330_10_Agaricomycetes	MAGRTVSSSKNAEDGSSVETVSPPSANGAPKYAALRRTEALNVLSSRPPQRVLQRAVTDSNVAYGRRPHSTATANKTDPKWRKVPDNNLPSHPPSAFKFSPFHTFEFEQRRAHRASSMVSWDFFDPSGVNALCHVLSRTDSSANSAPSSRRVSALNDMAIQDFEDMFVNPRKAPRVSWRRRTTFTQRQVSSAAVSLELMQPVVERSSFESYTSSRSSTESHATEIIKVAEPDPNAFDFEKTLRRAIEQREAEHIPARKLGVLFKDLRITVRSSEGSSYQSTMGSVLNPLVWIKNISASRTTRTRDILTGFSGVVKPGEMLLVLGRPGSGCSTLLKALANQTDEYDKVSGERHYDSFSPDEIKNYYRGDVTYCAEDDIHFPSLTVSQTLSFAAKLRAPHT…
jgi|Ricfib1|2572164|_Rickenella_fibula_HBK330_10_Agaricomycetes	MNLPTVLSAEESSTPHPSHGSSVSRVSMERDGAPALRPTLSHPHEHRNVIEQTHLDPGHDIDPDMLPPSRDSAYTGRTAVSEPEEKIDFEGMLRTVLQRRGDEDIKSRELGVLFENLTVVGLGATARYQPTLGSIFNPVRMLETIQELRHPPVRNILTGFEGVVRPGEMLLVLGRPGAGCSTLLKTLANYTEEYHDIFGSIHYDSFSPSDIASHYRGDVTYCPEDDIHFPTLTVSQTLKFAAKMRAPQARASFEGVDVTRKGFVERLEGMLTTMFGLRHARGTVVGDNAVRGVSGGEKKRVSLAEALASRSLIGCWDNSTRGLDASTALEFIRALRLATDVASLTTIVSIYQAGESLYTLFDKVAVVSEGRLVYFGPGGKKAKEYFEVMGYRPLDRQTT…
jgi|Ricme1|583245|_Peniophora_sp._Agaricomycetes	MVPEASSEPTPSGGAGTHEIHDESALDTTHDDVASSPPIAFRPVKRVRAGSSTSHVDIGHFDPHGVEQLRTTMSRTSNLSGAGQHHHTDAEKGNTRESSSGVSEHTLIDLLPSADGPFDFEKTLRAVLRKVDEHGIQRRELGVLFENLRVVGLGATANYQDTLGSMLNPLNIIASIKKSRNPPVRDILSGFEGVVRPGEMLLVLGSPGSGCTTLLKTLSNEHKEYHKIEGSVHYDSFSPEEIEKHHRGDVIYCQEDDIHFPTLKVDETLRFAAKMRTPQNRFPGQSRDEHVTQITEVLETIFGLRHVKNTPVGDAAIRGVSGGEKKRVSISEVLALRAKINAWDNSTRGLDASTALEFVRALRIATDVARSTTIVSIYQAGELLYELFDKVCVIYEGRM…
jgi|Ricmel1|752633|_Rickenella_mellea__SZMC22713__Agaricomycetes	MVSWDFFDPSGVNALSPRVSWRRRTTFTQRQASSAAISLELMPPVVERSSFESYTSSRSSIESHATELEKVADPDPNAFDFEKTLRRAIEQREAEHIPARKLGVLFKDLRVTVRSSEDSSYQSTMGSVLNPLVWIKNIRASRTTRTRDILTGFSGVVKPGEMLLVLGRPGSGCSTLLKSLANQTDEYDKVSGERHYDSFSPDEIKNYYRGDVTYCAEDDIHFPSLTVSQTLSFAAKLRAPHTRLGNQSREIYVKRFTEILMTVFGLRHARDTPVGDAALRGVSGGEKKRVSIAEALAARSLLGCWDNSTRGLDASTALEFVRALRIATDLAQLTSIVSIYQAGEALYELFDKVCVIGEGRCYFFGRADHARAYFEALGFVPGERQTTSDFLVAVTDPNG…
jgi|Ricmel1|780681|_Rickenella_mellea__SZMC22713__Agaricomycetes	MSNRSSQLDLVEQDKVPELPSQHATHQHYAHDAPPTSFNPAGSRKRKGSTASRVDIDYFDPEGVHNLRRTITQLSAATSHGESRRNVSLPEGSDSSEVTIGDEKFDFEQILRTVLQKRDESAIKARHLGVMWQNLRVVGLGATATYQPTFGSLLNPFGIVDAIRNARHPALKDILSGFEGVLTPGEMLLVLGRPGSGCSTLLKTLANQREEYHGVEGDVFYDSFRPKDIAKHYRGDVTYCPEDDVHFPTLTVAQTLAFAAKTRAPQSRIGDTSREQYVEEVVEIITTLFGLRHAKNTPVGDASIRGVSGGEKKRVSIAEALVCRSLLGAWDNSTRGLDASTALEFVRALRIGTDLMRMTTIVSIYQAGESLYELFNKVCVIAEGKMVYYGPADRARQYF…
jgi|Ricmel1|795131|_Rickenella_mellea__SZMC22713__Agaricomycetes	MLKSVAAESRQSIDRNVPVELLTDVPAAAAADSSAPHPRRGSSASHDSVDRGGVPTVRHTLAHPPAQHNVIDQTLLDAGHDRNPDLLPPSRDSAYTGRTVVSELEEVKFDFEGTLRTVLHRRGDSVIKSRELGVVFEYLSVVGLGATARYQPTLGSTFNPVRMLEAIQELRHPPVRNILTGFEGVVRPGEMLLVLGRPGAGCSTLLKTLANHTEEYHGVSGSIHYDSFSPSSIAAHYRGDVTYCPEDDIHFPTLTVSQTLKFAAKMRVPQGRASFNGVDVTRKGFVERLEGMLTTIFGLRHVKGTVVGDDAIRGVSGGEKKRVSLAEAMASRSLIGCWDNSTRGLDASTALEFIRALRLATDIASLTTIVTIYQAGESLYNLFDKVAVISEGRLIYFGP…
jgi|Ricmel1|795136|_Rickenella_mellea__SZMC22713__Agaricomycetes	MSTSEAAESRRSIARETPPDVLTDLPAALSSAEPSAPRLRRGSSASRVSVDYFDPEGVAALRRTYTHPREHHNVIDPTRLDPGHDRDLPPSRDSAYTGRTAVSESDEEKFDFEGTLRTVLQRRGDSDVKTRELGVVFENLSVAGLGATARYQPTLGSIFNPARMLEAIQEMRHPPVRNILTGFEGVVRPGEMLLVLGRPGAGCSTLLKTLANHTEEYHGVSGAIHYDSFSPSSIAAHYRGDVTYCPEDDIHFPTLTVSQTLKFAAKMRAPQARASFDGVDVTRKGFVERLEGMLTTIFGLRHARGTVVGDNAIRGVSGGEKKRVSLAEALASRSLIGCWDNSTRGLDASTALEFIRALRLATDVASLTTIVSIYQAGESLYTLFDKVAVISEGRLVYFG…
jgi|Ricmel1|795145|_Rickenella_mellea__SZMC22713__Agaricomycetes	MNQVMSETPRSFKSERPETVTDNPAVLPSAESNTHLRALDVTNPHRSGRRRDILPPSRDSAYTGQTAVGLDAQNFDFEGTLRTVLQKRGDSDIKGRELGVVFEDLSVIGLGATAKYQPTLGSIFNPVRILEAIQELRHPPVRNILTGFEGVVRPGEMLLVLGRPGAGCSTFLKTIANHTEEYHSISGSIHYDSFSPSDIAAHYRGDVTYCPEDDIHFPTLTVEQTLKFAAKMRAPQARLDGMTRDEFVDRLEGMLTTIFGLKHARGTVVGNAAIRGVSGGEKKRVSIAETLASRSLIGCWDNSTRGLDASTALEFMRTLRIATDIASLTTIVSIYQASESLYKLFDKVAVISQGRMIYFGPGAKAREYFEGMGYAPHDRQTTADFLVSVTDPNGRAFRH…
jgi|Ricmel1|796709|_Rickenella_mellea__SZMC22713__Agaricomycetes	MTQVMSETPLSFKSERPETVTDNPVVLPSAESNTHLRALDVTNPPRSGRRRDNLPPSRDSAYTGQTAVGLDAQNFDFEGTLRTVLQKRGDSDIKGRELGVVFEDLSVIGLGATAKYQPTLGSMFNPVRMLDAIQELRHPPVRNILTGFEGVVRPGEMLLVLGRPGAGCSTFLKTIANHTEEYHCISGSIHYDSFSPSDISSHYRGDVTYCPEDDIHFPTLTVEQTLKFAAKMRAPQARLDGMTRDEFVERLEGMLTTIFGLKHARGTVVGNAAIRGVSGGEKKRVSIAETLASRSLIGCWDNSTRGLDASTALEFMRTLRIATDIASLTTIVSIYQASESLYKLFDKVAVISEGRMIYFGPGAKAREYFEGMGYAPHDRQTTADFLVSVTDPNGRAFRR…
jgi|Rigmic1|925286|_Rigidoporus_microporus_ED310_Agaricomycetes	MSTPRETTEPSDQVPELPGGPAIAGHYVNAILHNPHHHIDDLGAVPPSPSSPHPPAGQSTVDSAPHPRPHTRRRSSSASSHVPIDFFDREGVKELKRSLTSQSNALAQAAERALSQANAQKGRHTPPAPSNSSQATAVSGSDAFDLEKHLRESVLKLDAASIESRQLGVVFQDLTVQGLGAAASFQPTLGSTLNPLRVWESIQAIRRPPVRNILTGFEGVVRPGEMLLVLGRPGAGCTTLLKSLSNQHADFHAINGHIQYGAFTPKEVRKHYRGDVVYCPEDDIHFPTLTVGDTIDFAATVRVPRTRIPEAIIGKKVEDIDVEAVAAQGGPKASRGAYVENLRNILTTVFGLRHTVNTRVGGAALRGVSGGEKKRVSIAEALASRALLGAWDNSTRGLD…
jgi|Rigmic1|948914|_Rigidoporus_microporus_ED310_Agaricomycetes	MSAPHGGKEPVDQVAELPGGSAIAGHHVNAILTTSHHQQGENNSIPASPISARPSGDYTSEQGNPRTHFYRRASVSSSRVPIDFFDKEGVKELRRSLTSQSNALAQAAERALAAVEQDAVPVPSGSSQLTAVSESDKFDLEKFLSDIVSQREEASVESRQLGVVFQDLTVQGLGAAASYQPTLGSALNPMRVWENIQRIRRPPVRNIITGFDGVVKPGEMLLVLGRPGAGCTTFLKSLSNQHETFHGVHGHIQYGAFTPREIREHYRGDVIYCPEDDQHFPTLTVGETIEFAARVRAPQTRLRDVFTKNESDYVKINRNLDVESVTRDGSPRVTREEYVQAATRTLTTVFGLRHAVNTKVGGALLRGISGGEKKRVSIAEATASRALLGAWDNSTRGLD…
jgi|Rigmic1|967529|_Rigidoporus_microporus_ED310_Agaricomycetes	MSRSSSLDYTGPAFPVPNVNATPNPNNPNSNPNSTTHAPEASQSQTPYYSQPGSAAPSMYSGSIGGDKSGNQFYEFEFEGGAKPGSNYNGSVKYPPSHAYSHAQSYSVDANAQAQVLAQQRATQLARRQSTSSRVSYDYFDPQGMSELVRKLSKMEKSTSSTGGKKGTGESIDERDRAAVVNIGSVRRSASLDSGSISDRSEKAGGLGTSPGEKKAKMVLADATTSADPAASKKPSFDLELVLRAAMEQREAEGVASRSLGILFKDLRVTGFAAGSAYQATLGSMLSPSNWLENINKMRHPDMRDIISGFEGVVRPGEMLRTVRVLNTAKTLANHTEEYISVTGERHYDSLSPRDIRERYRGDVTYCPEDDVHFPSLTVRETIEFAAKTRAPNVRLGNE…
jgi|Ruseme1|1613307|_Russula_emetica_Přilba_Agaricomycetes	MSDIQRVAKSNPSVDSLPIAPENHQVNDTSPSIPHRVPGRGAGSRVTVGYFDREGVDQLRRTLTHVSEARQEPVLNALSSETLSVPQTGPFDFEKTLRVIVKKRDRAGIQSRELGILFKDLHVVGLGAAASFQRTFGSYFIPKDILENFQTMRHPPLRDILSGFEGVIRPGEMLLVLGSPGSGCSTFLKTLTNQRKEFHLVEGEVHYDSLSPDDISKHFRGDVTYCPEDDVHFPTLTVDETLKFAAKMRAPHTRFEERSRGSYVTSITDIVQTIFGLRHVKNTPVGDAAIRGVSGGEKKRVSISEALALRSTIAAWDNSTRGLDASTALEFVRALRIATDVARFSTIVSIYQAGESLYQHFDKVCVIFEGRMTYFGRADQARQYFIDLGFEPAHRQTTA…
jgi|Sacpr1|62029|_Saccharata_proteae_CBS_121410_Dothideomycetes	MDPNRQIPQPGMETPTTIVETRTVLETGNRSDTDSIKTTSYQSVQAASYQSVHRGVNVNRAETEFAELSKELSKISRKASRAQSHRAKGAVADVEKAPESEADAEPFDLETVLRGNKDEDIEAGIKNKKIGVYWDALTVSGIGGVKNYVKTFPQAFVDMVNVYGIAKSLLGLGKNGREFNILQDFKGVAKPGEMVLVLGRPGSGCTTLLKVLANQRFGYTKVDGDVLYGPFESDFFAKRYRGEAVYNDEDDIHHPTLTVGQTLDFALETKVPGQRPAGLSRKAFKERVIDMLLKMFNIEHTKNTIVGNPFVRGVSGGERKRVSIAEMMITNASVCSWDNSTRGLDASTALDYAKSLRILTDIHQVTTFVSLYQASESIYKCFDKVMVIDSGRQVYYGPA…
jgi|Saico1|55234|_Saitoella_complicata_NRRL_Y_17804_Taphrinomycotina	MRGTEGVNVAAAEADFIELQRQLTKASRVERHDALEASFGRDKTVDLESHVSEVDSTAEFNLEQVIRGQQDSADEAGIKRKHIGVIWENLSVRGVGGTRHFVKTFPSAFTGLVTTIPMYLASFLPSQRPREVEILHNFHGVLKPGEMVLVLGRPGSGCTTFLKIITNQRIGYTGIEGDVAYAGLTAEEFAEHYRGEAVYNMEDDIHHPTLSVSQTLNFALETKLPNKRVANQPKESFKESVTSLLLKMFNIEHTRDTMVGNAFVRGVSGGERKRVSIAEMMVTNASVLAWDNTTRGLDASTALDYAKSLRILTDIKQTSTFVSLYQASAAIADQFDKVMVLDAGRTVYYGPVSEARAYMENLGFKPKPRMTLPDYLTGCTDEYEREIQEGYENVCPQTS…
jgi|Sakvas1|5622|_Saksenaea_vasiformis_B4078_Mucoromycotina	TKQTLQFALRTKTPGNRLPDETKADFVNKVLYMLGNMLGLTKQMDTMVGNAFIRGLSGGERKRLSIAELMTTRSTINCWDCSTRGLDAASALDYVRSLRIMTNVFNKTTIATLYQASNSIFYEFDKVLLLDNGYCLYFGPVSRAKQYFEDMGFYCPPRKSTPDFLTGICNPLEREVRQGFEDSVPQFANKFQERYHSSSIYKEMMEEMHVYEKTLEEENPVERFQQAITEEQQKRAPKGSPYIASFYQQVRALVIRQHHLLLKDREALISRYGTILIQGLIAASCFYNIPLDGRGAFSRGGALFFSLIFNTFICQTELVTFLTGRPILEKHKQFALYRPSAFYIAQVIMDIPYGLAQVTLFSLCAYFMMGLNLSAGRFFTFFVNLFFANLTMNGFFRLF…
jgi|Schco3|2493556|_Schizophyllum_commune_H4_8_Agaricomycetes	MSFPATGAPVAAQHDSFHSGHNHHDNVDIGHFDAQGVAELRRTLSRASQSGIHPNDLTLQDLSPGSKAASITVSESTLPNEEGGSTAGAKKAEEDGFDFEKILREIVARRADAEIETRELGVVFEDLSVTGVGSAAAYQPTLGSMFNPIDIVHGIQGIRHPPTRQILSGFEGVIRPGEMVLVLGRPGAGCSTFLKTLANQREEYHSIDGRVDYDSLTPEEITKHYRGDVLYCPEDDVHFSTLTVEQTLKFAAYCRAPRERNRLGHSRDAYEDVVTDVLMTLFGLQHTRHTKVGDNMIRGVSGGEKKRVSICEVLAARAALACWDNSTRGLDASTALEFVQALRIATDVSRMSTVVALYQAGESLYRLFDKVAVINEGRLAYFGPADQARAYFTDMGYVP…
jgi|Schpa1|838617|_Schizopora_paradoxa_KUC8140_Agaricomycetes	MSAAPTRRPSSEDVVPELPTSTDLNTQFHNANISQITPVSSNELSHRQRGRARGASSASRVAIDYFDPEGVNDLRRTITQQSAAARSTRSGRSASRRRAPSVSEGATSSTSTIAAEEDAEKFDLEKFLKGLVQRQEEESIAKRELGVVFQDLHVQGLGAGASYQSTVGSLFNPFNIPAQIREARHPSVRDILYGFEGVVKPGEMLLVLGRPGAGCSTLLKTLANQREEYHSVTGTVHYSTFTPSEIAAHFRGDVVYCPEDDVHFPTLTVQQTLAFAAKTRAPQRNARLYGSTREHYVDSVTDVMATVFGLRHVRDTKVGNAAIRGVSGGEKKRVSIAEALATRAKIGCWDNSTRGLDASTALEFVRALRIATDVLNTTTIVSIYQASELLYALFNKVAV…
jgi|Schpa1|845358|_Schizopora_paradoxa_KUC8140_Agaricomycetes	MEKSSTPVYDDASTLVSVGRSLSGQTRSEEPEYVPMRDLSNSNHSVHAVRLPPPAISQRSPLREWARQEDSIPVNRAPPERRYSADDKAPSSFSKFITFDWEGEYGGARRDPRRRSYNNSNRVSIDHFDPSGVEEISRRLSVQSSKRNSRIIQEVPVNSLKDFSEEDDVTNKAAAAKSFDFEMVIRDVLERGQAEHIPIRSVGVLFKDLKVTVHAPTSALRPTMGSFFNPSYLLQVFRDVRHPKTRDILSGFDGVVSPGEMLLVLGRPGSGCSTLLKTLANQTEEYLSVSGERHYDSLSPEDINKRFRGDVAYCPEDDVHFPTLTVQDTVSFAAKTRMPNLRLQGQTREQYAAELTELLLTVFGLRHTKSTKVGDAELRGISGGEKKRVSISEALAARC…
jgi|Schpa1|895890|_Schizopora_paradoxa_KUC8140_Agaricomycetes	MSSANSLRGLDASNTTSERESVVEQPRASFSAILSPPPAILSRSSTQKDKRKSILSFTGSGRTVVPDDTKLFDPEKLSLEDYLREQLRKQDAANVQRRELGVAFRDLRVTGFASANDVQPTLGSTFNLLGIPKAIRAARHPVVKDILSGFEGVVRPGEMLLVLGRPGSGCTSLLKTLSNQHSSFRSVEGTLNFSAFTSEQIHKHHRGDAIFITEDDIHFATLTVGQTLDFASKIRSPAQGAREPGLTRPGFVAMMSDMLSSVFGLKHVRNTVVGDAAIRGVSGGEKKRVSIAEALAVRPKIGAWDNSTRGLDSSTALEFIRALRISTDTCKSSTIVSLYQASELLYDEFDKVCVVSDGKMVYFGPTEEARQYFIDMGYEPANRQTTSDYLVATTDPHGR…
jgi|Sclsc1|11454|_Sclerotinia_sclerotiorum_Leotiomycetes	MERDFQDRPTSKDETRSLAATTNTARESIEDAETHRENVRNANPNGFVSTNQGIDVKTAEAEFAQLQRELTGISSKSKALSRTKSNAFFNVVETAMNIFGIGKQGKEVKILQDFRGVVKPGEMVLVLGRPGSGCTTFLKVIANQRFGYTGVDGEVLYGPFEAQEFSKKYRGEAVYNQEDDVHHPTLTVGQTLGFALDTKTPRKRPNGMSKGEFKEKVIDTLLRMFNISHTRNTVVGNAFVRGVSGGERKRVSIAEMMITSGTVLAWDNSTRGLDASTALDYAKSLRIMTNIYKTTTFVSLYQASENIYKQFDKVLVIDDGREVYFGPTSEARAYFEGLGFKEKPRQTTPDFLTGCTDEFEREYATGRSAADSPHSPETLAQAFLDSKISTRLGEEMDVY…
jgi|Serla_varsha1|43755|_Serpula_himantioides__S.lacrymans_var_shastensis__MUCL38935_Agaricomycetes	MSVDPSQLADMRKEQPSLPVTVPAQDLAAGLGNSIVHNATLTPISEHIQPLETPRRRMRSGSSASHVDLDYFDPQGVRELRRALSRPYSQQVISENSTSRESTQDPGDTDSSDTVLNHPHXLERTLRYTVKKRDEADIKSRELGVLFEDLRVVGLGSSASFQPTLGXLLNPWNIIKSINGSRHPRLRDILNNFRGVVRPGEMLLVLGRPGSGCSTFLKVLANQRKEYYAVYGDVHFNSFSPEDISHRYRGDVQYSPEDDIHFPTLTVEQTIGFAATARAPHSRIDGQSRQDYRNITTDVLTTVFGLRHVRKSPVGNAAIRGVSGGEKKRVSISEALATRSLLNSWDNSTRGLDASTAVEFVRALRIATDVARLSTIVSIYQAGESLYEMFDKVCVIYEG…
jgi|Setho1|78484|_Setomelanomma_holmii_CBS_110217_Dothideomycetes	MDNPNVPLNNATIREETMGKTYEAIHPQRNQIEKDSSSARSLSIDNDTARNSQQYNEGFSEFNKPIHQAEAEFAELSQELSRTSNISRRLSRVQSHKGQAIVDVEKGGVAASDSSDEPFDLESTLRGSRDEEEAAGIKSKRIGVVWEDLTVSGIVGGVKNYAKTFPDAFVSFFNVYETAKSLLGIGKKGKEFDILKNFKGVVKPGEMVLVLGRPGSGCTTFLKVISNQRYGYTKVDGKVLYGPFDSDFFEKRYRGEAVYCEEDENHHPTLTVGQTLDFALETKVPGKRPAGLSRKDFKEKVIDLMLKMFNIEHTRNTIVGNPFVRGISGGERKRVSIAETMITGASLMSWDNSTRGLDASTAVDYARSLRVLTNIYKTTTFVSLYQASENIYKCFDKVL…
jgi|Settu3|1384064|_Setosphaeria_turcica_Et28A_Dothideomycetes	MDNAGLQNTHAREHTEGATFEPIHPNRNQHAHDNASMRTASIGGESTARNSPKPQETENPYGVDVQRAESDFAQLSKELSRASNLSRRLSRVQSRQSRKDKTAPADVEKVAAEGSDTSDEPFDLEATLRGSRNEEEAAGIKSKRIGVMWDGLTVSGIGGVKNYVKTFPDAFVSFFNVVETAASLLGLGKKGTEFDILKDFKGVVKPGEMVLVLGKPGSGCTTFLKVISNQRYGYTKIDGDVLYGPFDADLFAKRYRGEAVYCEEDENHHPTLTVGQTLDFALETKAPGKRPAGLSRKDFKEKIINTMLKMFNIEHTRNTIVGNPFVRGVSGGERKRVSIAETMITGASLMSWDNSTRGLDASTAVDYARSLRVLTNIYKTTTFVSLYQASENIYKCFDK…
jgi|Sisni1|494021|_Sistotremastrum_niveocremeum_HHB9708_ss_1_1.0_Agaricomycetes	MASTSSPTDEAVPAIPTAAQAIPDALHHRIGDLTPVDERSRVPTPEPASDDRPHRQRTRPEHQHTIPQPQLSRVDSRAEHVPFDFFDQDGCADLVLQRQVTGASQRSSKKGRSRSRARSNASALHPARESIPEPVTHASSSSGASGAGTLVGEGAEEDFQFDGWLQTQWDAARGQGIECRQAGITFKDLRVVGLGATAKHQDTIFSILSPMRMLDFAKELRHPPKKDILTGFEGTVRPGEMLLVLGRPGSGCTSLLRTLANQRSGFHAVHGEVSYDGITPEYMAKHYRGDVGYSPEDDVHFPSLTVRQTLEVSAATRTPQTRIEGRTRQDFIDSVVETLATVFGLRHTYDTAVGDENIRGVSGGEKKRVSIAEMMSTRVCVACWDNSTRGLDASTALEF…
jgi|Sissu1|1052235|_Sistotremastrum_suecicum_Agaricomycetes	MASTSSPTDEAVPAIPTAAQAIPDALHHRVGDLTPVDERSRVPTPEPASDDRPHRQRTRPEHQHTIPQPQLSRVDSRAEHVPFDFFDQDGCADLVLQRQVTGASQRSSKKGRSRSRARSNASALHPARESIPEPVTHASSSSGASGAGTLVGEGAEEDFKFDGWLQTQWDAARGQGIECRQAGITFKDLRVVGLGATAKHQDTIFSILSPMRMLDFAKELRHPPKKDILTGFEGTVRPGEMLLVLGRPGSGCTSLLRTLANQRSGFHAVHGEVSYDGITPEYMAKHYRGDVGYSPEDDVHFPSLTVRQTLEVSAATRTPQTRIEGRTRQDFIDSVVETLATVFGLRHTYDTAVGDENIRGVSGGEKKRVSIAEMMSTRVCVACWDNSTRGLDASTALEF…
jgi|Sodal1|326726|_Sodiomyces_alkalinus_Sordariomycetes	MTDKVPRMSDDRQTSEDSHRASSTDTENAREEARRRNPRGFTNVDQGVSVEQAEADFAELRRELSGISRASRVASRRKSGVHVDPEKAVDLAASSSDGSFEQFDLESALRGGLDAEREAGIRPKHIGVYWDGLTVKGMGGTANYVRTFPDAFVSFFDVVSPIINLLGLKKKGVERTLLDDFRGVSLPGEMVLVLGRPGSGCTTFLKTIANQRAGYTSVEGDVRYGPFTAKEFNRYRGEAVYNQEDDVHLSTLTVEQTLNFALETKTPKKRPAGMSKQDFKATVISTLLKMFNIEHTRHTVVGDAFVRGISGGEKKRVSIAEMMVTNACILSWDNSTRGLDASTALDFTKSLRVLTNLYKTTTFVSLYQASENIYNLFDKVMVIDSGKQVFFGPVAEARA…
jgi|Sphbr2|776412|_Sphaerosporella_brunnea_Sb_GMNB300_Pezizomycetes	MQEVHRETSITRDDLNSTNPRGSANIGHGVNVEEAEREFHQLSKQLSRVSHKNNNIARITSRTVPADSEKQAYTEEEEEEAEQFNLESHLRGNEHEERESGIRAKRIGVIWQDLTVSGIGGTQNIVRTFPDAVIGFFNVFDTARTLLGLGKKGEEMDILKDFRGVLKPGEMCLVLGRPGSGCTTFLKVMANQRFGYTKVDGEVMYGRFSADTFSKRYRGESVYNQEDDVHNPTLTVGQTLEFALDTKTPGKRPAGMSKQEFKDKVVNLLLKMFNITHTKNTVVGNQFVRGVSGGERKRVSIAEMMITKAAVCTWDNSTRGLDASTALDYAKSLRIMTNVYQTTTFVSLYQASENIYEQFDKVLVIDSGHEVYFGPTKEARAYFEGLGFAPKPRQTTPDY…
jgi|Sphbr2|909550|_Sphaerosporella_brunnea_Sb_GMNB300_Pezizomycetes	MSGLSEEKHEPKSITDSASTSVDDIGTLNHVSSNGDFADGRWGESSKAIGRPVDVDGALEEFEEIRRSLSKATAGRRTSLSAHSSAFRSGTREPDEEEAGHGSSGATLIDLEDYLQNKHRGAAEEAGIIPKKIGVSFRDLTVMGYAGSGWVLAPTFLDYLPSIVGWDLVHSVRGFLAPIPEAKPIIQGFSGVVKPGEMLLVLGKPGSGTSTFLRALTNQRRSFTRIDGDINYAGLPFELALGKYRGEILYNDEEDQHLPTLSVKQTLEFALKTKTPSKRLPGTSRTQFVDEMLNLFAAMFKMKHVLNTMVGNAFVRGVSGGERKRVSIMEALASRSTINAWDNSTRGLDSSTAVDYIRSLRILTNIQYSTTIVTLYQAGEQIYREFDKVCLIYEGRQIF…
jgi|Sphst1|158653|_Sphaerobolus_stellatus_Agaricomycetes	MDPSIDHSDEKRLHRTRTKSSASRHVPFDHFLARSESRDSIEYSHHDLHDVHPHVRPILESNQEIKPESSRPNSSVNDTLVEGDFQFDKFLQERYDKAMDEGINFRQTGVTFKNLRVTGLGATHKHQETIFSALNPLNIIHFAQKLRHPPVKDILSGFNGSIRPGEMLLVLGKPGSGCTSFLKVLANQREGFHSIGGEISYDGINPQYMFKHYRGDLGYSPEDDIHFPSLTVRETLTVAAACRTPRARSEGLTRKEFIDRVVNTLGTILGLTHTMDTPVGDENIRGVSGGEKKRVSIAEMLSTHVKVACWDNSTRGLDASTALEFVRALRIATDIAKVTTIVSIYQASESIYELFDKVAVIDEGRLSYFGPADQARDYYINMGYEPANRQTTADFLVSV…
jgi|Spipu1|4546|_Spizellomyces_punctatus_DAOM_BR117_Chytridiomycetes	MESVSGPPRYNAADAVSTGGVPTLRDAFGDVNDGARPIEDDDQQGQQVNVDEGVSEFHRAELELRRTLTRDPSMKSSKTNKTNKVGADDMKIGLTDLEGGADVIVEEGQQFDLKDFLESSVRAASEQGIGRKRMGVVFKGLTVVGEGADASSISNVGDVIVDGLKALNPLSWFRKEQKGTDFDILHELNGVVKDGEMLLVLGRPGSGCSSFLRVMANDTKTYKDIQGVITYGGVPASEFGRFAGEAIYTAEEDTHFPTLTVKETLHFALKTKTPGKRLPDLTRREFRQKVVYMLTNMFGLTKQINTLVGNEWVRGLSGGERKRMTITEAMTARAAVNCWDCSTRGLDAASALDYTRGLRIMSDTLNKTTIASFYQASEDMYQLFDKVMVLDKGRMIFFG…
jgi|Spipu1|950|_Spizellomyces_punctatus_DAOM_BR117_Chytridiomycetes	MSNADLPHISQDAGEDGTPLVRTNTTGRVIWQGRLSGEQARPLDAPDEIVVGLPSQTSESQAGQSPPQEPEPNLESVIEVRETSANDTHDARPPQPDRVQSLTSYQREMAFGEPLAVKKYVKGEAGEIFEEVSDDEEETDEGIVADAPYKVEDHDVPMNDISKKKSRSSLASGKSGKRRKGGVDPRKDDFDFEAWLHYRQKKYNEAGFIVPEVILTYKDLAVFGDPVVQPYIETVGKAILNTINIVPPIRRMTRSLAGNPLPKPENRQILYPMNGFCKPGEMTLVLGRPGAGCSTLLRTLANVTEGLSEVRGDVAFNGIDNKTFKKQYSSSVAYNPETDPHFASLTVRQTLRFALECRIGGAVEERRRERIEEWIDVCVRVFGLQNCADTKVGDEMIRG…
jgi|Spofi1|481896|_Sporormia_fimetaria_Dothideomycetes	MDKNGDYANSHPTEETDGVIYEAIHPERENRTSTDSVATATDANQQYSHERGVNVSQAEADFAQLNRELSRASHLSRKSSRVQSRHSRILNDVEKGGDSEASSEEPFDLETVLRGNRDEEEAAGIKSKHVGVVWEGLTVSGIGGVKNYVKTFPESFVSFFNVFETFMNVFKLGKKGREFDILKDFKGVAKPGEMVLVLGRPGSGCTTFLKVITNQRFGYTKVDGEVLYGPFDADYFEKRYRGEAVYCEEEENHHPTLTVGQTLDFALETKVPGKRPAGLSRSEFKEKVIDLMLKMFNIEHTKNTVVGNPFVRGVSGGERKRVSIAETMITGASVISWDNSTRGLDASTAVDYARSLRVLTNIYKTTTFVSLYQASESIYEVFDKVLVIDSGKQAYFGPA…
jgi|Spoth2|2307069|_Myceliophthora_thermophila__Sporotrichum_thermophile__Sordariomycetes	METVSEKAGIEPAARQLSTSSQSRPSTSSTARNAEDLVEEARRSNPNGTTRATGISVQQAEADFAELQRELSHMSRVSQSRGRGDKDKTQLEDGSADSEDTYEPFDLEAVLRGDLDAEREAGIRPKHIGVYWDGLTVKGIGGQTNYVKTFPDAFIDFFDVITPVMRMLGLGKKGTEATLLNNFRGVCKPGEMVLVLGKPGSGCTTFLKTIANQRYGYTSVTGEVLYGPFNDKEFRQYRGEALYNEEDDVHHPTLTVEQTLGFALDVKTPGKLPAGLDRRQFKEKVITMLLKMFNIEHTRKTIVGNSFVRGVSGGERKRVSIAEMLVSNACVLCWDNSTRGLDASTALDFIKSLRIQTNLYKTTTFVSLYQASENIYSLFDKVMVIDEGRQVYFGPASVA…
jgi|Stano2|4140|_Stagonospora_nodorum_SN15_Dothideomycetes	MDNSNHSTIREESDGKTYEAIHPEGQHVKHDNDSVRTASVDNDAAPNTQQFNEKGFVDVQGGVNVHRAEQDFAELSKELSRTSQVSRRLDRVQSRHSRKDQAVTDVEKSAIASSDASSDEPFDLEKTLRGGQEDQEAAGIKSKRIGVVWDNLTVSGIGGVKNYAKTFPDAFVSFFNVFETVASLLGKGKKGKEFDILKDFKGVVKPGEMVLVLGRPGSGCTSFLKVISNQRYGYTKVDGNVLYGPFDADFFEKRYRGEAVYCEEDVGQTLDFALETKVPGKRPAGLSRKDFKVKVIDLMLKMFNIEHTRNTIVGNPFVRGVSGGERKRVSIAETMITGASLMSWDNSTRGLDASTAVDYARSLRVLTNIYKTTTFVSLYQASENIYNCFDKVLVIDSGR…
jgi|Stasp1|326723|_Stagonospora_sp._SRC1lsM3a_Dothideomycetes	MENSNAPLNHPTIREETEGTTYEAIHPERNHLQRDNDSVRTASIDNETARNSHQYNEKGFSDVTGGVNIKRAESDFAELSKELSRTSNIERRLSRVQSRHSRKDQAVTDVEKAGVAASEASSDEPFDLEKTLRGSRDEEEAAGIKSKRIGVVWDDLTVSGIGGVKNYVKTFPDAFVSFFNIFETIGSLVGMGKKGEEFDILKGFKGVVKPGEMVLVLGKPGSGCTTFLKVISNQRYGYTKVDGKVLYGPFDSDFFEKRYRGEAVYCEEDENHHPTLTVGQTLDFALETKVPGKRPAGLSRKDFKEKVIDLMLKMFNIEHTRNTIVGNPFVRGVSGGERKRVSIAETMITGASLMSWDNSTRGLDASTAVDYARSLRVLTNIYKTTTFVSLYQASENIYN…
jgi|Stehi1|167985|_Stereum_hirsutum_FP_91666_SS1_Agaricomycetes	MAEPPQLDPIREHDGSSSHLPEDLSAANAYANEVLNSVIRYEPRSETPIVVRDRRRESYASHVSIDYFDPAGVDELRRSLSLASNSIHQTEDKERPKSPVPSIANSEATLAPGEGPFDFGKSLRQIIKKRDKSQIQGRELGVLFKDLRVVGLGSAASYQPTLGSLFDPRVFLEKFRAFRNPPLRNLLEGFEGVVRPGEMLLVLGSPGSGCSTLLKTLANQRAEYHSVHGEVHYDSFSPEEIEKHYRGDVIYCPEDDIHFPTLSVDDTLCFAARMRAPHVRLSDHSREQYIRGMVDVLETIFGLRHVKKTPVGDASLRGVSGGEKKRVSIAETMALRSLINSWDNSTRGLDASTALEFVRALRIATDVARVSTIVSIYQAGEQLYDHFDKVCVIYEGRMT…
jgi|Stehi1|172830|_Stereum_hirsutum_FP_91666_SS1_Agaricomycetes	MADLSQLGRVPEDEDSASGPYNGDAAIHDEPRSQSPATIHTVPRRNSSVSHVSLDFFDPAGVEQLRRTMSHMSAAVHTSDIPDVPVQKIRSHSTVDTTTTLAAPKGDEPFDLERTLRTVMKRKEKSHIHTRELGVMFQDLRVIGLGSAENYQSTFGSLFNPRVLLQSLRETRKPPLRDILSGFEGVVRPGEMLLVLGSPGSGCSTFLKTLANQRREYRSVEGEVHYDSFSPAEIEKHYRGDVLYCDEDDIHFPTLSVDQTLCFAAKMRTPHVRMDGQSREELVRLFVDCLETVFGLRHVKNSPVGDAALRGVSGGEKKRVSIAEALALRSKINSWDNSTRGLDASTALEFVSALRIGTDIGRMTTIVSLYQAGEQLYEHFDKVCVIYEGRMAYFGSASA…
jgi|Suiame1|1014423|_Suillus_americanus_EM31_Agaricomycetes	MPIPGDSDDPSPTTGLQSHSNDTSATSHDRLYPTSSNRRALDVKSTLETTPNESEYRNSVLTIVGDEDFNLEKHLKDIIKRRDEEEIKWRELGVVFNDLRVVGIGARTSLQPTIGSLFSPTSLLRTISEARHPHLRDILSGFEGVVAPGEMLLVLGKPGSGCSTFLKTLANQRGEYHAVEGEVEYDSFTPQDIHTHYRGDVTYCPEDDIHFPTLTVEETLSFAIKTRTPQIRFANQSRKQFNAEFLDVLLRIFGLRHARKTIVGNAAIRGVSGGEKKRVSVAEALSCRCMIGAWDNSTRGLDASTALEFVQALRLGTDIARLTTIASIYQAGEQLYELFDKVCVIAEGRMAYFGPARAARQYFIDMGYEPYNRQTTADFLVGVTDPISRKIRPGFKGTV…
jgi|Suiame1|1071248|_Suillus_americanus_EM31_Agaricomycetes	LSRHDEGIKDRQLGVMFKDLRVVGLGSRTSLQPTVSSPFHPSTFLRKIKGIFHPSIRDILSGFEGMVSSGEMLLVLGRPGSGCSTFLKTLANQRGEYHAVEGQVFYDSFTPKEIHNSFRGDVTYCPEDDIHFPTLTVKQTLSFAVRNRTPATRLFGQTREDYVEDTTTMLMKVLGLHRSKNTLVGNAEIQGISGGERKRVSLAETLGSAGPLGTWDNPTRGLDSSTALEFVRTLRFITDIKRRTTIVSLYQAGEQLYDLFDKVCVIAEGKMAYFGPAKSAKGYFIDMGFEPQYNQPTPDFLVAVTNANGRRIRPGYESFVPRTSEDLASRFKASDFGRQNQKMVEEHQEQCVGNHERKQAYLSSVNAEHATTSTVYMTSISQQAAAAVKRQMQVIVGHK…
jgi|Suiame1|274716|_Suillus_americanus_EM31_Agaricomycetes	MTLHQSRQHILTNGMLDCSVSQAATPVHNLPSDLDSDATTPSLLQKPSDISTTIEDLDSDASAPSLLKKSSDISTFIENEQAVDFKQILRDLMKRRQDEGIKDCQLGVMFKDLRVVGAGSRTSLQPTVSSPFHPSTFLRKIREIRRPPTRDILSGFEGVVSPGQMLLVLGRPGAGCSTFLKTLANQRGEYHAVEGEVFYDSFTPKEIHDSFRGDVTYCPEDDVHFPTLTVNQTLSFAVRNRTPATRLLGQTREEYVEDTTTRVMKVMGLYHLKNALVGNAEVQGVSGGERKRVSIAETLGSAGSLCVWDNSTRGLDSSTALEFIRTLRCITDIRRTTTIVSLYQASERLYDLFDKVCVIAEGKMAYFGSAKLAKGYFINMGFEPENRQTTPDFLVAVTN…
jgi|Suiame1|886521|_Suillus_americanus_EM31_Agaricomycetes	MVLRKASRLFNSTSTPPILHSEPDPDAPVPSFLKNYSYIPPSGKNEQSFDFKQVLSDLKKHRQDEGIKDRQLGVIFKNLRVVGAGSRTSLQPTVSSPFHPSTLLAKIRGIRNPSIRDILSGFEGVVTPGEMLLVLGRPGAGCSTLLKTLANQRGEYHAVEGQIFYDSFTSEEIHDSFRGDVTYCPEDDIHFPTLTVDQTLSFAVRNRTPTTRLSGQTRQDYVEDTTTMLMKVLGLFRSKHTLVGNAQIQGVSGGERKRVSIAETLGSAGSLGTWDNSTRGLDSSTALEFVRALRCITDIKRTTTIVSLYQAGEPLYNLFDKVCVIAEGKMAYFGPAESAKDYFIGLGFEPQNRQTTPDFLVAVTDPNGRKICPGYKSHVPRTSEELASFFMASDLGRQN…
jgi|Suiame1|965128|_Suillus_americanus_EM31_Agaricomycetes	MSLPGFQLETNVPQDEPNQDEAHEAVPSSPSRVPVNFFDPVGVSELKRTMTTRSTRSQLNRRESSRRGSTSKPSMSVPPMVEVDTPSSSSVSSVPGDDAFDFELTLKDLIRRRGEESIKGRELGVMFKDLRVVGVGARASLQPTIGSMFNPAAILRNISAMRNPPVRDILSGFEGVVAPGEMLLVLGRPGSGCSTFLKTIANQRGEYHAVQGEVCYDSFTPEDIARQYRGDVIYCPEDDVHFPTLTVEQTLSFAIKTRTPHVRFTDQSREQFNRDVVDILVRIFGLRHARNTVVGDAAIRGVSGGEKKRVSIAEALSCRALIGAWDNSTRGLDASTALEFVQALRIGTDITRLTTIVSIYQAGEQLYDLFDKVCVITEGKMAYFGPAKDARQYFIDMGY…
jgi|Suiamp1|1029573|_Suillus_ampliporus_FC55_Agaricomycetes	MNIPLVLSSRQDEGIKDRELGVMFKDLRVIGVGSRTSLQPTVGDPFHPSTILRKISQRRHPSTKDILSGFEGVVTPGEMLLVLGRPGSGCSTFLKTLANQRGEYHAVEGQVFYDSFNPKEIHDFFRGDVTYCPEDDVHFPTLTVNQTLSFAVRNRTPATRLLGQTREDYVEDTTTMLMKVFGLYRSKDTLVGNAQIQGISGGERKRVSIAETLGSAGSLGAWDNPTRGLDSSTALEFVRTLRAITDVKRTTAIVSLYQAGEQLYDLFDKVCVIDEGRMAYFGSAKSAKDYFIDMGFEPHNRQTTPDFLVAVTDPNGRKIRPGYESVVPRTSDEFAVRFMASDLGCQNQRTIEQYREHYVGNVEPKQAYLSSVAAGRTSTSTAYMTSIPQQVKAVMKRRL…
jgi|Suiamp1|605970|_Suillus_ampliporus_FC55_Agaricomycetes	MFLRTSPAKIIMGPLTPSSSRVPVNFFDPVGVGELKRTMTTRSIATPASPKQVDAHSSSSSTSGPGADDSFDFEQTLKNLIRRRGEHSIKGRELGVMFKDLRVIGVGARASLQPTIGSLLNPATILRNISAMRNPPMRDILSGFEGVVMPGEMMLVLGRPGSGCSTFLKTIANQRSEYHAVEGEVCYDSFTPEDITRQYRGDVIYCPEDDVHFPTLTVEQTLSFAIKMRTPHVRLAHQSREQFNRDVVDILVRIFGLRHARHTVVGNAAIRGVSGGEKKRVSIAEALSCRALISAWDNSTRGLDASTALEFVQALRIATDIARVTTIVSIYQAGEQLYNLFDKVCVLAEGKMVYFGPAKEARQYFIDMGYEPQDRQTTADFLVAVTNPSGRKVRDGFER…
jgi|Suiamp1|831421|_Suillus_ampliporus_FC55_Agaricomycetes	MKRRQDEGIKDRQLGVMFKDLRVIGAGSRTSLQPTVGDPFNPATILRKIRQRRHPSTKDILSGFEGVVTPGEMLLVLGRPGSGCSTFLKTLANQRREYHAVEGEVFYDSFTPKEIHDSFRGDVTYCPEDDIHFPTLTVNQTLSFAVRNRTPATRLLGQTREDYVEDTTTMLMKVFGLYRSKDTLVGNAQIQGVSGGERKRVSIAETLGSAGSLGAWDNPTRGLDSSTALEFVRTLRAITDVKRTTSIASLYQAGEQLYDLFDKVCIIDEGKMVYFGSAKSAKDYFIDMGFEPQNRQTTPDFLVAVTDPNARKIRPGYESFVPRTSEELASRFMDSDVGRENKRAIEHHRQHSVGNDEHKEAYLSSAAAERASTSTAYMTSIPYQVKAVMTRRVQVILGN…
jgi|Suiamp1|875873|_Suillus_ampliporus_FC55_Agaricomycetes	MGVQCLDEVGAGFSRGLWVWLGMFEENEDTLGPTQSQCVMRLCIMKKSTVLSVYSDVFYIVVDAGVGHKLINFAARVQCQKNVFFVRLSLMINEAFLKPIRIIAGIVIYGMSDVHWSAPGHCTRTFNIWMFIFIKIQTLQAVTPVHNLPSDLIDSDTLFTPSLLKKSSNISTSIKNEQDFDFEYVLRDLMKRRHDEGIKDRHLGVMFKDLRVIGAGSRTSIQPTVGDPFNPSTILRKISQRRHPSTKHILSGFEGVVAPGEMLLVLGRPGSGCSTLLKTLANQRGEYHAVEGQTREDYVEDTTTMLMKVFGLYRSKDTLVGNAQIQGVSGGERKRVSIAETLGSGGSLGAWDNPTRGLDSSTALEFVRTLRAITDVRRTTAIVSLYQAGEQLYDLFDKV…
jgi|Suiamp1|930300|_Suillus_ampliporus_FC55_Agaricomycetes	MGSLFSPTSLLHTISAIRHPPVRDILSGFEGVVAPGEMLLVLGKPGSGCSTFLKTLANQRGEYHAVEGDVSYDSFTPEDIRNHYRGDVIYCPEDDIHFPTLTVEETLSFAIKTRTPQTRLANQSREQFNAEFLDVLLRIFGLRHTRNTVVGNAAIRGISGGQKKRVSIAEALSCRSMIGAWDNSTRGLDASTALEFVQALRLSTDIARLTSIVSIYQAGEQLYELFDKVCVIAEGRMAYFGPAKAARQYFIDMGYEPQNRQTTADFLVAVTDPIGRNIRSGFEGIVPRTAKEMAAHFKASQLGHSNRQAIDEYRALHVGKPDHKDAYRMSAIMEHSRHAPKGNSYTISIPMQVRAVMVRRMQIIKGDLSAQVIQLCAQIFQGIIMGAVFLKLPDATSGY…
jgi|Suiamp1|982697|_Suillus_ampliporus_FC55_Agaricomycetes	MDVSLHQNTNTADFDFEHVLRDLMKRQAFRRHDEGIKNRQLGVMFKDLRVIGAGSRTSIQPTVGDPFNPSTILRKISQRRHPSTKHILSGFEGVVAPGEMLLVLGRPGSGCSTLLKTLANQRGEYHAVEGQVLYDSFTPKEIHDSFRGDVTYCPEDDVHFPTLTVNQTLSFAVRNRTPATRLLGQTREDYVEDTTTMLMKVLGLYRSKDTLVGNAQIQGVSGGERKRVSIAETLGSGGSLGAWDNPTRGLDSSTALEFVRTLRAITDVRRTTAIVSLYQAGEQLYDLFDKVCVIDEGRMAYFGSAKSAKDYFIDLGFEPQNRQTTPDFLVAVTDPNGRKIRPGYESLVPRTSDEFASRFVDSDIGRQNQKTIEHHHEYCVGNDEQKQAYLSSVAAERAG…
jgi|Suiamp1|991868|_Suillus_ampliporus_FC55_Agaricomycetes	MALHQARQHVLTDRLADSSATQAPTLVHNLSSDLDSDKSSVTLIHNLPSDLDSDKSAPSFLTKSSDISTSINNEQAFDFEQVLRNLMKRQVFRGDMHRLRQDEGIKDRQLGVMFKDLRVVGAGSRTSLQPTMGDTFDPSTFLHKIRQIRHPSVTDILSGFEGVVTPGEMLLVLGSPGSGCSTLLKTLANQCGEYHAVEGQVLYDSFTPKDINDSFRGDVTYCPEDDIHFPALTVNQTLSFAVRNRTPATRFLGQSREDYVEDTTAMLMKVFGLCRSKNTLVGNAQIQGISGGERKRVSIAETLCSAGSLGAWDNSTRGLDSSTALEFVRTLRAVTDVKRTTTIASLYQAGEQLYDLFDKVCVIDKGKMAYFGPTKSAKDYFIDMGFEPQNRQTTPDFLV…
jgi|Synps1|13030|_Syncephalis_pseudoplumigaleata_Benny_S71_1_single_cell_Zoopagomycotina	MASPGEGPSQPGRPPRLRRSSVSFGEPSTIDREGALEHYAELSRSFSRSSEATQPSRVEEGEAPEKVDLEEYLNNRVHVARHLGIRGKRLGVTFRDLVVIGDSAARAHIQTAWSPLYHALRSVATLLRIVPKPPPPEPVEILHGITGLCAYGEMLLVLGKPGSGCSTLLRVLANQRRTYKEIRGSVTYGGIPAKEMERYKGEIAYNQEDDVHYPKLTVKNTLKFACKCRTPESRITTSSHEFVRSMVDKVCEIFGLTHCMDTQVGNEMIRGVSGGERKRLSIAEQAVTMATVGIWDGSTKGLDASTALDFVRSLRIAADTLQRTTIGTFYQASESIYEQFDKVLVLDQGYCLYFGPTSRAKAYFEELGFECPKRMTTPDFLTSVTQPRERRIRRGYEDK…
jgi|Synrac1|474163|_Syncephalastrum_racemosum_NRRL_2496_Mucoromycotina	MDSEPLEHRPQPWSRDQPDPHEQDGAPLSRTKSSAGGYGERDGNAVDYDNAMANYEDMRRELTKQSTVHNADIDVEKGQTEQFDLTDYLSGIDRKKGEENFHPKELGLVVKGLTVKGLGADAEWIPTITTAFEKFFKFWNWGRKMGHDRTILKDISCYCKPGQMLLVLGRPGAGCTSLLKVLSEMRKGFTDVTGDIRYGGIDSKEFGKIYRGEVCYNEEEDINYPTLTAKQTLQFALRLKTPGKRIEDSKGEFINNVLYMLGNMLGLTKQMDTMVGNEFVRGLSGGERKRLTIAEAMTTGSCINCWDCSTRGLDASSALDYVRSLRIMTDILKKTTVATLYQASDSIFQLFDLTMVLYEGHCIYFGPMEQAKPYFEDLGFFCPSRKSTPDFLTGISNWQ…
jgi|Synrac1|482214|_Syncephalastrum_racemosum_NRRL_2496_Mucoromycotina	MEKHDTHPDRPRSTSVCSGDTVLIEPRPNTDTAGQRESYGEPDANAVDINAAINDYMDLKRELSHISRVSSVKQESKLEEGNVEDEVFNLDDFLRGMDRDAQTIGAKPKHLGLIWKNLVVEGKGADAFTIPTFLSGILHVVQFWKFFGIGTGTSSTKTILHNLTGFAKPGEMLLVLGRPGAGCSSLLKVLSNIRSPYTRIDGEVSYGGIDPATFAKHYRGQVVYNEEEDQHYPTLTTQQTLQFALRNKTPGKRLPDESRADFAGKIIYLLGNMLGLTKQMNTMVGNAFVRGLSGGERKRLSIAEVMTTMSSINLWDCSTRGLDAASALDYVRSLRIMTDIFNKTTVATLYQASNSIFHLFDKVLLLDEGYCIYFGPVSEAKQYFADLGFYCPPRKSVPD…
jgi|Synrac1|489729|_Syncephalastrum_racemosum_NRRL_2496_Mucoromycotina	MSEKRSGSIRSVAASADTVLDADLRAAGHRGSYGEPDANAVDVDAAINEYMDVKRELSRISRLSSKHSDRKLEEGGTPEEEVFDLDSFLQGLSEESQNIGAKPKHLGLIWKNLVVEGQGADAFTIPTFLSGILNAVQFWKYLGIGVSATSKKVILQGLTGFAKPGEMLLVLGRPGAGCSSLLKVLANIRAPYTHIGGEVSYGGIDHATFAKNYRGQVVYNEEEDLHYPTLTARQTLQFALRTKTPGKRLPDETKSDFVEKIIYMLGNMLGLTKQMNTMVGNAFVRGLSGGERKRLSIAEVMTTMSSINCWDCSTRGLDAASALDYVRSLRIMTDIFQKTTIATLYQASNSIFNIFDKVLLLDEGYVIYFGPVSQAKDYFVDLGFYYPPRKSVPDFLTGI…
jgi|Synrac1|493002|_Syncephalastrum_racemosum_NRRL_2496_Mucoromycotina	MGKENLDISQKPDDRASVTTSTDTVLESAGHKGTYGETDADVVSVEGAIGEYEDLKRELSKVSRKSTTQEGKLEEGAAAEEEFDLDDFLNGMHSQAMEAGSKPKHLGVTWRNLLVEGEGADAHTIPTVISGVFNLLQFWKFFGIGKNSSTKTILRGLTGFCKDGEMLLVLGRPGAGCTSLLKVLANMRGSYTNIQGEVNYGGIDHKTFARRYRGQVVYNEEEDQHYPTLTTRQTLQFALRTKTPGKRLPDESKGDFVNKVIYLLGNMLGLTKQMNTMVGNAFVRGLSGGERKRLSIAEVMTTQSTINCWDCSTRGLDAASALDYVRSLRIMTDVFKKTTISTLYQASNSIFHLYDKVLVLDEGYCIYFGPSSEAKQYFTDLGFHCPARKSIPDFLTGLC…
jgi|Synrac1|536699|_Syncephalastrum_racemosum_NRRL_2496_Mucoromycotina	MEKQAIDRTGNASVASSADTVLEYDPTKEASEECGRRETYGEPDANAVDVNSAINDYMDLKRELSHVSRQASRHESKLEEGGPAQEDVFDLDEFLHGMNNDAQTAGTKPKHLGLIWKDLVVEGKGADAFTIPTFLSGILNTIQFWKYFGIGTKTSSTKTILHGLNGFCKDGEMLLVLGRPGAGCTSLLKVLSNIRAPYTRIGGEVSYGGIDPATFAKYYRGQVVYNEEEDLHYPTLSTRQTLQFALRNKTPGKRLPEESKADFVNKIIYLLGNMLGLTKQMNTMVGNAFIRGLSGGERKRLSIAEVMTTMSSINLWDCSTRGLDAASALDYVRSLRIMTDIFNKTTVATLYQASNSIFALFDKVLLLDEGYCVYFGPTDQAKQYFIDLGFYYPPRKSVP…
jgi|Synrac1|549122|_Syncephalastrum_racemosum_NRRL_2496_Mucoromycotina	MYSNHPKENIRDPNETGTGSSATVSTILDNSGGDYGHKDSYGEPDANAVDVTSAIGEYESLKRELSRVSRQHTSDGKLEEGEAVQDEFNLDDFLHDMRDDLQQAGSKPKHLGVIWKNLVVQGEGADAHTIRNNFNTIWDVIAIWRYFGIGKKSSTKTILRGLTGFCKDGEMLLVLGRPGAGCTSLLKVLANMRSSYTNIEGEVSYGGIDHKTFANKFRGQVVYNEEEDQHYPTLTTRQTLQFALRTKTPGKRLPDESKGDFVNKVIYLLGNMLGLTKQMNTMVGNAFVRGLSGGERKRLSIAEVMTTQSTINCWDCSTRGLDAASALDYVRSLRIMTDVFKKTTISTLYQASNSIFELYDKVLVLDDGYCVYFGPVDTAKQYFTEMGFHCPPRKSTPDF…
jgi|Talabor1|3357|_Talaromyces_borbonicus_CBS_141340_Eurotiomycetes	MPSTAPSEAWTKDDGSVQTEISYEDGREQVRSSNPGGLARIQSGVDVERAEKEFAELNREFSHISEKARRKSRQDSQPSNQVFAHDLEKSGSPSDSAGEPWSLETTLHGSKAAEAEAGIKPKHIGVVWDDLTVRGYGGVRTFVQTFPDAVIGFFNVYATLKSLLGLQPQGAEVDILRNFRGVVKPGEMVLVLGRPGSGCTTFLKVITNQRYGYTSFGGEVTYGPFDSDTFAKRFRGEAVYNQEDDVHHPTLTVGQTLSFALDTKTPGKRPAGVSKKDFKEKVIQMLLKMFNIEHTVNTVVGNAFVRGVSGGERKRVSIAEMMVTSGTVLAWDNTTRGLDASTALDFAKSLRIMTNIYKTTTFVSLYQASENIYDQFDKVMVIDEGRQVFFGPASEARAY…
jgi|Talst1_2|12220|_Talaromyces_stipitatus_ATCC_10500_Eurotiomycetes	MSSPAIHTESWTKEDESVRTEVTYEDGREQVRTSNPTGLSRIQSGVDVERAERDFAELNRQFSNISQQTRRLSKQASRPSKRASVHDLEKTGSSNASSDDPWDLETSLHGSKAAEVEAGIKPKHIGVVWDGLTVRGFGGVKTFVQTFPDAVIGFFNVYATIKTLLGFQKQGAEVDILHNFRGVLKPGEMVLVLGRPGSGCTTFLKVITNQRYGYTSFDGEVSYGPFDSNTFAKRFRGEAVYNQEDDVHHPTLTVGQTLSFALDTKTPGKRPAGVSKKEFKEKVIQLLLKMFNIEHTVNTVVGNAFVRGVSGGERKRVSIAEMMITSGTVLAWDNTTRGLDASTALDFAKSLRIMTNIYKTTTFVSLYQASENIYEQFDKVMVIDEGRQVFFGPTTEARA…
jgi|Talst1_2|6568|_Talaromyces_stipitatus_ATCC_10500_Eurotiomycetes	MSSPAIHTEFWTKEDESVLTEVTYEDGREQVRTSNPTGLSRIQSGVDVERAERDFAELNQQFSNISQQARRLSKQASQRSKCASVHDLEKTGISNASSDELWDLETSLHGSKAAENDAGIRPKHIGVIWDGLTVRGFGGVKTFVQTFPDVVIGFFNVYATIKSLLGLQKQGVEVDILHNFRGVLKPGEMVLVLGRPGSGCTTFLKVITNQRYGYTSFDGAVSYGPFDSSTFAKRFRGEAVYNQEDDVHHPTLTVGQTLAFALDTKTPGKRPAGVSKKEFKEKVIQMLLKMFNIEHTVNTVVGNAFVRGVSGGERKRVSIAEMMITSGTVLAWDNTTRGLDASTALDFSKSLRIMTNVYKTTTFVSLYQASENIYEQFDKVMVIDEGRQVFFGPTTEARA…
jgi|Thasp1|25603|_Thamnocephalis_sphaerospora_RSA_1356_single_cell_Zoopagomycotina	MDGQGNDGTAADAQSASPSVADSVDTTSTRVDGAEESAEQASTLSASHSTASRSSSAKPKDKGKGPWFDIGVNDQPGAENGASEGGLVFPDEPAGAAGLYRATSHGESSIAFGEASCVNVQSGKEQYVQLSRTLSAISAQPTPATIEEGIPETGGIDLAALLNDRVDEQRTRGIPEKRLGVSFRDLVVIGDSAGEEHIQTVWSPLLHAGRAVARALHLRRRPPPPKPVEILHGITGLCADGEMLLVLGVPGSGCSTLLRVLANQRRTYREVRGDVAYGGIPADEMAKSYKGEIAYNQEDDIHYPTLTVKNTLEFVAKCRTPSTDIVTNPKLFIQGIVKMVTSVLGLSHCLDTLVGNERVRGVSGGERKRVSIAEQIVTRASVGIWDGSTRGLDASTALD…
jgi|Thasp1|29075|_Thamnocephalis_sphaerospora_RSA_1356_single_cell_Zoopagomycotina	MSAQPSPAGIEEGTPATGGIDLAALLNDRVDEQRTRGIPEKRLGVSFRDLVVVGDSAAEEHIQTVWSPFLHAGRAIIRALRMRWRPPPRDPVEILHGITGLCAHKEMLLVLGVPGSGCSTLLRVLANQRRTYNEVRGEVTYGGIPAEEMAKSFKGEIAYNQEDDVHYPTLTVKSTLEFVGKCRTPSTSIVTNPKLFIRDITETVTSVLGLSHCVNTLVGNEQVRGVSGGERKRVSIAEQLVTRASVGIWDGSTKGLDASTALDFVRSLRVGTDILGRSTIVTLYQASESIYELFDKVLVLDQGHCLYFGPASNAKAYFEQLGLYCPPRMTTPDFLTGVTQLTKRHVQPGSANTVPKSAEEFAERFRASSEQQNTNQELEDYEMQLRQDRPDVEFRTAME…
jgi|Thega1|1216802|_Thelephora_ganbajun_P2_Agaricomycetes	MNSSSYSTAEGPSHPRDSPGAASYDLSEPTLPGEQGEFSLEKTMRETLKRLEGSGITPRTLGVYFKDLRVTGTGASSFFQNTVGSRLNPKVAYDDIRRALRPETRDILCGFNGVLRPGEMLLVLGSPGSGCTTFLKMLANQRETYHDVQGEVYYDSLTPEEMKAHYRGDLQFIPEDDIHFATLTVEETLRFAAKTRTPQVRIAGTSRENHVDYITNTLMTVLGLDHCRKTRIGNAAIRGLSGGEKKRVSIAEALACRSLIDCWDNSTRGLDSSTALEFATALRTVTDIRGVATAFTAYQASESVSKLFHKVCLIYEGRMAYFGPSNLARQYFIDLGFEPVNRQTTPDFLVAVTDPDARNIRRGFENQAPRTADDFAKRFLESDIAAINEQDMDSYRRDF…
jgi|Thega1|3270301|_Thelephora_ganbajun_P2_Agaricomycetes	MTGQDNIPKSASRVSLDHFDPEGVRELSRTLSRHSAQAKLRSVHSDRTLAVDEPFSLEKTLRAALAKQHDSDIKSRELGVYFKNLRVIGVGATASHQATVGSMFNPKVILGECRNVLRQSTRTILHDFNGVVKPGEMLLVLGSPGSGCTTFLKILANQRDTYHDVQGDVHYDSLTPKEIATHYRGDVQYSPEDDVHFPTLTVEETIRFAARTRTPHARADHQTRDEVIEEVTDVLTTVFGLRNVRKTLVGDARIRGISGGEKKRVSISEALACRSLINCWDNSTRGLDSSTALEFVQALRIGTDIARTTTAVTVYQASENVYDLFDKVCVIYEGRMVYYGPISLARQYFIDMGYQPANRQTTPDFLVAVTDPNARVAREGYENRVPRTADEFVEYYRES…
jgi|Theter1|998481|_Thelephora_terrestris_UH_Tt_Lm1_Agaricomycetes	MNSPSPPRPTAEGGPHSRDSNDVASQDVSEPTLPGDQNEFSLERTMRNTLKRLEESGINPRTLGVYFKDLRVIGTGAFSSFQSTVGSRLNPKVAYNDIRRLLRPETRDILSGFSGVVRPGEMLLVLGSPGSGCTTFLKTLANQRQTYRDVQGEVFFNSLSPEEMKTHYRGDLQFIPEDDIHFPTLTVEETIRFAAKTRTPQTRIAGTSRKNHIDHITNTLLTVFGLNHCRNTRIGDETIRGISGGEKKRVSIAEALACRGLINCWDNSTRGLDSSTALEFVTALRVATEVRSIATAFTAHQASESVCNLYDKICLIYEGRMVYFGPSSLARQYFVDLGFEPANRQTTPDFLVAVTDPNARSVRKGFETRAPRTADDFARKFLESYISTINQQDMDSYRK…
jgi|Thite2|2110465|_Thielavia_terrestris_Sordariomycetes	MDAGLEQVDLKEPATHEVTVSSQSRPTTSSTARNAEDLSEEARRNNPNGSTRPTGVSVRQATADFAELQRELSRISRASQPRSHGEDRKSQLEGGFPASEETFEQFDLEAVLRGDLAAEREAGIRPKHIGVYWDGLTVKGIGGQTNYVKTFPDAFIDFFDVITPIRQMLGFGKKGVEVTLLDNFRGVCKPGEMILVLGKPGSGCTTFLKTIANQRYGYTAVTGEVLYGPFTDKEFLQYRGEALYNDEDDIHHPTLTVEQTLGFALDVKMPGKLPAGLTRQQFKEKVVTTLLKMFNIEHTRKTIVGNPFVRGVSGGERKRVSIAEMLVSNACILSWDNSTRGLDASTALDFIKSLRVQTDLYKTSTFVSLYQASENIYKLFDKVLVIDEGKQVYFGPASE…
jgi|Tilwa1|331065|_Tilletiopsis_washingtonensis_MCA_4186_Ustilaginomycotina	MADNGQATAAGPAPATAPQAAPALTATPSPETRATTAAPSVHSDDSHPREGGRPGGVNVKEAEAQFAELGRTLSQQSRAARGEKDLEADDDDFNLEDFLASTTSESSRAGIKRKRLGVVWDNVEVIGAGSMTLGVRTFPDAVVQNFGYPVFTLLKLFGVKLFDFGERKLLTGFEGALRPGEMCLVLGRPNAGCSTFLKTITHNHSGYGAVKGSIKYGGIDGGEFAEHYRGELVYNEEDDQHYPTLTVAETIMLALRLKTPGKRVEGQTAHDYRQQILTTILKMLNIEHTRDTKVGDAFVRGVSGGERKRVSIAEMLCSRASILAWDNASRGLDASTALDLAKSLRVLANIIQTPTFVTLYQAGEGIWEQFEKVLVIDDGRCVYFGPRTEARQYFIDLGF…
jgi|Tirniv1|701326|_Tirmania_nivea_G3_Pezizomycetes	MSEDTVVGELESQRTNLRSSNPRGTSNSLQNGVDVAAAEQDFVELSRHLTELSRSLGGKEGNKLGKSVEKELEAKEDEDEDDGTFDLETHLRGVEGEERRVGIKPKRIGVLWQDLTVSGIGGVKNYIATFPDAFISFFNVFATAASILGLNKKGREFDILKNFRGIAKPGEMVLVLGRPGSGCTTFLKIMANQRYGYTKTDGDVLYGRFPAITFGKRFRGEAVYNQEDDIHHPTLTVGQTLGFALDTKTPAKRLPGISKTEFKESVINLLLKMFNIEHTRNTIVGNPFVRGVSGGERKRVSIAEMMITRASVCCWDNSTRGLDASTALDYAKSLRIMTNIHQTTTFVSLYQASEKIYEQFDKVLVIDSGYQIFYGPTHEARAYFEGLGFAPKPRQTTPD…
jgi|Tolinf1|197758|_Tolypocladium_inflatum_NRRL_8044_Sordariomycetes	MAADDDIAARQPDEKLGAPTVDSVDAADAPAPPKAIGAEGLASIQTLLRSQAARGHGAAPKQIGLSFRDLSVGAPSGSEADVKTLPRAVLNTFGPDQVRFVRETILRRLGPKTSAPAGRAILTGFTGIVRPGEMLLVLGRPGSGCSTFLRAVANQSPLAVTGDLEYANIPAAAFRRGHARETIYLPEEDRHIACLTVRQTIRFALRNSLPAEARDGKSVADLVEAIAKMFGLSHALDTPVGGPFTPGVSGGERKRVSIAEVLAAGSSVQCFDNSTRGLDSSTALDFARALRALTDLGGKTTLATLYQAGEDLYRSFDRVVLLDEGREAFFGPTAAARAYFEGLGFVPVPGQTTAEFLVAVTDRDGRRVRPGSEAERVASSADLAAAFRRSEHYRRLLSE…
jgi|Tolinf1|199076|_Tolypocladium_inflatum_NRRL_8044_Sordariomycetes	MANQRVRQTEAAVSRDVESAQRRSHDSTATARDVDAGGDGPHDDVTRQRTGISVEQAEAEFAGLQREFTGVSRASRRNSKRDGDAERGRVAADDDSEDDAAFDLEAALRGDLDAGQAVGIKEKHLGACWDGLTVKGAGGAANYVQTFPDAFVNFFDVFTPVAKLLGLGRKPVESTLLDSFQGVCKPGEMVLVLGKPGSGCTTFLKAIANQRYGYTAVTGDVFYGPWPARDFKRYRGEAVYNAEDDMHHPTLTVEQTLGFALDTKMPAKRPGNMSKAAFKAHVVGTLLKMFNIEHTRRTVVGDHFVRGISGGERKRVSIAEMMITNACICSWDNSTRGLDASTALDFVKSLRIQTNLYKTTTFVSLYQASENIYALFDKVLVIDEGKQVYFGPAAEARAY…
jgi|Totfu1|120705|_Tothia_fuscella_CBS_130266_Dothideomycetes	MADKKEKFDLHDEYRSSFEISPTSGSFGKDTPSDPGSPTFKSTEGRVNVKQAETEFEELNREFKETLTLHRSRTKEHVPADLEKGAYGGSEDGSSTPFDLETTLRGDRAAAEGAGIKLKEIGVLWEDLTVRGVGGTKNYVKTFPMAFVSFFNMYETLRSLFGIVSKHREVDILKSFRGLLKPGEMVLVLGRPGSGCTTFLKVISNQRYGYTGITGDVLYGPFIAETFSKKYRGEAVYNAEDESNTMYATLSVGQTLAFALDTKVPGARPVGLSRQHFKERVINTLLKMFNIEHTKDTMVGGPFIRGISGGERKRVSIAEMMVTNASVCAWDNPTRGLDASTAADYVRSIRVLCDIHKTSTFVAGYQVPESIYNLFDKVMVIDQGRQVYFGPPHEARPYF…
jgi|Totfu1|623727|_Tothia_fuscella_CBS_130266_Dothideomycetes	MMHGIGEPQQAHAQEAQPIERRAQPTTKSYSYHGTLGDIRPGGPGDQSSQSSHETLHRTYSSIHSPAGVNVQRAEAEFAELNRELSRQASHHSRITRHQSRQGAKSQDAEKVAGISPSESIGTEEPFDLENILRGNKSEEEEAGIKNKRIGVIWSDLTVRGIGGAKNYVKTFPYAFVSFFNVYAIAKSILGLGKKGKEVDILRGFRGVLKPGEMCLVLGRPGSGCTTFLKVIANQRFGYTNLGGEVLYGPFDSDFFGKRYRGEAVYNGEDDIHHPTLTVKQTLGFALECKIPGKRPAGLTRHAFKEKVVELMLKMFNIAHTRDTIVGNPFVRGISGGERKRVSIAEMMVTGATVCSWDNSTRGLDAATAVDWASSLRVLTNIYKLTTFVSLYQASENIY…
jgi|Trabet1|816953|_Trametes_betulina_CIRM_BRFM_1801_Agaricomycetes	MVEVLETVFGLRHVKDTLVGDASVRGVSGGEKKRVSIAEALAARSLFNSWDNSTRGLDASTALEFVQALRIATDIARQSTVVAIYQAGESLYRHFDKVCVIYEGRQVFFGPADKARQYFIDMGYEPANRQTTADFLVAVTDPNGRIVRPGFEGRVPRTAGEFAEHYKRSAFARDNHEDMDAYRAEFVGKAERARAYRASVKAEHAKHASKKSPYITSIPMQARALMRRRVQIIRGGVAAQVIQLASFVLQGIIVGTVFLRLKNSTSTFFSRGGVLFFSLLFSALSTMAEIPALFGQRPIVNRQSRAAMYHPFVEGLALTLVDVPITFITMVVFGIIIYFLVGLEQTAAQFFIFLLFVFTMTITMKAWFRSLAALFKSAAPAQAIAGLSTLILVLYTGYS…
jgi|Trace1|1330745|_Trametopsis_cervina_CIRM_BRFM_1824_Agaricomycetes	MSDASERLQVEPEASRSKAELALDAAERGQGELSDDTLSELTLAAPPGDGPFDLERFLRRLMKQIDKSENHVQRELGVHFKDLTVTGLGASVSHQPTVGSLFSPSAQMEGIHAMRHPAVRPILEGFEGVVRPGEMLLVLGRPGAGCTSLLKTLANHRAEFHSVSGDVHYSSFDPETMHAHYRGDVQYCPEDDVHFPTLTVEQTLLFAAKTRAPRNRFEGRARRDYERMIVDVLMSVFGLRGVKDTKVGDAMVRGVSGGQKKRVSLAEMMATRCLLGAWDGATRGLDASTALEFIQALRIATDAVRMTTVVSIYQAGEGLYELFDKVCVVYEGRMAYFGPANRARQYFEEMGYVPADRQTTADFLVAVTDPNGRIPRTPSPPHPLPRTAAEFASHFLQHE…
jgi|Traci1|1399962|_Trametes_cingulata_BRFM_1805_Agaricomycetes	MADPAQLESLEGQDRVPELPSATQIAAAYGNAAVHNAAHSSSNSSQSTPEQQPPRSPSIGEATYGSPLHRTTSSASHVDIGHFDPQGVEQLRRTMSMQSQSQSHAELPHSISRHGHGHADKPRSAHSRSQESDLTLTGPLDGPFDFEKALRNVIKKLDESDIKRRELGVVFQDLRVVGVGAAASYQPTLGSVLNPLNTIRNIQAAMHPATRDILVGFDGVVRPGEMLLVLGRPGSGCSTLLKTLANQRHEYHSVQGEVWYDSLTPDQIEKHYRGDVQYCPEDDVHFPTLTVDQTLRFAATTRTPHTRVGGMSREEHVSKVVEVLETVFGLRHVKDTLVGDASIRGVSGGEKKRVSISEALAARSCLTSWDNSTRGLDASTALEFVQALRIATDIARQST…
jgi|Tragib1|1369137|_Trametes_gibbosa_CIRM_BRFM_1770_Agaricomycetes	MMADLESLDRVPELPTATQLAAAHSAHASHPSSPQPQEEHPRSPVISEASYAHGHALHRTTSAASHVDIGHFDPEGVAHLRRTLSRQSQSEAELKRNTTHHSEKGAPRGSHASSQSSELTLAGPLADGAGFDFEKMLRNVIKKLNESDIKRRELGVVFQDLRVVGVGASASFQPTFGSQLNPLNAVRGIQAALHPATRDILSGFDGVVRPGEMLLVLGRPGSGCSTLLKTLANQRQEYHAVHGEVSYDSLSSDEIERHYRGDVQYCPEDDVHFPTLTVDQTLRFAATTRTPRARLGQISREEQVSRMVEVLETVFGLRHVKDTLVGDASVRGVSGGEKKRVSIAEALAARSLLNSWDNSTRGLDASTALEFVQALRIATDIARQSTVVAIYQAGESLYQ…
jgi|Tralac1|50608|_Leiotrametes_lactinea_CIRM_BRFM_1664_Agaricomycetes	MADPAQLESIEGQDRVPELPTATNIAAAYGNAAVHNAIHHSNESSTPEEEHPPRSPSIDAYGAPLRRTVSSTSRVDIGHFDPEGVEQLKRTMTMQSQSNAELVRAATRHGDLRSAHSQSRSSEATLTLTHPIEGPFDFEKALRNVFKRLDESDIKRRELGVMFEDLRVVGVGAAASYQPTLGSSLNPLNFVRNIGAALHPATRDILTGFNGVVRPGEMLLVLGRPGSGCSTLLKVLANQRQEYHAVHGEVWYDSLTPEQIEKHYRGDVQYCPEDDVHFPTLTVDQTLRFAATTRTPHTRLDGCSREEHVSRMVEVLETVFGLRHVKDTLVGDASVRGVSGGEKKRVSISEALATRSRLNSWDNSTRGLDASTALEFVQALRISTDIARQSTIVAIYQAG…
jgi|Tralj1|978332|_Trametes_ljubarskyi_CIRM1659_Agaricomycetes	MADPAQLESLEGQDHVPELPNPIQIAAAYGNAAAHNAAHSSSNSSQSTPEQQHSQRSPSIGETYGSPLHRTTSSASHVDIGHFDPQGVEQLRRTMSMHSQQSQSHAELPRSISRHAGADKRSADSRSQESDLTLAAPIEGPFDFEKALRNVIKKLDESDIKRRELGVVFQDLRVVGVGAAASYQPTLGSVLNPLNAIRNIQAATHPATRDILVGFDGVVRPGEMLLVLGRPGSGCSTLLKTLANQRQEYHAVLGEVWYDSLTPDQVEKHYRGDVQYCPEDDVHFPTLTVDQTLRFAATTRTPHTRVGGVSRDEHVSRTVEVLETVFGLRHVKDTLVGDASIRGVSGGEKKRVSISEALAARSLLTSWDNSTRGLDASTALEFVQALRIATDIARQSTIV…
jgi|Tramax1|971981|_Trametes_maxima_CIRM_BRFM_1813_Agaricomycetes	MSDPAQLESLEGRDHVPELPTATQIAAAYGAAAIHNAHSSHPSSPQEQHPHSPITDTHGAPLQRTTSARSHVDIGHFDPEGVEQLRRTMSMQSQHNADLHRTPTRHAEQQSAHSQESEMTLTSSEGPFDFEKTLRNLLKKLDESDVKSRELGVVFDDLRVVGVGAAASYQPTLGSTLNPLNVIRDAQSALHPATRDILSGFSGVVRPGEMLLVLGRPGSGCSTLLKTLANQRQEYHSVEGDVWYDSLTPEQIERHYRGDVQYCPEDDVHFPTLTVDQTLRFAAETRTPRARVNSISREEHVSRMVEVLETVFGLRHVKDTLVGDASVRGVSGGEKKRVSIAEALATRSRLASWDNSTRGLDASTALEFVQALRIATDIARQSTIVAIYQAGESLYEHFD…
jgi|Tramen1|270126|_Leiotrametes_menziesii_CIRM_BRFM_1781_Agaricomycetes	MADPAQLESIEGQDRVPELPTATDIAAAYGGAAIHNAIHQSSATSTPEAEHPPVPRSPSMDTYGAPLRRTVSSTSRVDIGHFDPEGVEQLRRTMTMQSQSNADLARCTTRHGDQRSSQSRSSEATLTLAHPIEGPFDFEKALRNVFKRLDESDIKRRELGVMFEDLRVVGVGAAASYQPTLGSSLNPLNFVRNIGAALHPATRDILTGFNGVVRPGEMLLVLGRPGSGCSTLLKVLANQRQEYHSVQGEVWYDSLTPEQIEKHYRGDVQYCPEDDVHFPTLTVDQTLRFAATTRTPHTRLDGVSREVHVSRMVEVLETVFGLRHVKDTLVGDASVRGVSGGEKKRVSISEALATRSRLNSWDNSTRGLDASTALEFVQALRIATDITRQSTIVAIYQAG…
jgi|Tramey1|355300|_Trametes_meyenii_CIRM_BRFM_1810_Agaricomycetes	MSDPAQLESLEGRDHVPELPTATQIAAAYGNAAIHNAHSSHPSSPQEQHPHSPITDTHGAPLQRTTSARSHVDIGRFDPEGVEQLRRTMSMQSQHNADLHRTPTRHAEQQSSHSQESEMTLTSSEGPFDFEKTLRNLLKKLDESDVKSRELGVVFDELRVVGVGAAASYQPTLGSTLNPLNVVRDAQSALHPATRDILSGFSGVVRPGEMLLVLGRPGSGCSTLLKTLANQRQEYHAVEGDVWYDSLAPEQIERHYRGDVQYCPEDDVHFPTLTVDQTLRFAAETRTPRARVNSISREEHVSRMVEVLETVFGLRHVKDTLVGDASVRGVSGGEKKRVSIAEALATRSRLASWDNSTRGLDASTALEFVQALRIATDIARQSTIVAIYQAGESLYEHFD…
jgi|Trapol1|1157141|_Trametes_polyzona_CIRM_BRFM_1798_Agaricomycetes	MADPAQFDSLEGRDNVPELPTATQIAAAYGNAAVHNASHPHSHHSHSNHSSPAEQHQRSPIIPSDAPSAYTQGHGLARTKSSASHVDIGHFDPEGVEQLRRTMSIQSQQEQLKRSATRHTTRSEAAQGEKEQQHGDQRSHAESSAESDLTLSGPIDGSGFDFEKALRNVIKKLNESDIKRRELGVVFQDLRVVGVGAAASYQPTFGSTLNPLNALKGIQEKLHPATRDILTGFDGVVRPGEMLLVLGRPGSGCSTLLKTLANQRQEYHAVEGEVWYDSLTPDQVEKHYRGDVQYCPEDDVHFPTLTVDQTLRFAATTRTPRTRVDQISREDHVSKTVEVLETVFGLRHVKDTLVGDASIRGVSGGEKKRVSIAEALAARSLLNSWDNSTRGLDASTALE…
jgi|Trapub1|3229|_Trametes_pubescens_FBCC735_Agaricomycetes	MADPAQFESLEGQDNVPELPTPTQIAAGHAAFHGSPEEQHQRSPSLAHSDAPAAFGHPLARTHSAASHVDIGHFDPQGVEQLRRTLSRQSQAHAEELRRTRTNRTIDEKKARAPSPSASSDESTLAGPIDGAGFDFEKALRGVIKKLNESDIKRRELGVVFEDLRVVGVGAAASYQPTFGSTLNPLNMLGGIRAQMHPATRDILSGFDGVVRPGEMLLVLGRPGSGCSTLLKTLANQRAEYHAVEGEVSYDSLTPDQVERHYRGDVQYCPEDDVHFPTLTVDQTLRFAATTRTPRARLPGASREDHVLRMVEVLETVFGLRHVKDTLVGDASVRGVSGGEKKRVSISEALAARSLLNSWDNSTRGLDASTALEFVQALRIATDIARQSTIVAIYQAGES…
jgi|Trave1|74682|_Trametes_versicolor_Agaricomycetes	MVDTAHLESLEGQDNVPELPTPTQIAAGHAAFNGSPEEQHQRSPSLAHSDAPSAFGHPLARTQSAASHVDIGHFDPQGVEQLRRTLSRQSQAHADELRRTRTNRTVDEKKSARPPSPSPSSDESTLAGPIDGAGFDFEKALRGVIKKLNESDIKRRELGVVFEDLRVVGVGAAASYQPTFGSILNPLNMLQGIRAQMHPATRDILSGFDGVVRPGEMLLVLGRPGSGCSTLLKTLANQRAEYHAVEGTVAYDSLTPDEVERHYRGDVQYCPEDDVHFPTLTVDQTLRFAATTRTPRARLPGASREDHVSRTVEVLETVFGLRHVKDTLVGDASVRGVSGGEKKRVSISEALAARSLLNSWDNSTRGLDASTALEFVQALRIATDIARQSTIVAIYQAGE…
jgi|Treme1|43505|_Tremella_mesenterica_Fries_Tremellomycetes	MSKEASDIVLGAPLSPGHQTDGVDHIAANPPSNQIIQPDHPAQPNHPAPVVATNQDGHHNRQGDSSSGGTLADDDADEKRDTFPTGPSGNIPKRSAHSSMDHVAELGDHGHVSVRRGKEDFHTLERRLSTISQHSGDLHRHNTRRSSLSGFGGGPKRVLTGQSQADIEKARENEPDFDLAEVLRSGREQSDAAGIKRKRVGVVWEDLEVVGGGGLKINIRNFINAIIEQFLMPILSILGLFGYKPFAPKPKTILHKTSGVLQPGEMCLVLGRPNAGCTTFLKTIANQRDGYLAVNGNVEYAGVGWKEMLKHYGGEIVYNQEDDDHLPTLTVSQTIRFALSTKTPKKRIPGLSTSQFREQVLDMFLTMLNIRHTANTVVGNAFVRGVSGGERKRVSIAEM…
jgi|Trepe1|521577|_Trematosphaeria_pertusa_CBS_122368_Dothideomycetes	MEKPDVPLNHSGIREQTEGTTYEPIHADGHHILRDNESISTISDSTADASPTSYEKREGPSHGVNVHRAEAEFAELNKELSRTSHISRVQSRQSRKGATHTDVEKAEDETSSEEQFDLETVLRGNRDEEESAGIKSKRIGVVFEDLTVSGIGGVKNYVKTFPDAFVSFFNVYESFKTILGLGRKGREFDILKNFRGVVKPGEMCLVLGRPGSGCTTFLKVAANQRYGYTKVGGKVLYGPFESEFFEKRYRGEAVYCEEDENHHPTLTVGQTLDFALETKVPGKRPAGLSRQEFKERVIDLMLKMFNIEHTRNTIVGNPFVRGISGGERKRVSIAETMITGASVISWDNSTRGLDASTAVDYSRSLRVLTNIYKTTTFVSLYQASENIYNVFDKVLVIDS…
jgi|Triaru1|8931|_Trichoderma_arundinaceum_IBT_40837_Sordariomycetes	MAGEQLPPNGESLPSTANSELAKDLGEQLDSTSVETRVEGQRSSKELARVQTGVSVEQAEAHFAGLQREFTGVSRASRKNKHLSSADPEKGATVTAEDDDVSLFDLESALRGDLDASTEAGIRSKHIGTCWDGLTVRGIGGFTNFVKTFPDAIVDFFNVITPALGMVGLGPKFTEATLLDNFQGVCKPGEMVLVLGKPGSGCTTFLKSIANQRYGYTGITGDVFYGPWTAQEFNRYRGEAVYNAEDDIHHPTLTVEQTLGFALDVKMPAKRPGNMSKGEFKEHIVSLLLKMFNIEHTRKTIVGDAFVRGVSGGERKRVSIAEMMITNACILSWDNSTRGLDASTALDFTKSLRIQTDLYKTCTFVSLYQASENIYNLFDKVMVIDEGRQVYYGPAKDAR…
jgi|Trias1|161492|_Trichoderma_asperellum_CBS_433.97_Sordariomycetes	MTGEKLPNGETLPSTANSDVAKELGEQLDSNSVETQVEGQRSSNELARVQTGVSVEQAEAQFAVLQREFTGVSRASRKNKQQSSSDPEKGATVTTEDDDDDVSLFDLEAAMRGDLDASAQAGIRSKHIGTCWDGLTVRGIGGFTNFVKTFPDAIVDFFNVITPALNMVGLGPKFTEATLLDSFQGVCKPGEMILVLGKPGSGCTTFLKTIANQRYGYTGVQGDVFYGPWTAQEFDRYRGETVYNAEDDIHHPTLTVEQTLGFALDVKMPAKRPGSMSKAEFKEHVISLLLKMFNIEHTRKTIVGDAFVRGVSGGERKRVSIAEMMITNACILSWDNSTRGLDASTALDFTKSLRIQTDLYKTCTFVSLYQASENIYNLFDKVMVIDEGRQVYFGPAKDA…
jgi|Trias2479|853|_Trichosporon_asahii_var._asahii_CBS_2479_Tremellomycetes	MVSTDPAMEAGLAEGGAAEYLDRDYRIAEDEILSESGNTTPDGQDTGVPEYDAHAEKITRGPEVYHDASGVPQSSVSVLGPLNDSGRRVSVSRGKQEFAALERKYSTLSQQSSDHGLQRTVTGRSIASVRSAFGAKPQRTTTRQSAVTDGTANASGDAEKGQAGEDDFNLADELRAGRRKQDDSLIHHKNVGVVWEDLEVVGAGGMKMHIRNFSNAIMEQFMMPVIKVMGLVGYNPFAPKPKTILFPSSGVLKPGEMCLVLGRPGAGCSTFLKAIANQREGFLEVNGDVEYAGIPAKEMHKKYGGETLYNQEDDDHLPTLTVAQTIRFALELKTPKKKIDGVTNKQYREDLLNLLLTMFNMKHTANTIVGNAFVRGVSGGERKRVSVMEQMCSNCALSS…
jgi|Trias8904|6509|_Trichosporon_asahii_var._asahii_CBS_8904_Tremellomycetes	MVSTDPAMEAGLAEGGAAEYLDRDYRIAEDEILSESGNTTPDGQDTGVPEYDAHAEKITRGPEVYHDASGVPQSSVSVLGPLNDSGRRVSVSRGKQEFAALERKYSTLSQQSSDHGLQRTVTGRSIASVRSAFGGKPQRTTTRQSAVTDGTANASGDAEKGQAGEDDFNLADELRAGRRKQDDSLIHHKNVGVVWEDLEVVGAGGMKMHIRNFSNAIMEQFMMPVIKVMGLVGYNPFAPKPKTILFPSSGVLKPGEMCLVLGRPGAGCSTFLKAIANQREGFLEVNGDVEYAGIPAKEMHKKYGGETLYNQEDDDHLPTLTVAQTIRFALELKTPKKKIDGVTNKQYREDLLNLLLTMFNMKHTANTIVGNAFVRGVSGGERKRVSVMEQMCSNCALSS…
jgi|Triasp1|468593|_Trichoderma_asperelloides_TR356_Sordariomycetes	MTGEKLPNGETLPSTANSEVAKELGEQLDSNSVETRVEGQRSSNELARVQTGVSVEQAEAQFAVLQREFTGVSRASRKNKQQSSSDPEKGATVTAEDDDDEVSLFDLEAAMRGDLDASAQAGIRSKHIGTCWDGLTVRGIGGFTNFVKTFPDAIVDFFNVITPALNMVGLGPKFTESTLLDSFQGVCKPGEMILVLGKPGSGCTTFLKTIANQRYGYTGVQGDVFYGPWTAQEFDRYRGETVYNAEDDIHHPTLTVEQTLGFALDVKMPAKRPGSMSKTEFKEHVISLLLKMFNIEHTRKTIVGDAFVRGVSGGERKRVSIAEMMITNACILSWDNSTRGLDASTALDFTKSLRIQTDLYKTCTFVSLYQASENIYNLFDKVMVIDEGRQVYFGPAKDA…
jgi|Triat2|293326|_Trichoderma_atroviride_Sordariomycetes	MSGEKLPDGEKLPMQTGVSVEQAEAQFAILQREFTGVSRASRKNKHQSSSDPEKGATVTAENDDDDVSLFDLEAAMRGDVDASAQAGIRSKHIGTCWDGLTVRGIGGFTNFVKTFPDAVVDFFNVITPALSMVGLGPTFTEATLLDGFQGVCKPGEMILVLGKPGSGCTTFLKTIANQRYGYTGVQGDVFYGPWTAQEFDRYRGETVYNAEEDIHHPTLTVEQTLGFALDVKMPAKRPGSMTKTEFKEHVISLLLKMFNIEHTRKTIVGDAFVRGVSGGERKRVSIAEMMITNACILSWDNSTRGLDASTALDFTKSLRIQTDLYKTCTFVSLYQASENIYNLFDKVMVIDEGRQVYFGPAKDARAYFEGLGFLPQPRQTTPDYVTGCTDEFEREYQPG…
jgi|Triatrob1|92245|_Trichoderma_atrobrunneum_ITEM_908_Sordariomycetes	MAGEQPPLKEESLPSTANSATAKELGEQLDSNSVETQVEGDRSSKELARVQTGVSVEQAEAHFAGLQREFTGVSRASRKNKHQSTSDPEKGATVTAEDDDVSLFDLETALRGDLDASTEAGIRSKHIGTCWDGLTVKGIGGFTNFVKTFPDAIIDTFNVISPLLSMVGLGPKFTEATLLDNFQGVCKPGEMILVLGTPGSGCTTFLKSIANQRYGYTGVHGDVFYGPWTAQEFKRYRGEAVYNAEDDVHHPTLTVEQTLGFALDVKMPAKRPGNMTKTEFKEHVITLLLKMFNIEHTRKTIVGDAFVRGVSGGERKRVSIAEMMITNACILSWDNSTRGLDASTALDFAKSLRIQTDLYKTCTFVSLYQASENIYKLFDKVMVIDEGRQVYFGPAKDAR…
jgi|Tribi1|554413|_Trichodelitschia_bisporula_CBS_262.69_Dothideomycetes	MDSASEKEMMQPSTASATNRPSTSSSRYSTGYSPTSPKSPEAGINVARAEAEFAELSRELSKASKAARHGEHDFEKHGDVETAIEADSEEHFNLEETLRGKRWDEEEAGIPGKSVGVGWEDLRVRGVGLGRGGVKTFGWVLVGWINPWAWVRPLVRKEKKAEVDILSGFMGVAKPGEMVLVLGRPGSGCSTFLKTIANQRFEFAGVDGEVFYGRFDAKTFGKRYRGEAVYNGEDDVHYPTLSVSQTLAFALETKIPGKKIAGLSRRAFRERIVDMLLKMFNMEHTRNTMVGDQFVRGVSGGERKRVSIMEMMVTSASVCSWDNSTRGLDSSTALDYAKSLRILTDIYKTSTFVSLYQASENIYSHFDKVLVIDQGRQVFFGPARDARAYFQKLGFQAKP…
jgi|Tribre1|117227|_Trichoderma_brevicompactum_IBT40841_Sordariomycetes	MSGEQLPPNGESLPSTANSELAKDLGEHLDSTSVETRVEGQRSSKELARVQTGVSVEQAEAHFAGLQREFTGVSRASRKNKHLSSSDPEKGATVTAEDDDESIFDLESALRGDLDASTEAGIRSKHIGTCWDGLTVRGIGGFTNFVKTFPDAIVDFFNVITPALGMVGLGPKFTEATLLDNFQGVCKPGEMVLVLGKPGSGCTTFLKAIANQRYGYTGVAGDVFYGPWTAQEFNRYRGEAVYNAEDDIHHPTLTVEQTLGFALDVKMPAKRPGNMSKGEFKEHIISLLLKMFNIEHTRKTIVGDAFVRGVSGGERKRVSIAEMMITNACILSWDNSTRGLDASTALDFTKSLRIQTDLYKTCTFVSLYQASENIYNLFDKVMVIDEGRQVYYGPAKDAR…
jgi|Trici4|1110996|_Trichoderma_citrinoviride_TUCIM_6016_Sordariomycetes	MSEKQEDTQLHELSSPSDETASSRPESIEAEALESIRILLNSQAPKGQETPKQIGLSFKDLTVTAQAGTEIDAKTLPRAILNTFGPDQFRFIKQNILSRIFPSSFNATGRPILSNFTGIVKPGEMLLVLGRPGSGCSTFLRTVANQSTLAVTGDLEYANVAAADFKKNHARETIYLPEEDRHIASLSVRQTIRFALRNSLPAEARDSKSVSNLTEAIAKLFGLTHALDTPVGGAFFPGVSGGERKRVSIAEVLAAGASVQCFDNSTRGLDSSTALDFAKALRAVTDVGHKTSMATLYQAGEDLYRNFDKVIVLDDGQMAFFGRTSEAWKYFEDLGFIPVPGQTTAEFLTTATDPEERRVRPGSAAANFKTAADLAAAFRRSDNYQRLLTEIDEYRQKQA…
jgi|Trici4|1193534|_Trichoderma_citrinoviride_TUCIM_6016_Sordariomycetes	MSGEQPPNGESLHSQRSSNELARVQTGVSVEAAEAHFAGLQREFTGVSRASRRNKSSSDPEKGATVTAEDDASVFDLEAALRGDLDASTEAGIRSKHIGTCWDGLTVKGIGGFTNFVKTFPDAFIDTFNVLTPLLSMIGMGPKFTEATLLNNFQGVCKPGEMVLVLGTPGSGCTTFLKAIANQRYGYTSVTGDVFYGPWTAQEFKRYRGEAVYNAEDDMHHPTLTVEQTLGFALDVKMPAKRPGNMSKAEFKEHVITLLLKMFNIEHTRKTIVGDAFVRGVSGGERKRVSIAEMMITNACILCWDNSTRGLDASTALDFAKSLRIQTDLYKTCTFVSLYQASENIYKLFDKVMVIDEGRQVYFGPAKEARAYFEGLGFLPQPRQTTPDYVTGCTDEFER…
jgi|Trigam1|773|_Trichoderma_gamsii_T6085_Sordariomycetes	MSGEKLPDGEKLPSTANSETTKELGEQLDSNSVETRVEGQRSSNELARVQTGVSVEQAEAQFAVLQREFTGVSRASRKNKHQSSSDPEKGATVTAEDDADDVSLFDLEAAMRGDVDASAQAGIRSKHIGTCWDGLTVRGIGGFTNFVKTFPDAVVDFFNVITPALSMVGLGPKFTEATLLDSFQGVCKPGEMILVLGKPGSGCTTFLKTIANQRYGYTGVQGDVFYGPWTAQEFDRYRGETVYNAEDDIHHPTLTVEQTLGFALDVKMPAKRPGSMTKTEFKEHVISLLLKMFNIEHTRKTIVGDAFVRGVSGGERKRVSIAEMMITNACILSWDNSTRGLDASTALDFTKSLRIQTDLYKTCTFVSLYQASENIYNLFDKVMVIDEGRQVYFGPAKEA…
jgi|Trigui1|5696|_Trichoderma_guizhouense_NJAU_4742_Sordariomycetes	MAGEQPPLKEESLPSTANSATAKELGEQLDSNSVETQVEGDRSSKELARVQTGVSVEQAEAHFAGLQREFTGVSRASRKNKHQSTSDPEKGATVTAEDDDVSLFDLETALRGDLDASTEAGIRSKHIGTCWDGLTVKGIGGFTNFVKTFPDAIIDTFNVISPLLSMVGLGPKFTEATLLDGFQGVCKPGEMILVLGTPGSGCTTFLKAIANQRYGYTGVHGDVFYGPWTAQEFKRYRGEAVYNAEDDVHHPTLTVEQTLGFALDVKMPAKRPGNMSKTEFKEHIITLLLKMFNIEHTRKTIVGDAFVRGVSGGERKRVSIAEMMITNACILSWDNSTRGLDASTALDFAKSLRIQTDLYKTCTFVSLYQASENIYKLFDKVMVIDEGRQVYFGPAKDAR…
jgi|Triha1|114027|_Trichoderma_harzianum_CBS_226.95_Sordariomycetes	MAGEQPPLKEESLPSTANSATAKELGEQLDSNSVETQVEGDRSSKELARVQTGVSVEQAEAHFAGLQREFTGVSRASRKNKHQSTSDPEKGATVTAEDDDVSLFDLETALRGDLDASTEAGIRSKHIGTCWDGLTVKGIGGFTNFVKTFPDAIIDTFNVISPLLSMVGLGPKFTEATLLDGFQGVCKPGEMILVLGTPGSGCTTFLKAIANQRYGYTGVHGDVFYGPWTAQEFKRYRGEAVYNAEDDVHHPTLTVEQTLGFALDVKMPAKRPGNMSKTEFKEHIITLLLKMFNIEHTRKTIVGDAFVRGVSGGERKRVSIAEMMITNACILSWDNSTRGLDASTALDFAKSLRIQTDLYKTCTFVSLYQASENIYKLFDKVMVIDEGRQVYFGPAKDAR…
jgi|Trihar1|785000|_Trichoderma_harzianum_TR274_Sordariomycetes	MAGEQPPLKEESLPSTANSATAKELGEQLDSNSVETQVEGDRSSKELARVQTGVSVEQAEAHFAGLQREFTGVSRASRKNKHQSTSDPEKGATVTAEDDDVSLFDLETALRGDLDASTEAGIRSKHIGTCWDGLTVKGIGGFTNFVKTFPDAIIDTFNVISPLLSMVGLGPKFTEATLLDGFQGVCKPGEMILVLGTPGSGCTTFLKAIANQRYGYTGVHGDVFYGPWTAQEFKRYRGEAVYNAEDDVHHPTLTVEQTLGFALDVKMPAKRPGNMSKTEFKEHIITLLLKMFNIEHTRKTIVGDAFVRGVSGGERKRVSIAEMMITNACILSWDNSTRGLDASTALDFAKSLRIQTDLYKTCTFVSLYQASENIYKLFDKVMVIDEGRQVYFGPAKDAR…
jgi|Trilo3|1330220|_Trichoderma_longibrachiatum_ATCC_18648_Sordariomycetes	MSGEQPPNGESLPSTANSELAKDLNEQLDSTSVETHVEGQRSSNELARVRTGVSVEQAEAHFAGLQREFTGVSRASRRNKHQSSSDPEKGATVTAEDDASVFDLEAALRGDLDASTEAGIRSKHIGTCWDGLTVKGIGGFTNFVKTFPDAFIDTFNVLTPLLSLVGLGPKFTEATLLDKFQGVCKPGEMVLVLGTPGSGCTTFLKAIANQRYGYTSVTGDVFYGPWTADEFKRYRGEAVYNAEDDVHHPTLTVEQTLGFALDVKMPAKRPGNMSKAEFKEHVITLLLKMFNIEHTRKTIVGDAFVRGVSGGERKRVSIAEMMITNACILCWDNSTRGLDASTALDFAKSLRIQTDLYKTCTFVSLYQASENIYSLFDKVMVIDEGRQVYFGPAKEARAY…
jgi|Trilo3|1461296|_Trichoderma_longibrachiatum_ATCC_18648_Sordariomycetes	MTEKQDDTQLHELSSPSDETASSRPESIEAEALESIRILLNSQAPKGQETPKQIGLSFKDLTVTAQAGTEIDAKTLPRAILNTFGPDQWRFVKQNILSRIFPNSFSATGRPILSNFTGIVKPGEMLLVLGRPGSGCSTFLRTVANQSTLAVTGDLEYANVPAAEFKRNHARETIYLPEEDRHIASLSVRQTIRFALRNSLPAEARDSKTVADLTEAIAKLFGLSHALDTPVGGAFFPGVSGGERKRVSIAEVLAAGASVQCFDNSTRGLDSSTALDFAKALRAVTDVGHKTSMATLYQAGEDLYRNFDKVIVLDDGQMAFFGRTTEAWKYFEDLGFIPVPGQTTAEFLTTATDPIERRVRPGSAAANFKTPADLAAAFRRSENYQRLLTEIDEYRQKQA…
jgi|Trima3|1337965|_Tricholoma_matsutake_945_Agaricomycetes	MSGPSIPRGETPLPSFPSAIDVSEGLEPVTMPKAQTPVTPRRSSVARVGVDFFDPAGVEQLRRVLTEKSNHDLRTETSIPSVEHLESKEKQESTSSTSSTITLTGLKVEDGFDFEKTLRYIVRKREAAQIKGRELGVMFRDLRVKGLGASASYIPTLGSMFNPSSILEAIQKARHPSVRDLLSGFEGAVRPGEMVLVLGMPGAGCSTFLKTLANLREEYYAVEGSVYYDSISPEDLKNHFRGDVQYCPEDDVHFPTLTVDQTLAFSAKTRTPHVRIEHTKEEYMKLITDIVITVFGLNHARKTPVGDAAIRGISGGEKKRVSIAEALATRCCITSWDNSTRGLDSSTALEFVRALRIATDTFRLSSILCLYQAGESLYRHFDKVCVIYEGRMAYYGPAN…
jgi|Trima3|1416785|_Tricholoma_matsutake_945_Agaricomycetes	MSGRSEHSEEAHDFTVLSELPTKEALAAHVTRSPALPPQKISPVIASTSLLRPQQDHRPSCASRVDVDFFDPDGVRNLNRTLSHMSAGRVVDDAQSFSAISDDTLITDGPFDFERTLRTMMKRRKEADILPRELGVMFQNLKVVGIGAAASFQPTLGSILNPKMIIEQLRTMRHPPLRDIISGFEGVIRPGEMLLVLGRPGSGCTTFLKMMANQRSEYYSVEGDVYYDSLTPREVAKHYRGDVQYCPEDDVHFPTLTVEQTLDFAAKTRAPEARIFQTRSEYVTMVTEILTTIFGLKHVRKTPVGDAAIRGVSGGEKKRVSIAEALATRSRVHSWDNSTRGLDASTALEFGRALRIATDINRMTTVVSIYQAGETLYQLFDKVCVVYEGRMVYFGPADQ…
jgi|Trima3|1448768|_Tricholoma_matsutake_945_Agaricomycetes	MSEPTSGGEMPLTTISRVPSAPTVVGEESNITNNYPVPNPGLGFGNNVDGSDEENVQELHQTVTEKLTNVDRAVSPQNMRPSGSDITLSGFNAVDGFDLEKTLRHVVRKKREAQVKVRELGVMFRDLQVIGLGSTASCQPTLGSVLNPLNILESIQHARHPSLRDIISGFEGVVRPGEMLLVLGRPGSGCTTLLKTLANHREEYHAVKGDVYYDSISPDDIKNHVRGDVLYCPEDDIHFPTLTVDQTLTFATKARAPHVRIDQNRKEYTTFITDILTATFGLNHARNTPIGDAAIRGISGGEKKRVSIAEVLATRSCITAWDNSTRGLDSSMALEFVRALRLATDTFRKTSILSLYQAGESLFKHFDKVCVLYEGRMVYFGPGNQARQYFMDMGYEPAN…
jgi|Trima3|1457957|_Tricholoma_matsutake_945_Agaricomycetes	MAAPSSQSFELPQEPHSALLSTGELVDEGRVSPISPNAKSSASSDLSLPHPPESESQETVSSGGTLFTDDPFDFEKTLRGILQKRDEAEILGRELGVMFRNLKVVGLGAAAAHFSTVGSVLNPMIALEKIQTLRHPPLRDIISGFEGVVRPGEMLLVLGSPGSGCTTFLKMIANQRSEYNSVHGDVYYDSLTPTEVAKHYRGDVQYCPEDDVHFASLTVEQTINFAAMTRVPQSRIFESRAAYADTLTHMLTTIFGLNHVLKTPVGDAVIRGVSGGEKKRVSISEALATRSRITCWDNSTRGLDASTALEFGRALRIATDLDRLTTVVSIYQAGETLYELFDKVCVIYEGRMAYFGPANRARQYFIDMGYEPANRQTTPDFLVSVTDSNSRIPRDGFIN…
jgi|Tripar1|7473|_Trichoderma_parareesei_CBS_125925_Sordariomycetes	MTEKQEDSQLHELSSPSDETASSRPESIEAEALESIRILLNSQAPKGQETPKQIGLSFKDLTVTAQAGTEIDAKTLPRAILNTFGPDQWRFVKQNILSRIFPNSFSASGRPILSNFTGIVKPGEMLLVLGRPGSGCSTFLRTVANQSTLAVTGDLEYANVPAADFKRNHARETIYLPEEDRHIASLSVRQTIRFALRNSLPAEARDSKTVADLTEAIAKLFGLSHALDTPVGGAFFPGVSGGERKRVSIAEVLAAGASVQCFDNSTRGLDSSTALDFAKALRAVTDVGHKTSMATLYQAGEDLYRNFDKVIVLDDGQMAFFGRTSEAWKYFEDLGFIPVPGQTTAEFLTTATDPVERRVRPGSAAANFKTPADLAAAFRRSDNYQRLLTEIDEYRQKQA…
jgi|Triple1|109271|_Trichoderma_pleuroti_TPhu1_Sordariomycetes	MTGEKPPLHEESLPSTANSATAKELGEQLDSNSVETQVEGDRSSKELARVQTGVSVEQAEAQFAGLQREFTGVSRASRKNKHQSTSDPEKGATVTAEDDDVSLFDLETALRGDLDASTEAGIRSKHIGTCWDGLTVKGIGGFTNFVKTFPDAVVDTFNVISPLLSMVGLGPKFTESTLLDNFQGVCKPGEMILVLGTPGSGCTTFLKAIANQRYGYTGVDGDVFYGPWTAQEFKRYRGEAVYNAEDDVHHPTLTVEQTLGFALDVKMPAKRPGNMSKTEFKEHVITLLLKMFNIEHTRKTIVGDAFVRGVSGGERKRVSIAEMMITNACILSWDNSTRGLDASTALDFAKSLRIQTDLYKTCTFVSLYQASENIYKLFDKVMVIDEGRQVYFGPAKDAR…
jgi|Trire2|77703|_Trichoderma_reesei_Sordariomycetes	MSGEQPPNGESLPSTANSELAKDLNEQLDSTSVETHVEGQRSSNELARVQTGVSVEQAEAQFAGLQREFTGVSRASRKNKHQSSSDPEKGATVTAEDDASLFDLEAALRGDLDASTEAGIRSKHIGTCWDGLTVKGIGGFTNFVKTFPDAFIDTFNVLTPLLSMVGLGPKFTEATLLDNFQGVCKPGEMVLVLGTPGSGCTTFLKAIANQRYGYTSVTGDVFYGPWTAQEFKRYRGEAVYNAEDDIHHPTLTVEQTLGFALDVKMPAKRPGNMSKAEFKEHVITLLLKMFNIEHTRKTIVGDAFVRGVSGGERKRVSIAEMMITNACILCWDNSTRGLDASTALDFAKSLRIQTDLYKTCTFVSLYQASENIYNLFDKVMVIDEGRQVYFGPAKEARAY…
jgi|Trire2|80973|_Trichoderma_reesei_Sordariomycetes	MTEKQEDSQLHELSSPSDDTASSRPESIEAEALESIRILLNSQAPKGQETPKQIGLSFKDLTVTAQAGTEVDAKTLPRAILNTFGPDQWRFVKQNILSRIFPNSFSASGRPILSNFTGIVKPGEMLLVLGRPGSGCSTFLRTVANQSTLAVTGDLEYANVPAADFKRNHARETIYLPEEDRHIASLSVRQTIRFALRNSLPAEARDSKTVADLTEAIAKLFGLSHALDTPVGGAFFPGVSGGERKRVSIAEVLAAGASVQCFDNSTRGLDSSTALDFAKALRAVTDVGHKTSMATLYQAGEDLYRNFDKVIVLDDGQMAFFGRTSEAWKYFEDLGFIPVPGQTTAEFLTTATDPVERRVRPGSAAANFKTPADLAAAFRRSDNYQRLLTEIDEYRQKQA…
jgi|TrireRUTC30_1|142607|_Trichoderma_reesei_RUT_C_30_Sordariomycetes	MTEKQEDSQLHELSSPSDDTASSRPESIEAEALESIRILLNSQAPKGQETPKQIGLSFKDLTVTAQAGTEVDAKTLPRAILNTFGPDQWRFVKQNILSRIFPNSFSASGRPILSNFTGIVKPGEMLLVLGRPGSGCSTFLRTVANQSTLAVTGDLEYANVPAADFKRNHARETIYLPEEDRHIASLSVRQTIRFALRNSLPAEARDSKTVADLTEAIAKLFGLSHALDTPVGGAFFPGVSGGERKRVSIAEVLAAGASVQCFDNSTRGLDSSTALDFAKALRAVTDVGHKTSMATLYQAGEDLYRNFDKVIVLDDGQMAFFGRTSEAWKYFEDLGFIPVPGQTTAEFLTTATDPVERRVRPGSAAANFKTPADLAAAFRRSDNYQRLLTEIDEYRQKQA…
jgi|TrireRUTC30_1|78645|_Trichoderma_reesei_RUT_C_30_Sordariomycetes	MSGEQPPNGESLPIQTGVSVEQAEAQFAGLQREFTGVSRASRKNKHQSSSDPEKGATVTAEDDASLFDLEAALRGDLDASTEAGIRSKHIGTCWDGLTVKGIGGFTNFVKTFPDAFIDTFNVLTPLLSMVGLGPKFTEATLLDNFQGVCKPGEMVLVLGTPGSGCTTFLKAIANQRYGYTSVTGDVFYGPWTAQEFKRYRGEAVYNAEDDIHHPTLTVEQTLGFALDVKMPAKRPGNMSKAEFKEHVITLLLKMFNIEHTRKTIVGDAFVRGVSGGERKRVSIAEMMITNACILCWDNSTRGLDASTALDFAKSLRIQTDLYKTCTFVSLYQASENIYNLFDKVMVIDEGRQVYFGPAKEARAYFEGLGFLPQPRQTTPDYVTGCTDEFEREYQPGRSA…
jgi|Trire_Chr|109579|_Trichoderma_reesei_QM6a_Sordariomycetes	MTEKQEDSQLHELSSPSDDTASSRPESIEAEALESIRILLNSQAPKGQETPKQIGLSFKDLTVTAQAGTEVDAKTLPRAILNTFGPDQWRFVKQNILSRIFPNSFSASGRPILSNFTGIVKPGEMLLVLGRPGSGCSTFLRTVANQSTLAVTGDLEYANVPAADFKRNHARETIYLPEEDRHIASLSVRQTIRFALRNSLPAEARDSKTVADLTEAIAKLFGLSHALDTPVGGAFFPGVSGGERKRVSIAEVLAAGASVQCFDNSTRGLDSSTALDFAKALRAVTDVGHKTSMATLYQAGEDLYRNFDKVIVLDDGQMAFFGRTSEAWKYFEDLGFIPVPGQTTAEFLTTATDPVERRVRPGSAAANFKTPADLAAAFRRSDNYQRLLTEIDEYRQKQA…
jgi|Trire_Chr|111729|_Trichoderma_reesei_QM6a_Sordariomycetes	MSGEQPPNGESLPIQTGVSVEQAEAQFAGLQREFTGVSRASRKNKHQSSSDPEKGATVTAEDDASLFDLEAALRGDLDASTEAGIRSKHIGTCWDGLTVKGIGGFTNFVKTFPDAFIDTFNVLTPLLSMVGLGPKFTEATLLDNFQGVCKPGEMVLVLGTPGSGCTTFLKAIANQRYGYTSVTGDVFYGPWTAQEFKRYRGEAVYNAEDDIHHPTLTVEQTLGFALDVKMPAKRPGNMSKAEFKEHVITLLLKMFNIEHTRKTIVGDAFVRGVSGGERKRVSIAEMMITNACILCWDNSTRGLDASTALDFAKSLRIQTDLYKTCTFVSLYQASENIYNLFDKVMVIDEGRQVYFGPAKEARAYFEGLGFLPQPRQTTPDYVTGCTDEFEREYQPGRSA…
jgi|Triver1|2013|_Trichophyton_verrucosum_HKI_0517_Eurotiomycetes	MASNTVGANPSKSENPSETSDSDTIFASSDYERERENLRNANRQGLTQPTGGVDIQKAEEEFAVLSKELSRISEKSKRPFIQEQNGLNEKGSYDVESGSESKSAFDLEAALHGSREAEAAAGIRPKRIGEEIKILKNFRGVAKPGEMVLVLGKPSSGCTTFLKVIANQRFGYTGVDGEVLYGPFDSEKFAKRYRGEAVYNQEDDVHHPSLTVEQTLGFALDTKTPGKRPAGLSNLAFKKKVIDLLLKMFNIEHTANTVVGNQFIRGVSGGERKRVSIAEMMITAATVLAWDNTTRGLDASTALDFAKSLRIMTNIYKTTTFVSLYQASENIYNQFDKVMVLDQGHQVFFGPIHAARAYFEGLGFKEKPRQTTPDYLTGCTDPFEREYKDGRNETNAPST…
jgi|TriviGv29_8_2|37194|_Trichoderma_virens_Gv29_8_Sordariomycetes	MAKELGEQLDSTSVETQVEADSSSKELARVQTGVSVEQAEAHFAGLQREFTGVSRASRRNKHQSTSDPEKGATIATEDDDASIFDLEAALRGDLDASTEAGIRSKHIGTCWDGLTVKGIGGFTNFVKTFPDAFIDTFNVITPLLRMVGLGPKFTEATLLDNFQGVCKPGEMILVLGTPGSGCTTFLKAIANQRYGYSGVHGDVFYGPWTAQEFKRYRGEAVYNAEDDVHHPTLTVEQTLGFALDVKMPAKRPGNMSKTEFKEHIITLLLKMFNIEHTRKTVVGDAFVRGVSGGERKRVSIAEMMITNACILSWDNSTRGLDASTALDFAKSLRIQTDLYKTCTFVSLYQASENMYKLFDKVLVIDEGRQVYFGPAKDARAYFEGLGFLPHPRQTTPDYV…
jgi|Tryvi1|444202|_Viridothelium_virens_Dothideomycetes	MAHPQRPGNRVNGEDFEKDTQNSLEQYSTDETSTQSSTVAEKDLGVEFEKQRGAARTRGHGLTRTSSQPGVDVERAEQEFAELSKEMSKVSEWSRKIYKSGSRPSLLKASVSNFSETVAKTNGRMVTDIEKGVDSDGSSEESFDLEATLRGGKRREEESGIRSKRIGVIWDNLTVKGIGGAKNYVRTFPDAFVSFFNVFGTLMHCFGLGRKGKEISILENFRGVVKPGEMVLVLGRPGSGCTSFLKVISNQRFGYTAVDGEVLYGPFDSETFAKRYRGEAVYNREDDIHHHPTLSVGQTLSFAMDCKIPGKRAGGISKRDFKDAVINTLLKMFNIEHTRNTIVGDQFHRGISGGERKRVSIAEMMITSATVCAWDNTTRGLDASTAVDYAKSLRIMTNI…
jgi|Tubae1|2664|_Tuber_aestivum_var._urcinatum_Pezizomycetes	MAPEDTVIDDSEKMRQDLNTSNPRGNSNISTGVDVAAAEADFQELSRQLTGLSKTTSRQTRRMSRTHSRVGGAGIKIGGDPEKAEDEEGNQFDLENHLRGNESADREAGIRPKHIGVIWQDLTVSGIGGVKNFISTFPDAVVGFFNVFATAASILGLDKRGREFDILKGFRGVTKPGEMVLVLGRPGSGCTTFLKVIANQRMGYTRVDGEVLYGKFSADTFAKRYRGEAVYNEEDDVHHPTLTVGQTLGFALDTKTPGKRPSGMSNQEFKDSVVKLLLKMFKIEHTINTIVGNPFVRGISGGERKRVSIAEMMITKATICCWDNSTRGLDASTALDYAKSLRIVTNIYKTSTFVSLYQASESIYAQFDKVLVIDEGREVFFGPASEARAYFEGLGFLPK…
jgi|Tubae1|7291|_Tuber_aestivum_var._urcinatum_Pezizomycetes	MAEEDNKPKRFSGAQATPGASRRGSYHWWGDEPINIDEALFDFEELRRELSRATRQSSRPNSHRNSRILTASRRASRQIEDVEEGVEQAEAAKVHGFDLEEYLQRSNQEAYNSGIISKKIGVSFRNLGVSGTGSVHTVVSTFLDEFLTLFGKSILERGWEYGRKAASKAWSRGRGGGDVKYVIQGFSGVVRPGEMLLVLGRPGSGTSTFLRALTNQKREFTRIEGDIHYSGVPFELAQGRYRGEILFNSEEDIHHPTLTVQQTLKFALSTKTPATRIPGLSRDAFVQQMLELFAKMFGMTHTLNTMVGNSFIRGVSGGERKRVSIIEALASRATVNAWDNSTRGLDSSTAVDYIHALRILSTLTHSTNIVTLYQAGEQIYREFDKVCLVDSGRQIYYGP…
jgi|Tubbor1|991192|_Tuber_borchii_Tbo3840_Pezizomycetes	MDDHEKMRQELNASNPRGNSNIYAGVDVASAEAEFQELGRQLTELSKTTSRQTRKISRTQSRVGGGDPEKAGVEEEDGGQFDLEGHLRGNQSADREAGIRPKHIGVIWQDLTVSGIGGVRNFISTFPDAVVGFFNIFATASSILGLNKKGREFDILKGFRGVTKPGEMVLVLGRPGSGCTTFLKVIANQRIGYTKVGGEVLYGKFPADTFAKMYRGEAVYNEEDDVHHPTLTVGQTLGFALDTKTPGKRPAGMSKQEFKDSVIKLLLKMFKIEHTMNTIVGNPFVRGVSGGERKRVSIAEMMITKATVCCWDNSTRGLDASTALDYAKSLRIMTNIYKTSTFVSLYQASESIYAQFDKVLVIDEGREVFFGPTSEARAYFEGLGFLPKPRQTTPDYLTG…
jgi|Tubbr1_1|1137626|_Tuber_brumale_Pezizomycetes	MAEEDNKWKRFSGAQATPSASRRGSGNWWGDEPINIDEALFDFEELRRELSLVTRQSSRPNSRPTSRIFAASRRASRQIEDVEEDVELGDVASVRGFDLEEYLQRSNQDAYNSGIIPKRIGVSFRNLAVSGTGSGYAVVSTFLDEFLNLFGKSILERGWEYGSKAVGKLWDREGGKERDVKYIIQGFSGVVRPGEMLLVLGRPGSGTSTFLRALTNQKREFTRIEGDIHYSGVPFELAEGRYRGEILFNSEEDIHHPTLTVQQTLKFALSTKTPATRIPGLSRDAFVQQMLELFAKMFGMKHTLNTMVGNSFIRGVSGGERKRVSIIEALASRATVNAWDNSTRGLDSSTAVDYIHGLRILSTLTHSTNIVTLYQAGEQIYREFDKVCVIDSGRQIYYG…
jgi|Tubbr1_1|139942|_Tuber_brumale_Pezizomycetes	MSEKLVSTAPSADAIMSDTEGVRQDPGASNPRGNSNIYSGVDVAAAEADFQELSRQLTGLSKTASRQQSRRMSRTHSRVLGGGGVKSGGDPEKAGVEEEEEFNLEDHLRGNQSADRAAGIRPKHIGVIWQDLTVSGIGGVRNFISTFPDAVVGFFNIFATASSILGLGKKGREFNILQGFRGVVKPGEMVLVLGRPGSGCTTFLKVIANQRIGYTNVDGEVLYGKFPADTFAQRYRGEAVYNEEDDVHHPTLTVGQTLGFALDTKTPGKRPAGMSKQEFKDSVVKLLLKMFNIEHTINTIVGNPFVRGVSGGERKRVSIAEMMITKATVCCWDNSTRGLDASTALDYAKSLRIMTNIYRTSTFVSLYQASENIYAQFDKVLVIDEGRQVFFGPTSEARA…
jgi|Tubin1_1|307517|_Tuber_indicum_Pezizomycetes	MSEKLVSTTPSGDAIMSDTEGVRQDPSASNPRGNSNIHSGVDVAAAEAEFQELSRQLTGLSKTASRQQSRRMSRTISRTQSRILGGVGIKSGGDPEKAGGGEEEEFNLEDHLRGNQSADRAAGIRPKHIGVIWQDLTVSGIGGVRNFISTFPDAVVGFFNIFATASSILGLNKKGREFDILRGFRGVVKPGEMVLVLGRPGSGCTTFLKVIANQRFGYTKVGGEVLYGKFPADTFAQRYRGEAVYNEEDDVHHPTLTVGQTLGFALDTKTPGKRPAGMSKQEFKDSVVKLLLKMFNIEHTINTIVGNPFVRGVSGGERKRVSIAEMMITKATVCCWDNSTRGLDASTALDYAKSLRIMTNIYRTSTFVSLYQASENIYAQFDKVLVIDEGREVFFGPTS…
jgi|Tubma1|285036|_Tuber_magnatum_Pezizomycetes	MAPSEDTVIGDSGRMRQDLNAANPRGNSNIYTGVDVAAAEAGFQELSRQLTELSKTTSRQTRRMSRTQSRVGGGGIKDAGDPEKAEDAEEEQFNLENHLRGNESADREAGIRPKHIGVIWQDLTVSGIGGVRNFISTFPDAVVGFFNVFATASSILGLNKRGREFDILKGFRGVAKPGEMVLVLGRPGSGCTTFLKVIANQRIGYTKVDGEVLYGKFSADSFAKRYRGEAVYNEEDDVHHPTLTVGQTLGFALDTKTPGKRPAGMSEQEFKDSVVTLLLKMFNIEHTINTIVGNPFVRGVSGGERKRVSIAEMMITKATVCCWDNSTRGLDASTALDYAKSLRIMTNIYKTATFVSLYQASESIYAQFDKVLVIDEGREVFFGPASEARAYFEGLGFLP…
jgi|Tubme1v2|5377|_Tuber_melanosporum_Mel28_v1.2_Pezizomycetes	MAEEDSKLKRFSGVQVTPSTSRRGSGNWWGDEPINIDEALFDFEELRRELSLATRQSSRPNSRPTSRILAASRRASRQIEDVEEDVELGDVANVHGFDLEEYLQRSNKDAYNSGIIPKRIGVSFRNLGVSGTGSGYAVVSTFLDEFLNLFGKSILERGWEYGSKAVGKIWDRSGGKGRDVKYIIQGFSGVVRPGEMLLVLGRPGSGTSTFLRALTNQKREFTRIEGDIHYSGVPFELAEGRYRGEILFNSEEDIHHPTLTVQQTLKFALSTKTPATRIPGLSRDAFVQQMLELFAKMFGMKHTLNTMVGNSFIRGVSGGERKRVSIIEALASRATVNAWDNSTRGLDSSTAVDYIHALRILSTLTHSTNIVTLYQAGEQIYREFDKVCVIDSGRQIYYG…
jgi|Tubme1v2|6334|_Tuber_melanosporum_Mel28_v1.2_Pezizomycetes	MSEKLVSTAPSGDAIMSDTEGVRQDPSTSNPRGNSNIHTGVDVAAAEAEFQELSRQLTGLSKTASRQQSRRMSRTISRTQSRILGGVGIKSGGDPEKAGGEEEEEFNLEDHLRGNQSADRAAGIRPKHIGVIWQDLTVSGIGGVRNFISTFPDAVVGFFNIFATASSILGLNKKGREFDILQGFRGVVKPGEMVLVLGRPGSGCTTFLKVIANQRFGYTKVGGEVLYGKFPADTFAQRYRGEAVYNEEDDVHHPTLTVGQTLGFALDTKTPGKRPAGMSKQEFKDSVVTLLLKMFNIEHTINTIVGNPFVRGVSGGERKRVSIAEMMITKATVCCWDNSTRGLDASTALDYAKSLRIMTNIYKTSTFVSLYQASENIYAQFDKVLVIDEGREVFFGPTS…
jgi|Uncre1|2818|_Uncinocarpus_reesii_UAMH_1704_Eurotiomycetes	MSSTPETSSESKEPIPKASIPGLGAVQTFIEKQSGSGTHLKHVPVTFQGLSVSAPDSGEVIVKTLPQAILNTFGVDQFNFVKNLLFSRKTAKEPLGQRNILEDFTGVVRPGEMLLVLGRPGSGCSTFLRTLANRTTLSVHGDLKYAGSSAADFGRSHRRDTIYLPEEDQHIAALSVRQTLRFALRMSLAYNVRSPEMVEELVQTMAQMFGIEHALDTPVGGAFFPGDRTTVATLYQAGENIYNHFDKVTVIYEGRQAFFGKIDEARKYFEDLGFVRVEGQTTAEFLSNVTDPLQRRVSPGSRAADLRTAADFVAEFKRSPYFASLSREVEVCHRQHHGQTRQTSTTASFNLPYLLQIWECLLREVQLVRGQRMVHYFKWLTTVILCLVIGSEYFDISND…
jgi|Usthor1|78303|_Ustilago_hordei_Uh4857_4_Ustilaginomycotina	MQSSASQQASSAPETDTSNHTSLAHPPDDGTWGEPERGEPVNVNQALQDFQLARQSSRSSAKSNHAGPSSSGLRGGSAIGRALSGGNCNKQPKINENELDIEAASSGETYENDFDLGKWMLTRNAQAKEEGIDSGKPVGMLWRDISITASGSGGGGIFVKTLPVAIANTACRDPIGVLTTLVPPLKKLFTPRNMPTTTLLHKSSGILKPGEMLLVLGRPGSGCSTALRAITSKNHTNVSPSGKILYGGFSAHDINRKYRGEVVFVDEEDTHFPTLTVGQTLEFALRNKVPHRSRRLQAESRQQFIETCIDVMLKMFAMTHVRDTIVGDQAVRGVSGGERKRTTISEALATRASVIAWDNSTRGLDASTALDYARSLRIITDLAQRSTIATLYQVSESIF…
jgi|Ustvir1|191|_Ustilaginoidea_virens_Sordariomycetes	MADDETFGPDGTEPTDHGSRDSCSTARNRGSSEKDAVLARTAVCVEQAEADFAQLQRELTRVSRTGRGESTTKDVDAEKGVTEDSAHFSANSSFDLEAALRGNLAAAGEAAGIRAKRIGACWDGLTVRGVGGRANHAKTFWNACIDFFDIVTPMAGFLGLGKRPQEAILLDNFQGVCKPGEMVLVLGKPGSGCTTFLKVIANQRYGYSSVEGEVFYGPWTAKEFNRYRAEAVYSAEDDIHHPTLTVEQTLGFALDTKMPARRPGNMAKGEFKERAISLLLKMFNIEHTRKTIVGNHFIRGVSGGERKRVSIAEMMTTDACLFSWDNSTRGLDAITALDFARSLRIQANLYKTTTFASLYQASEDMYNLFDKVMVIDEGRQVFFGPAKEARSYFEGLGFA…
jgi|Veneff1|6260|_Venturia_effusa_Dothideomycetes	MDPGNSAPAHAPDIEKKPPPSLHSHNETIVDLRHEKESQSSHDEHERTWGAIQAPTSVNVASAEAQFAELSKELSRNSQKDRLSRQESRQSHRTLGKNNDQEKAIGLSDDASSDSAEPFDLEATLRGNKREDEAAGIKTKKIGVVWEDLSVSGIGGVKNYVKTFPWAFVSFFNVYETAKSLLGAGKKGKEFKILHDFEGVVKPGEMVLVLGRPGSGCTTFLKVIANQRFGYTNIDGEVMYGAFDSDTFSKRFRGEAVYNDEDDLHHPTLTVGQTLDFALETKVPGKRPAGLSRPDFKNRVIDLLLNMFNIAHTRDTIVGNPFVRGISGGERKRVSIAEMMVTGATVCSWDNSTRGLDAATAVDWSRSIRVLTNIYKLTTFVSLYQASENIYEQFDKVMV…
jgi|Venin1|14747|_Venturia_inaequalis_Dothideomycetes	MGPDGPAPAHARGIEKESLQNPHSHDGTIADLTDEKESQSSHEGHERTWGAIQSPTSVNVSSAEAQFAELSKELSRNSHKDRLSRQQSHQSRRTISKNVDQEKTIGLSDSASSDSSEPFDLEAILRGNKREDEAAGIKTKKIGVVWEGLSVSGIGGVKNYVKTFPWAFVSFLNVYETAKGILGVGKKGKEFQILRDFGGVVKPGEMVLVLGRPGSGCTTFLKVIANQRFGYTKIDGEVMYGAFGSEEFSKRFRGEAVYNDEDDLHHPTLTVGQTLDFALETKVPGKRPAGLSRPDFKNKVIDLLLNMFNIAHTRNTIVGNPFVRGISGGERKRVSIAEMMVTGATVCSWDNSTRGLDAATAVDWSRSIRVLTNIYKLTTFVSLYQASENIYEQFDKVMV…
jgi|Venpi1|219036|_Venturia_pirina_Dothideomycetes	MIVQAAAETIPPSGSLAQTEDMDPNAPAPAHTHYIEQEPPTIPPSHDDTTADLTDEKDSRSSHEENERTWRAIHSPTSVNVSSAEAQFAELSKELSRNSHKDRLSRQQSHQSRRTTSKNVDPEKTVRLSHSAGSDSSEPFDLEATLRGNKSEDEAAGIKTKKIGVVWENLSVSGIGGVKNYVKTFPWAFVSFFNIYETAKSILGVGKKGREFQILRDFGGVVKPGEMVLILGRPGSGCTTFLKVIANQRFGYTKIDGEVMYGAFGSEEFSKRFRGEAVYNDEDDLHHPTLTVGQTLDFALETKVPGKRPAGLSRPDFKNKVIDLLLNMFNIAHTRNTIVGNQFVRGISGGERKRVSIAEMMVTGATVCSWDNSTRGLDAATAVDWSRSIRILTNIYKLT…
jgi|Verda1|2860|_Verticillium_dahliae_VdLs.17_Sordariomycetes	MADKAFEKAEEAAVDGQNLNTAEHAVAGTNAIPDEKSALKDDKSSVSTANDPENAREEARRKNPDGFTNLHRGISVEQAEADFAELQRELSGVSRASRVNSRRKSHGDAEKAIEAASSSDTENEQFDLEGALRGGLDAEREAGIRPKHIGVIWDGLTVKGIGGTTNYVQTFPNAVINFFDYVTPVMSLLGLGKKGVEATLLDNFRGVCEPGEMVLVLGKPGSGCTTFLKTIANQRYGYTGVTGDVSYGPFTAKEFKQYRGEAVYNQEDDIHHSTLTVEQTLGFALDTKAPNKRPGGMTKNAYKEAVITTLLKMFNIEHTRNTVVGDAFVRGVSGGERKRVSIAEMMITNACVLSWDNSTRGLDASTALDFVKSLRVQTNLYKTSTFVSLYQASENIYNL…
jgi|Veren1|487060|_Verruculina_enalia_CBS_304.66_Dothideomycetes	MENMENTNSPLNHSAIRDETEGVVYESIHSGHHHVQHARNSSSTVHSGDAIGFSEKALNNAASSGVDVKRAEAEFAELSKELSRTSRLSRQLSRVESRRSKRDHAATDLEKAPESEASSEEQFDLEAALRGNRDEEEAAGIKSKRVGVVWENLTVSGIGGVKNYVKTFPDSFVSFFNVFETAQSLLGLGKKGREFDILKDFKGVTKPGEMVLVLGRPGSGCTTFLKVISNQRFGYTKVDGEVLYGPFESAFFEKRYRGEAVYCEEDENHHPTLTVGQTLDFALETKVPGKRPAGLSRTEFKEKVIDLMLKMFNIEHTKNTIVGNPFVRGISGGERKRVSIAETMITGASIVSWDNSTRGLDASTALDYARSLRVMTNIYKATTFVSLYQASENIYDVFD…
jgi|Veren1|512224|_Verruculina_enalia_CBS_304.66_Dothideomycetes	MDDKRRMRSGVSFQNLNVFGLNSADDIQYTVASYFAAIPKFIVGFFRQATKSNVHILHDFDGAVRDGEMLLVLGRPGSGCSTLLKVLAGETLGLHVDASSKILYDGISRSKEKYRLKGHAIYLSELDVHFPELTLGQTLTFAAATQNTGSTASSHAQKIGREVAAMFELDAALNTPVGNTMIRGISGGEKRRTSIAEVFISSNWLQCWDNSTRGLDSSTALSFVELLKSSTVNTQSTVIMSIYQASNAIYEKFDRVTLLYGGYQIYFGPTELAAEYFVDLGFEKPPRATIADFLTSITYSAERRIRAGYEDRAPRSAEEFASAWKRSNPAKRILEEIDSFGSTGQVDRAPDHMSRHATYKISIGSQVCLCVVRGLQRLRNNYVPIVAGLIGNTIVAIVV…
jgi|Verga1|118879|_Verruconis_gallopava_Dothideomycetes	MAPPPSMAERRENDHGTAPATNLPVPSPSEENEAVNGPVYSEKDDAYDVTARPSSESLHHTYTSIVPPDHGVNVKRAEADFAELSRELSKSSAQAGRISRVQSKRSHSKLKDEEKDVVVSSSDSEETDEPFDLEATLRGNKGEEEASGIKTKRIGVIWDGLTVSGLGGVKNYVKTFPWAFVSFFNVYETAKNLLGLGRKGQVFNILKDFRGVLKPGEMCLVLGRPGSGCTTFLKVISNQRYGYTNISGEVLYGQFDAATFSKRYRGEAVYNGEDDIHHPTLTVGQTLEFALDTKIPGKRPAGLSRADFKERVINLMLNMFNIAHTRNTIVGNPFVRGISGGERKRVSIAEMMVTGATVCSWDNTTRGLDASTAVDWARSLRVLTDIYGLTTFVSLYQAS…
jgi|Volvo1|120093|_Volvariella_volvacea_V23_Agaricomycetes	MSSPTPERSLPELPAPEAIEMHRVQTRPGPHGEHQRSPRQPTQTPSPSGEGTSSEPQQGPERPPISRDGGAKSWCTSVDVDRFDPAGARQLHRKLTQLSGTSIPSSETRGTSERDKSEISLIPRDAPFDLEKTLKEILRRRDEADIKGRELGVVFENLRVIGKGSTVSYQNTFGSVLSPLNLFRTIFQLLHPPFHDIISDFNGVVRPGEMLLVLGRPGAGCSTFLKVLANQRHEFHSVRGEVHYDTFTPAQIEKHFRGDVQYCPEDDIHFPTLTVGQTLRFAVKMRAPHKRFFSREEYVETITEIMTTIFGLKHVQNTPVGDAAIRGVSGGEKKRVSIAESMATRSRLGSWDNSTRGLDSSTALEFVQALRIASQIARSTTIVSIYQAGESLFELFDKV…
jgi|Walic1|255|_Wallemia_ichthyophaga_EXF_994_Wallemiomycetes	MSKEGNEASWGSPNEVNVDDSKEIFRRLSRQFSKEQQDSKQSSKQSSDQQRKSVSDATVKGDEDEFDLQAFITGARERFQDAGKTHKPHLGVSWRHLTVKGAGSGSTFVKTFPEAVMSTFGPDAYEFVTRYIPQLKIGRKPPVRNLVDDFTGALGNEMMLVLGKPGSGCTTFLKALANKRGGYVGVHGDVDYGGLTPKEVKHKYRGEVVMNTEEDIHFPTLTVAQTLAFALREKVPRVRPQGMARMQFVEYVLEALLKMFGIEHTANTVVGNDMVRGVSGGERKRVSIAETLATRASVMCWDNSTRGLDASTAVDYVRSLRIITDITGGTSIATLYQAGEGIYELFDKVCLIDDGRCIFYGPANEACAYFQSLGFYKPPRQTSADFLTGITDLHERTYK…
jgi|Walse1|31638|_Wallemia_mellicola_Wallemiomycetes	MSKEEENTASWGTPNEVNVDDSKEIFRKLSRQISKEHPEQRKSLGTSEATAQEEEEEFDLHSFITGARQRFKDAGKTHKPHLGIAWKNLTVKGAGSGATFVKTFPEAVLSTFGPDLYAFITRYIPQLDIIGKRPPVRNLIDDFTGALGNEMMLVLGKPGSGCTTFLKALANKREGYVDVLGDVDYGGLTPSEVKHKYRGEVVINTEEDIHFPTLTVAQTLAFALREKVPRVRPQGMARSEFVNYILEALLKMFGIEHTANTVVGNDFVRGVSGGERKRVSIAETLATRASVMCWDNSTRGLDASTAVDYVRSLRIITDVTGGTSIATLYQAGEGIYELFDKVCLIDDGRCIFFGPANEACAYFESLGFYKPPRQTSADFLTGITDVHERTYKEGWEGRA…
jgi|Walse1|57910|_Wallemia_mellicola_Wallemiomycetes	MPTKQSIQPLRIEEYNWDSENNVNVEDSKQVFYDLSRRLSGESKQQQTPADARRPSLGISEATVNEENEEVSEEKDFDLKTFIEGDRKRYTEAGKTHKPHLGLTWKDLTVKGAGSGSTFVKTFPEAIVSTFGPDAYYFITGYIPQLKIFGKKPPIRNLVNSFTGTLHGREMMLVLGRPGSGCTTFLKALANKREDFVSVDGHVSYGGLSSEEVKKKYRGEVVINTEEDIHFPTLTVAQTLAFAIREKVPRIRPPGMKRSEFVNYILEALLKIFGIEHTANTIVGNDVVRGVSGGERKRVSIAETLISRASVMCWDNSTRGLDASTAVDYVRSLRIITDITGGTSIATLYQAGEGIYELFDKVCVIDEGRCIFYGPANEACAYFESIGFYKPPRQTSADF…
jgi|Wesor1|369894|_Westerdykella_ornata_CBS_379.55_Dothideomycetes	MDHPSNNALPDSHAKGVTYEAIRTEPTRRNSFSSIATATSAIQPVRSSSQHDHDGTRGGVNISQAEADFAELNKQLSRASHLSRKSSRGQSRKDANEDDLEKAAQSDASSEEPFDLETVLRGNRDEEEAAGIKSKLVGVIWEGLTVSGIGGVKNYVKTFPDSFVSFFNVYETAMNLLGKGKKGREFDILKDFKGVAKPGEMVLVLGRPGSGCTTFLKVISNQRYGYTKVDGEVLYGPFDSDYFEKRYRGEAVYCEEEENHHPTLTVGQTLDFALETKVPGKRPAGLSRTEFKEKVIDLMLKMFNIEHTKNTIVGNPFIRGISGGERKRVSIAETMITGASVISWDNSTRGLDASTAVDYARSLRILTNIYKTTTFVSLYQASENIYDVFDKVLVIDSGR…
jgi|Wilmi1|550851|_Wilcoxina_mikolae_CBS_423.85_Pezizomycetes	MENDPAAGHWGENDGEAVDVDSALNEYEEIRRELSRGSARRSSVSPTRRASIFSTKRPQPDEEEGGVSTDADFIDLEEYLQNTHRERNKVPGVFPKKIGVSFRDLSVLGFAGAGWMLLPTFPQELASIFGWDIVGFAQMMLAPKPPPKAIIQGFSGVVRPGEMLLVLAKPGSGASTFLRALTNQPRAYTKIEGDVGYARLPFELARGQYRGEILYNDEEDAHLPTLSVAQTLRFALKAKTPKTRIPGTSREQFVEEMLTLFAQMFKMKHVLNTIVGNAFVRGVSGGERKRVSIMEALASRSAINAWDNSTRGLDSSTAVDYIRSLRILTNITYSTTIVTLYQAGEQIYQEFDKVCLIYEGRQIFFGKASEARPYFEGLGFEATPRITTSDFLTTITEPT…
jgi|Wilmi1|652543|_Wilcoxina_mikolae_CBS_423.85_Pezizomycetes	MSKPVSTSARSTASEDTMADFTTATRREDLNTINPRGNSNINQGINVEAAEQEFHEMSRQMSGISRTASRKILRTQSRKSTDPEKGVRFDEEDEEEQFDLAAHLRGNETSEREAGIKQKKIGVVWQDLTVSGIGGVKNFVSTFPDVVIGFFNIFSTIWSLLGMDKKDKEVDILKGFKGVLKPGEMCLVLGRPGSGCTTFLKVIANQRFGYTKVDGEVMYGRYSAETFGQRYRGESVYNEEDDVHNPTLTVGQTLEFALDTKTPAKRPAGMSKQQFKDSVVTLLLKMFNITHTKNTVVGNQFLRGISGGERKRVSIAEMMITKASVCCWDNSTRGLDASTALDYAKSLRIMTSVYQCTTFVSLYQASENIYDQFDKVLVIDSGREVYFGPTKEARAYFEG…
jgi|Wolco1|109849|_Wolfiporia_cocos_MD_104_SS10_Agaricomycetes	MSARDYQQQLQHRLSRHDTLSRHDTRMSEAPSLAPSDATLAPGDGPFDFERTLKLSIRRADQSDIQRRELGVVFENLRVVGLGSSASFQPTLGSMLNPLSILSAIKQLRHPPVRDILSGFDGCVKPGEMLLVLGRPGAGCSTLLKTLANQRSDFYAVEGDVHYDSFSPDEIHKHYRGDIQYSPEDDVHFATLTVSETLDFAAKTRTPHTRIHQSRADHRRTLVDIIATVFGLRHVKNTLVGDASIRGVSGGEKKRVSISEVLAARSLLTSWDNSTRGLDASTALEFVRALRLATDIGRVSTIVSIYQAGESLYELFDKVCVIYDGKMAYFGPAKNARQYFIDMGYEPANRQTTADYLVAVTDPNGRIVRNGFDGRVPRTADEFAAYFKQSQIGAINRQD…
jgi|Wolco1|27498|_Wolfiporia_cocos_MD_104_SS10_Agaricomycetes	MSCSPCNPHRQPSALCDSVPLSDVYQSPPALSGVRPAEAPYPHSRSLLMALLSLIDRQSSDAEGDNAELLPTPEQLPSEFSSGQRETRHSRNESYSMAESSIAPGDAGFDFETSLRDVVNKMDRSDIKRRELGVLFDNLQVVGLGSSAAQQLTLGSTLNPFTWLSGIQSMRHPTTRTILSGFEGVVRPGEMLLVLGRPGAGCSTLLRTLANQRGDYHAVNGEVHYDSLTPDDINRYCRGDVQYCPEDDVHFPTLTVDQTLAFAALTRTPNTRLDAISRQKHVQVMTDALKCVFGLRHVQNTLVGDASIRGVSGGEKKRVSISETLAMRSLLTCWDNSTRGLDSSTALEFVRAIRTVTNVTAVSTIVSIYQAGEPLYELFDKVCVIYEGKMAYFGPAKRA…
jgi|Xerba1|1421885|_Xerocomus_badius_84.06_Agaricomycetes	MASTSRAGRREPQGRGRNRPRAATCVSHVNLDYFDPRGVGALRYTLSRMSTAPSDQTQISRPEEVPGQRSPIAEEVDEAFDFEAVLRDVLKRRGEADIKSRELGVLFDQLRVVGKGTSSSFQSTLGSLLNPINIPRVLQDLRHPHLRNIISGFQGVVRPGEMLLVLGRPGSGCTTLLKVLANRRDEFHAVDGEVCYNSFTPDDIRLHYRGDVQYCPEDDIHFPTLTVEQTIGFAAKTRVPQARIQGMTRKQFWMDFTDVLMTLFGLRQVRKTPVGDAALRGVSGGEKKRVSISEMLATRNLLACWDNSTRGLDASTAVEYVHALRIATNLVRVATIVSIYQAGESLYEMFDKVCLIYEGRMVYFGPANEARQYFIDMGYEPANRQTTSDFLVSVTDPNG…
[truncated: 5 more rows]
